# Supplementary material for: Gene expression profiling in the lungs of pigs with different susceptibilities to Glässer's disease
Source: BMC Genomics. 2010 Jul 29;11:455. doi: 10.1186/1471-2164-11-455 (PMC3017779; doi:10.1186/1471-2164-11-455)
Supplement: Additional file 1 — Lists of DE genes from the FR v C, S v C, FR v S and S v FR gene expression comparisons at 24 hours post-inoculation. The DE genes for each comparison are listed in separate tabs of this Microsoft Excel file. Data for DE transcripts representing the same gene are also listed in tabs. Annotation for each gene consists of the SsGI identifier (IDs start TC), the Genbank Reference sequence identifier and name of the best matched human gene, and the pig oligonucleotide identifier and sequence. The data consist of Log2 gene expression ratios and their associated variance and p values (both corrected and uncorrected for multiple testing), in addition to none log-transformed fold changes and amplitude of probe signal (signal intensity). [file 1471-2164-11-455-S1.XLS]

## Sheet: FR v C
gene_id	top_hit_human_RefSeq	human_RefSeq_description	Oligo ID	Log2 Ratio	Fold Change	Variance	Amplitude	BH_adjusted_p_vals	Unadjusted_p_vals	oligo_sequence
TC183376	NM_017579	Homo sapiens deleted in malignant brain tumors 1 (DMBT1), transcript variant 3, mRNA	SS00005168	1.92333	3.79298	1.21673	9.74186	0.0350641	0.000390044	TGGCATCGCCATATCCCAATGACTTTACAACTTTGACTTACGACCTCATCCGGAGCGGGTGTGTGAAGGA
TC168629	NM_005091	Homo sapiens peptidoglycan recognition protein 1 (PGLYRP1), mRNA	SS00009972	1.91319	3.76641	0.960319	12.1879	0.0176035	7.31e-05	GTGGGCGCCCACTCAGGTCCCACATGGAACCCCCTGTCTCTGGGCATCTCCTTCATGGGCAACTACATGA
TC189745	NM_002644	Homo sapiens polymeric immunoglobulin receptor (PIGR), mRNA	SS00000614	1.65809	3.15599	0.740882	11.8886	0.0131015	3.7e-05	CACTCTAGACACCCAGGAGACATCTCTTGGAGGGAAAGATAGGTTCACCACCACTACCGAGAATACCATG
TC180812	NM_000088	Homo sapiens collagen, type I, alpha 1 (COL1A1), mRNA	SS00000004	1.58645	3.00309	0.965713	13.4306	0.0322575	0.000338981	CCCAGAAGAACTGGTACATCAGCAAGAACCCCAAGGACAAGAGGCACGTCTGGTACGGCGAGAGCATGAC
TC165184	NR_001564	Homo sapiens X (inactive)-specific transcript (XIST) on chromosome X	SS00011278	1.53293	2.89374	0.434208	12.1178	0.00444306	2.22e-06	GATGCTGTGAGATTGTGCTGTGAAATGATCCAAGACCAATAGAAGGCCCAAGATCTGGACTGGAGTTGGA
TC170613	NM_000424	Homo sapiens keratin 5 (epidermolysis bullosa simplex, Dowling-Meara/Kobner/Weber-Cockayne types) (KRT5), mRNA	SS00009589	1.44185	2.71669	0.743878	10.49	0.0199271	0.000121471	CAGCAGCGGCTGGCTATGGCGCTCCCTCTTCTCGGTGGTTGCTCAAGCCAAGTTTTCTCTTTTTTCTGAA
TC162933	NM_001235	Homo sapiens serine (or cysteine) proteinase inhibitor, clade H (heat shock protein 47), member 1, (collagen binding protein 1) (SERPINH1), mRNA	SS00008412	1.21066	2.31443	0.562679	12.7493	0.0186678	8.37e-05	ATCAGTGTTCCTATTTATAGCCGGGCGCTTTCTCCTCCGTGAGACGGCATCGAGCTGGGGTTCAGCCAAG
TC183715	NM_002160	Homo sapiens tenascin C (hexabrachion) (TNC), mRNA	SS00000509	1.20222	2.30093	0.545166	13.0796	0.0176035	7.32e-05	AATAATTTTACCAAAGCTTTGATGCAACCAGTCCGACCATCCCGCCACACCTGGGCATTTGGCAGAAGTT
TC181580	NM_003520	Homo sapiens histone 1, H2bn (HIST1H2BN), mRNA	SS00008405	1.16924	2.24893	0.731442	9.91534	0.0385229	0.000554342	CGGTGTACCTGGAAGAGTACGGCCTAATGTCTAAATCTGCATAACCGCCTTACCCGTGTTTACTGTGCTT
TC182782	NM_000358	Homo sapiens transforming growth factor, beta-induced, 68kDa (TGFBI), mRNA	SS00007760	1.13731	2.1997	0.442287	13.0172	0.0129871	3.5e-05	GATTTCGTGCCTATGCCACGTACTCTGGAAAAGGGAACCGAAGGGTCTAAAGCCCACGAAACCTGAATCA
TC163468	NM_021939	Homo sapiens FK506 binding protein 10, 65 kDa (FKBP10), mRNA	SS00001427	1.12751	2.18481	0.46533	10.7707	0.0138654	4.99e-05	TGTGTCCAGTGGTAGCTTAGGTGCCATCAGGATGCTGCAGGTCAAGGCTGGGTTTTATGTCCACTTTCCT
TC167107	NM_201554	Homo sapiens diacylglycerol kinase, alpha 80kDa (DGKA), transcript variant 4, mRNA	SS00000674	1.06806	2.09662	0.620604	10.6428	0.0350641	0.000406459	CCAAGCTCAAGAATGCTGGACATCGGCTAGCCAAGTGCTCTGAGATCACCTTCCACACCACAAAAACCCT
TC164875	NM_177537	Homo sapiens melanoma antigen, family D, 4 (MAGED4), transcript variant 3, mRNA	SS00004114	1.06644	2.09425	0.38281	11.4794	0.0121062	2.88e-05	ATCCCCTTCGCTTTCTGGGCCAGATACCATCAGTACATTCTGAACAGCAACCGTGCCAACAGGAGAGCCA
TC172520	NM_020791	Homo sapiens TAO kinase 1 (TAOK1), mRNA	SS00000171	1.05702	2.08062	0.366698	10.3815	0.0121062	2.53e-05	CAGGAGGCACAGAACTATTAGACATCACTGTGTGGTCACCCTCCATCATGTCTAGCTCACTCTTGTCATC
TC185896	NM_003573	Homo sapiens latent transforming growth factor beta binding protein 4 (LTBP4), mRNA	SS00000108	1.05401	2.07629	0.369387	12.7014	0.0121062	2.68e-05	AGGGCTTCACCTGTGACTGCTTCGACGGCTACCGCCTGGACATGACCCGCATGGCCTGCGTTGACATCAA
TC168736	NM_003062	Homo sapiens slit homolog 3 (Drosophila) (SLIT3), mRNA	SS00002780	1.04407	2.06204	0.468017	11.4671	0.0191286	9.75e-05	AGCTGCAACCAGGGGAAGTGCGTGGCATCCGGGACCTCATACGTGTGCAAGTGTGCCGAGGGCTATGGAG
TC164909	NM_020650	Homo sapiens reticulocalbin 3, EF-hand calcium binding domain (RCN3), mRNA	SS00004403	1.04394	2.06185	0.494493	11.4697	0.0211995	0.000132016	TGCCTCCAAGAATCTCCACGAAGCCCCAGTTTGAAATTTGAGCCTGACCCCACGCAGACGAGAAGCACTG
TC180810	NM_000089	Homo sapiens collagen, type I, alpha 2 (COL1A2), mRNA	SS00005473	1.02485	2.03475	0.196772	13.3628	0.00494933	3.7e-06	GCAAAGATGGTCGCACTGGACAACCTGGTGCAGTTGGACCTGCTGGCATTCGTGGCTCTCAAGGAAGCCA
TC191430	NM_004618	Homo sapiens topoisomerase (DNA) III alpha (TOP3A), mRNA	SS00005716	1.00764	2.01061	0.612004	8.56099	0.0394415	0.000579384	CAGAGACGCGGTATTTCGGGCCCACACGGGATGTGCTGTTCTCGTGTTCTCAGGAGAGTCTCGACATTGT
TC184216	NM_012401	Homo sapiens plexin B2 (PLXNB2), mRNA	SS00005034	1.00389	2.0054	0.287211	11.2233	0.0100427	1.4e-05	GCAGAACCAGCATCGCCTGGGGTCTCCTTCACGTCTCCCGAGTGATTTGAAAACGTGCCTTATACTCCCG
TC162279	NM_016938	Homo sapiens EGF-containing fibulin-like extracellular matrix protein 2 (EFEMP2), mRNA	SS00005049	0.961017	1.94668	0.442147	11.8449	0.0214469	0.000141442	CTACAATGCCTTTCAGAACCGTGCTGGAAACTCACAGGGAGACTTCTACATCAGGCAAATCAACAACGTC
TC184868	NM_206857	Homo sapiens reticulon 1 (RTN1), transcript variant 2, mRNA	SS00000420	0.960348	1.94578	0.445688	10.0052	0.0218069	0.000148183	TTCTTGCCCAGTGCACACTGATGCAGTAGTGGAAATCGCTTATCTGTCTTGGGTTGCTGGTTGGATTAAT
TC166607	NM_006159	Homo sapiens NEL-like 2 (chicken) (NELL2), mRNA	SS00005963	0.960248	1.94564	0.335955	9.7437	0.0131015	3.88e-05	CATCACCAAAACTTGCCTGGACGAGATGAATGTGGTTCGCTTCACTGGGTCCTCTTGGATCAAACATGGT
TC168097	NM_001129	Homo sapiens AE binding protein 1 (AEBP1)	SS00011544	0.951027	1.93325	0.470512	10.0251	0.0272211	0.000212176	AGTGAATTTTGGGGACTTCTGAGGACCGGTCTGCCAACGCACGAGCTTGCAGCTGTAGCCATGTCGCCTT
TC181912	NM_005040	Homo sapiens prolylcarboxypeptidase (angiotensinase C) (PRCP), transcript variant 1, mRNA	SS00008697	0.917652	1.88904	0.306666	13.5738	0.0131015	3.93e-05	AGGGATTTCTCTTGGTTTTGAAGTTGAAGTCTCTTTGGCTCATTTGTCCCTCCCCCTCCTGTATCCTCCA
TC184323	NM_004587	Homo sapiens ribosome binding protein 1 homolog 180kDa (dog) (RRBP1), mRNA	SS00007305	0.917181	1.88842	0.376199	12.066	0.0188399	9.41e-05	CATTCCTTACAAATAAATAAACCGACCAACACAGCGATATCCGGGCCCAACTTCGGTAGCTCTGAGAAGC
TC184326	NM_004381	Homo sapiens cAMP responsive element binding protein-like 1 (CREBL1), mRNA	SS00004090	0.90913	1.87791	0.577273	11.1899	0.0488457	0.000885703	AGGAGAAGGTTGCCTCTCTCCTCACCCCTGTGTGCAATATAGGCCTCCTCTCATTGCTGTGAACCCCAGT
TC180995	NONE	NONE	SS00010883	0.894374	1.8588	0.490848	13.8948	0.0359996	0.000424498	GGTCCACGGAGCGCGGGCTTTCGCTATTTTAAATTGATTGGTCCACGGATCTCAATATTTTAAAATGATT
TC180931	NM_000090	Homo sapiens collagen, type III, alpha 1 (Ehlers-Danlos syndrome type IV, autosomal dominant) (COL3A1), mRNA	SS00010152	0.891902	1.85562	0.337943	14.2601	0.0176035	7.39e-05	GTCAACGGACAAATAGAAAGCCTCATTAGTCCCGATGGTTCTCGTAAAAACCCTGCTCGTAACTGCAGAG
TC182238	NM_001846	Homo sapiens collagen, type IV, alpha 2 (COL4A2), mRNA	SS00000191	0.88794	1.85053	0.506866	12.4031	0.0380464	0.000529091	GCCGGAGGGCCACTTTGGTGCTTGTTCTTACCTTATTACCTCAGTGCCCGCCCAAAGTTGACGTCATTTT
TC182971	NM_001855	Homo sapiens collagen, type XV, alpha 1 (COL15A1), mRNA	SS00007124	0.88279	1.84394	0.529102	10.5337	0.0437323	0.000690487	TGACAGACGCGAGGAAGTAACGACCTTCGCATGATTCCTAAGAGTTTTCCGATCTTGCTTATGTGAAGAG
TC184514	NM_004416	Homo sapiens deltex homolog 1 (Drosophila) (DTX1), mRNA	SS00010094	0.881318	1.84206	0.212993	8.85865	0.0102456	1.73e-05	GGATTCCTATATGTGGCTATCGCATCTGTACAGGCTTGTCTGCAAGCAGGAGGACTCAGGTCAAGCACTT
TC162710	NM_003289	Homo sapiens tropomyosin 2 (beta) (TPM2), transcript variant 1, mRNA	SS00009028	0.874666	1.83358	0.54176	9.62058	0.0472143	0.000835108	AGAAGGAGAGTAAATTCATTTAGGACTCAGGCCTTCCCAAAGCTTTGAGGCGTCCCCCCATCTGTCCTGG
TC162688	NM_000938	Homo sapiens polymerase (RNA) II (DNA directed) polypeptide B, 140kDa (POLR2B), mRNA	SS00000958	0.869799	1.82741	0.357067	12.4419	0.0198607	0.000114925	TCTCGGTCACCAGGCAAGAGTTCCGTCCTTTGAACTCCATAGTGACCCCTTTGTACCTTGTTCCAGATGA
TC181088	NM_001845	Homo sapiens collagen, type IV, alpha 1 (COL4A1), mRNA	SS00010091	0.869664	1.82724	0.529752	13.4494	0.0461441	0.000774678	CCCTTCTTCCTCTAACAGCAACGAACCCCAGAAATAGACTCTGTGTACCTCACTGTCCAGTAGGGAAACC
TC163164	NM_199512	Homo sapiens steroid sensitive gene 1 (URB), transcript variant 2, mRNA	SS00004828	0.867293	1.82424	0.451145	12.6085	0.0327332	0.00035	TTAAAACTGTTCCCGATTAATGGGAGCTCTGTTGTGGAGCGAGAAGACGTACCAGCCCATTTGGTGAAAG
TC165126	NM_004613	Homo sapiens transglutaminase 2 (C polypeptide, protein-glutamine-gamma-glutamyltransferase) (TGM2), transcript variant 1, mRNA	SS00011465	0.854544	1.80819	0.481476	13.5417	0.0381292	0.000541056	GCAATGCCTAGATGTCACGAGAGCCTTAGCTGCCAGCTAGGTTGGCATCTCAGCCACTGTCTCTTTGAAG
TC162668	NM_002046	Homo sapiens glyceraldehyde-3-phosphate dehydrogenase (GAPD), mRNA	SS00001180	0.854435	1.80805	0.426543	13.6979	0.0311094	0.000298762	GTGACTTCAACAGTGACACTCACTCTTCTACCTTTGATGCTGGGGCTGGCATTGCCCTCAACGACCACTT
NONE	NM_153280	Homo sapiens ubiquitin-activating enzyme E1 (A1S9T and BN75 temperature sensitivity complementing) (UBE1), transcript variant 2, mRNA	SS00001498	0.847866	1.79984	0.34308	12.5041	0.0198924	0.000119271	CTAACGGTGAGGAGATGACCCTCAAACAGTTCCTTGACTACTTCAAGGTGAGGCCCCTTTCTCACTCCCA
TC166673	NM_133455	Homo sapiens EMI domain containing 1 (EMID1), mRNA	SS00008376	0.83713	1.78649	0.497182	10.2313	0.0456516	0.000739039	GAGGTCAAGTTGCCTGATCTGACTGGACATTCAGGGCTCCTTGTCTCAGTTCTGACCCTTGAATCACTCT
NONE	NONE	NONE	SS00010557	0.834846	1.78367	0.513741	10.1601	0.0488457	0.00088837	GCGACAATGACAGGTTGAAAGTCTCAGTGCCACAGATGTGTCTCTTGATTTCTGTGGTGGCAATTCCCTC
TC182266	NM_057167	Homo sapiens collagen, type VI, alpha 3 (COL6A3), transcript variant 5, mRNA	SS00004506	0.825061	1.77161	0.396552	12.8728	0.0303059	0.000278619	ACCCAGCGCTCTCTGTCTCTAGGCAGTTACATCGTATACTTTGAACGTTGCGCAACAGTTACCCACTGCT
TC184716	NM_182623	Homo sapiens hypothetical protein FLJ36766 (FLJ36766), mRNA	SS00001660	0.814372	1.75853	0.40004	11.034	0.0314507	0.000320573	GGACTGCCTCTTCTGGTAGCTAACGTCTGCCCCTTAGCGCTCTTCATGGGGATTCTGTGTCTGGAGTGTC
TC162633	NM_022765	Homo sapiens microtubule associated monoxygenase, calponin and LIM domains (MICAL1), mRNA	SS00004131	0.814238	1.75837	0.487156	9.49743	0.0469568	0.000816228	GAGCAGTTCCCCTGAACAGCAAAAGGCGCTCTGGTTGGAACAGCTGCTACAGCTCGTTCAAAAGAAAAAC
TC184891	NM_006988	Homo sapiens a disintegrin-like and metalloprotease (reprolysin type) with thrombospondin type 1 motif, 1 (ADAMTS1), mRNA	SS00008212	0.809874	1.75306	0.35977	13.411	0.0272211	0.000210078	GCTGCTGTGGTTTCAGAGAATGTTCATGCCATCGCTTCTATTGAGAGCTAAGAATCCAAGATTGTCCAGC
TC181301	NONE	Homo sapiens mitochondrially encoded cytochrome c oxidase 2 (COX2)	SS00010755	0.808865	1.75183	0.379146	15.7727	0.0295847	0.000265955	TTCGCCATTATAGGGGGCTTTGTTCACTGATTCCCCCTATTCTCCGGGTACACACTCAACCAAGCATGAG
TC165374	NM_000288	Homo sapiens peroxisomal biogenesis factor 7 (PEX7), mRNA	SS00003806	-0.81035	-1.75364	0.408326	9.2926	0.0338677	0.000365515	GCAGCACTACGGCATCGCGGGCTGTGGAACCCTGCTAATATTGGATCATAATGAATCTGGCCTTAGGATT
TC183155	NM_030769	Homo sapiens N-acetylneuraminate pyruvate lyase (dihydrodipicolinate synthase) (NPL), mRNA	SS00008944	-0.815141	-1.75947	0.307801	10.6759	0.0194384	0.000106836	AGCTTGTTAGCTAGTGCCTCTCTATCAAATAAGGGTGCGTACATTGAGATGTAATTCACCTTGAGTAGTG
TC183233	NONE	NONE	SS00011159	-0.819061	-1.76426	0.450065	13.0611	0.0380464	0.000532287	GACCCGGAAAATGTCCAGTGTTGCCAAAAGGAACGTATGGACTTTGTGCTGAATTTTGCTTCGGGGATGA
TC183830	NM_001444	Homo sapiens fatty acid binding protein 5 (psoriasis-associated) (FABP5), mRNA	SS00001972	-0.823768	-1.77002	0.450623	15.1182	0.0380464	0.000513133	AGTGGAAAATGGGAAATTAGTGGTGGTATGCGTCATGAACAATGTCACCTGCACTCGGGTCTATGAAAAA
TC163425	NM_001647	Homo sapiens apolipoprotein D (APOD), mRNA	SS00000468	-0.852033	-1.80504	0.459313	10.3358	0.0361502	0.000437502	GTTGACCCAAACACTTAGCCGTGCACCACCGTGTTACTTTGCAAGCCTGATAATAAAATTGCTGCCGACC
TC182781	NM_002937	Homo sapiens ribonuclease, RNase A family, 4 (RNASE4), transcript variant 2, mRNA	SS00011243	-0.856792	-1.81101	0.360656	13.2134	0.0211995	0.000135582	CAGCTTAGCTCTCACATTGTATCCTCTGGAACTTAGTCATTACGTAGCACTTTCAGAATCTCAAGGTGTT
TC187212	NM_001062	Homo sapiens transcobalamin I (vitamin B12 binding protein, R binder family) (TCN1), mRNA	SS00010184	-0.860723	-1.81595	0.408874	9.08455	0.0275026	0.00023086	AGAGAACCTACTGGGAACATTCTGAGCAACAACAAATCACTAAGCCAAGGAGCATGGGAATTATGTTGTC
TC164139	NM_006136	Homo sapiens capping protein (actin filament) muscle Z-line, alpha 2 (CAPZA2), mRNA	SS00008735	-0.86167	-1.81714	0.273924	11.7385	0.0135294	4.43e-05	CAGAACTGTCAAGCTACCCAGTCAGATGGGCTGTTGCCATTTAAAAATCACTGTAATTAATTAGTTTGGT
TC192734	NM_001179	Homo sapiens ADP-ribosyltransferase 3 (ART3), mRNA	SS00000772	-0.862961	-1.81877	0.439161	8.33261	0.0314507	0.000318661	TCATTTACATTTGGAGGGCTAAACCAAGCCAGATTGGGCCATTTCACTTTGGCATATTCAGCCAAACCTC
TC162792	NM_005625	Homo sapiens syndecan binding protein (syntenin) (SDCBP), transcript variant 1, mRNA	SS00002614	-0.875442	-1.83457	0.511335	12.9917	0.0410164	0.000614816	GACCTTCCAGCATGAACTATATGGTGGCTCCTGTAACTGGTAATGACGCTGGAATCCGTAGAGCAGAAAT
TC165055	NM_030877	Homo sapiens catenin, beta like 1 (CTNNBL1), mRNA	SS00008649	-0.877152	-1.83675	0.388215	12.7334	0.0224971	0.000156136	TGGCCTGGGTGGCAGGGACTCTCTCTGGGCCTCCCCCGGAAACAGTTTTTATGCAGCTCAACATGACTTT
TC167319	NM_198450	Homo sapiens Apoprotein O like (APOOL)	SS00011529	-0.885851	-1.84785	0.499048	10.0745	0.0380464	0.000496835	TGAATTAATGTCAGCTAAATAGGAATGGTGCCTGGAAGGATGTGTTCCCTTCTCAGCTTTCATTTTTCAT
TC168151	NM_016586	Homo sapiens MAP3K12 binding inhibitory protein 1 (MBIP), mRNA	SS00000085	-0.890607	-1.85396	0.525673	11.6453	0.0414152	0.000625734	CTCAGAGATGATGTGGTGAAAATTACAATCGATTGGAACAAGCTCCAGAGCCTCTCGGCATTCCAGCCTG
TC183342	NM_138288	Homo sapiens chromosome 14 open reading frame 147 (C14orf147), mRNA	SS00004930	-0.90155	-1.86807	0.502172	11.8831	0.0363547	0.000449945	CCCAAAGTCATTAGTTGGGCTCTACCGTTCTTTCTTGCTATTGTACGGCAAACATATCTGCCTGGATATA
TC165499	NM_170692	Homo sapiens RAS protein activator like 2 (RASAL2), transcript variant 2, mRNA	SS00003908	-0.905496	-1.87319	0.276751	12.0301	0.0121062	3.01e-05	CAGTACATCAGAGAAACCCAACTCTATGGACACTGCAAATACCTCACCCTTCAAAGTACCAGGGTTCTTC
TC181782	NM_006743	Homo sapiens RNA binding motif (RNP1, RRM) protein 3 (RBM3), mRNA	SS00008296	-0.916507	-1.88754	0.502189	14.1326	0.0350641	0.000397498	CAACTGAGATGAGGCAAACGCACCTAATGTAGATACACAGGAATAAAACCTCTGATCCAGGACCATCCTT
NONE	NM_002888	Homo sapiens retinoic acid responder (tazarotene induced) 1 (RARRES1)	SS00012033	-0.933334	-1.90968	0.385203	9.85147	0.0186678	9.1e-05	AAGGAGCTGAGTACAAGTTACATTAACAGCCGGTCTGGGTTTCTCATTCCTGAAAAATACTTGAGCAGAA
TC169077	NM_006691	Homo sapiens extracellular link domain containing 1 (XLKD1), mRNA	SS00012498	-0.939306	-1.91761	0.188073	13.011	0.00612516	7.35e-06	CAAGAGCAAAAGAAGGAAGGAAAAATTTAGCACCTGAAGGCCATGGAGATTCCTGTGACTTGCAACCCAA
TC182421	NM_000237	Homo sapiens lipoprotein lipase (LPL), mRNA	SS00006888	-0.944891	-1.92504	0.336201	9.57001	0.0135294	4.46e-05	AACTTCGGCCCTTCCTCTGAGAAATAGGGTTGTGCCTGTACAAAGTAGGATGAATGTTGTGATTGACATC
TC182735	NM_006145	Homo sapiens DnaJ (Hsp40) homolog, subfamily B, member 1 (DNAJB1), mRNA	SS00000720	-0.947981	-1.92917	0.600984	12.4807	0.0469568	0.000816477	GAAGCAAGATCCCCCCGTCACCCATGACCTTAGGGTTTCACTTGAAGAGATCTATAGCGGCTGTACCAAG
TC182926	NM_004335	Homo sapiens Bone marrox stromal cell antigen 2 (BST2)	SS00012370	-0.95926	-1.94431	0.545801	14.3009	0.0361502	0.000440724	AGGCTTCGGAAGAGGCGGAGCGACTAAGGAAGGAGTTCAGGAGAACAACAGTCAACTCCGGCAGCTTCAG
TC166411	NM_003379	Homo sapiens villin 2 (ezrin) (VIL2), mRNA	SS00003186	-0.964361	-1.9512	0.544357	11.6571	0.0356954	0.000417344	GTTTCCAGGGATTGCCGAAAACCCATCAGGAACCGAAAATGCCGAAACCAATCAACGTCCGAGTTACCAC
TC164187	NM_004223	Homo sapiens ubiquitin-conjugating enzyme E2L 6 (UBE2L6), transcript variant 1, mRNA	SS00004741	-0.971909	-1.96143	0.45136	12.0259	0.0214646	0.000143712	GGATCTTCAGAAGGAGCTTCCCAGGTACCTCGGGAAGCTGTTCAGCGATGATGCCAACGTGTTGGTGTGG
TC184628	NM_016619	Homo sapiens placenta-specific 8 (PLAC8), mRNA	SS00001790	-0.982423	-1.97578	0.289104	13.0965	0.0102456	1.74e-05	TTCCCTTCTGCAAGCTTGCTCTTGACCTGATGAAGAGCTCTTAGGAAGCAACTTAAATCAGCTACACACC
TC181325	NM_005143	Homo sapiens haptoglobin (HP), mRNA	SS00000656	-1.00685	-2.00952	0.624074	14.141	0.0420461	0.000651259	CAAACTCAAGCAGAAGGTGCCCGTTAATGAGAGGGTGATGCCCATTTGCCTCCCTTCTAAAGATTATGTG
TC189019	NM_014314	Homo sapiens DEAD (Asp-Glu-Ala-Asp) box polypeptide 58 (DDX58), mRNA	SS00000561	-1.11964	-2.17293	0.511193	11.5616	0.0186678	9.01e-05	GTTTAAGTCTGGGGTTTTGCAGACACAGAGGCAACTACCTGAGTTTTGCTGTCCATCCAGGTCAAGGTAT
TC174014	NM_002155	Homo sapiens heat shock 70kDa protein 6 (HSP70B') (HSPA6), mRNA	SS00000953	-1.1403	-2.20427	0.624153	8.9649	0.0294772	0.000254481	TAAATGGCCCCTCCTGACCAAGTCAGCTGTGACTGTAAGGTCTGAGCTTGTGGACGTTCTGTAACTTCAG
TC167238	NM_001356	Homo sapiens DEAD (Asp-Glu-Ala-Asp) box polypeptide 3, X-linked (DDX3X), transcript variant 2, mRNA	SS00006751	-1.15835	-2.23202	0.443072	9.64069	0.0121062	3.02e-05	AAGAAGTGCCATCTTGGTTAGAAAACATGGCTTATGAACACCACTACAAGGGTAGCAGTCGTGGACGTTC
TC187495	NONE	NONE	SS00012239	-1.17683	-2.26079	0.637772	9.81673	0.0275026	0.000226961	ACCTATGAGGTGCTGGGGAAAATGCAGAGAATATGGTCAAAATCTCTGCCTTCAGGGATGTAATGTACAG
TC184627	NM_017414	Homo sapiens ubiquitin specific protease 18 (USP18), mRNA	SS00000742	-1.1807	-2.26687	0.546717	11.816	0.0186678	8.65e-05	GGTCAGGTGGCAGGGGCCAAGCTCATGTGACTGTACTGGCATGTCCTGGTTGTATTTCACTTCTGTTTGT
TC189167	NM_021140	Homo sapiens ubiquitously transcribed tetratricopeptide repeat, X chromosome (UTX), mRNA	SS00001119	-1.19122	-2.28346	0.583029	8.5037	0.0198924	0.000118729	GAAGATGGCGCCAGGACTAAAACTCTGTTGGGCAAGGCTGTTCGCTGCTATGAATCTCTAATCTTAAAAG
TC180853	NM_003255	Homo sapiens tissue inhibitor of metalloproteinase 2 (TIMP2), mRNA	SS00010918	-1.23849	-2.35952	0.58393	13.0761	0.0186678	8.72e-05	CTTCGGTTCCAATTATTACGAAGCGAAGGATCTGTGAGTAGGTGGGTTCCAAAACGTGGCCTCCTTGTAG
TC188095	NONE	NONE	SS00012233	-1.26113	-2.39684	0.712972	10.7926	0.0295847	0.000266076	CTGTTATTTGTTTGTTTTCGTGGCTTGTCTTATGTCGTGACAGCACAAGTGCCAGTCCGATGGCTCTGTA
TC167221	NM_002612	Homo sapiens pyruvate dehydrogenase kinase, isoenzyme 4 (PDK4), mRNA	SS00012705	-1.30363	-2.46849	0.833563	11.1651	0.0387507	0.000561492	CTGCTGGTAGCAGTCATAGAACTGTCAAACTATCTGTTGTGGATTTCAGATTTTATCATCAGATGTCCTG
TC162759	NM_006744	Homo sapiens retinol binding protein 4, plasma (RBP4), mRNA	SS00000533	-1.33212	-2.51773	0.522805	10.0408	0.0121062	2.38e-05	TTTGTAGCAACATGGAGGGTGTCACGTTTCATTAGGAAACTTCCATTAACCCCTTCAGCCCTCAACTAAA
TC164827	NM_001145	Homo sapiens angiogenin, ribonuclease, RNase A family, 5 (ANG), mRNA	SS00002431	-1.36159	-2.56967	0.688218	13.7335	0.0198607	0.000115112	CTGTGAAAGCATAATGAAGCAACGAGGCCTGACCAGACCCTGCAAAGAGGTCAACACCTTTATTCATGGC
TC171949	NM_172346	Homo sapiens ATP-binding cassette, sub-family A (ABC1), member 6 (ABCA6), transcript variant 2, mRNA	SS00009188	-1.43647	-2.70659	0.441924	9.89827	0.00494933	4.45e-06	AGGTGGATACGACCATGAGATGGAAACTCCTCCCTTATTCAGAGGACCCTTGAAACTTCAAGCCTAATAA
TC165657	NM_016286	Homo sapiens dicarbonyl/L-xylulose reductase (DCXR), mRNA	SS00003515	-1.52133	-2.87055	0.653139	11.5399	0.0123645	3.21e-05	GGTTTGCTGAGGTGGAGCACGTGGTGGACGCCATCCTTTTCCTGCTGAGCGACCGGAGCAGCATGACCAC
TC173990	NM_005420	Homo sapiens sulfotransferase family 1E, estrogen-preferring, member 1 (SULT1E1), mRNA	SS00010144	-1.55869	-2.94586	0.497574	11.6761	0.00494933	4.34e-06	GCAAGTGACACCCAACGTGGGGCAGGCAGGCATGAAGAACGAAGGACCGTGACGACAACAGAATTTTTAT
TC192504	NM_006336	Homo sapiens Zer 1 (ZER1) mRNA	SS00007649	-1.56774	-2.9644	0.617353	10.0126	0.0102456	1.69e-05	TTTCTGTACAAAAACAAAAGAAACACTCCCTGAGTCCTTGCAGCTTCCTTGGCCATTCTCAAGCCCCAAC
TC165313	NM_006774	Homo sapiens indolethylamine N-methyltransferase (INMT), mRNA	SS00006339	-1.61383	-3.06064	0.684093	12.8197	0.0121062	2.66e-05	AGAGGAGAGGACTACAAGGAGTTTGACTCCCAGGACTACTTAAAGACCTACTACACCTTTGATTCAGGCA
TC181612	NM_012385	Homo sapiens p8 protein (candidate of metastasis 1) (P8), mRNA	SS00001371	-1.63849	-3.11339	0.808204	12.958	0.0176035	7.56e-05	GAGACGTGGCCTTATAAATCGGGGCCAGTGAACTAGGAGGTGTCAGGAAAGCAGATGCAAACACAGCCTT
TC164959	NM_001001887	Homo sapiens interferon-induced protein with tetratricopeptide repeats 1 (IFIT1), transcript variant 1, mRNA	SS00005589	-1.80067	-3.48382	0.710567	11.5706	0.0100427	1.34e-05	CAGGGTCTTGGAGGAGATTGAGTTCCTCGACACCAAATACAATGTGGGAATACACAACCTACTGGCCTAT
TC170644	NONE	NONE	SS00008088	-1.80574	-3.49609	0.644859	8.41468	0.00593748	6.53e-06	GTGTGGCTGATTTCTAGTCAGTCATAATTTTACTTGAAAGCCAAAGTGTCCCAGTGTCTTTTTCATTCCA
NONE	NM_005101	Homo sapiens interferon, alpha-inducible protein (clone IFI-15K) (G1P2), mRNA	SS00005291	-1.83501	-3.56775	0.428289	13.6404	0.000954207	3.81e-07	TAGGGAACTGAAGGTTAAGATGTTGGGAGGCCAGGAGATTCTTGGTGCCCTTGAGGGACTGCATGATGGC
TC170626	NM_004660	Homo sapiens DEAD (Asp-Glu-Ala-Asp) box polypeptide 3, Y-linked (DDX3Y), mRNA	SS00008028	-2.14187	-4.41335	1.03229	9.49613	0.0138654	4.89e-05	CAGTGTCTGGCATATTGCAGTTCTCAAACATGTGGTTGGTTATCTTTCTATATTGCCATAATCAGTGACT
TC181031	NONE	NONE	SS00010455	-2.21427	-4.64047	0.365767	10.686	0.000116805	2.57e-08	TGATCTATACGTTTGCCTCAGATCAGTTATTCCTAGTCTGACCTCACCCCCAGATATCCTCCATGCTCAC
TC169312	NM_033106	Homo sapiens galanin-like peptide precursor (GALP), mRNA	SS00010618	-2.80764	-7.00136	0.555225	9.39834	0.000116805	3.5e-08	TGCAAGAACGTTCCAAAGGAGAAAGATGCCTTGCCGTCATATATGCCTCCAAACTTCCGCTCCAAACTTC
TC181527	NM_183049	Homo sapiens thymosin-like 3 (TMSL3), mRNA	SS00008272	-3.37467	-10.3723	0.66286	13.5027	0.000116805	2.2e-08	GAAACTGGGTGGGAAGAGAGTGAAATCTAGAGAAAGCAAACTGATCCGTGATGTCCTGAGGGCTGTAAAA
Gene is represented by multiple clones (see repeat clones tab)

## Sheet: FR v C rpt clones
gene_id	top_hit_human_RefSeq	human_RefSeq_description	Oligo ID	Log2 Ratio	Variance	Amplitude	BH_adjusted_p_vals	Unadjusted_p_vals	oligo_sequence
TC165184	NR_001564	Homo sapiens X (inactive)-specific transcript (XIST) on chromosome X	SS00011278	1.53293	0.434208	12.1178	0.00444306	2.22e-06	GATGCTGTGAGATTGTGCTGTGAAATGATCCAAGACCAATAGAAGGCCCAAGATCTGGACTGGAGTTGGA
TC182457	NR_001564	Homo sapiens X (inactive)-specific transcript (XIST) on chromosome X	SS00012136	1.19732	0.318157	11.7042	0.00494933	4.4e-06	TGCTCCAGGCCAATGAGAAGAATTAGACAGGAAATACACAGATGCGCCAGCCTGCTGAGAAGCATCAGCC
TC186518	NR_001564	Homo sapiens X (inactive)-specific transcript (XIST) on chromosome X	SS00010594	1.13343	0.467152	11.4087	0.0138654	4.88e-05	TTTGGTCTGTGGGCCATAGTTTATTACCCCTGATGTAATTGCCAGGGACTGTGTTCTGAAATTAATTCCT
TC162668	NM_002046	Homo sapiens glyceraldehyde-3-phosphate dehydrogenase (GAPD), mRNA	SS00001180	0.854435	0.426543	13.6979	0.0311094	0.000298762	GTGACTTCAACAGTGACACTCACTCTTCTACCTTTGATGCTGGGGCTGGCATTGCCCTCAACGACCACTT
TC162668	NM_002046	Homo sapiens glyceraldehyde-3-phosphate dehydrogenase (GAPD), mRNA	SS00001180	0.852735	0.428441	13.9614	0.0313254	0.000309905	GTGACTTCAACAGTGACACTCACTCTTCTACCTTTGATGCTGGGGCTGGCATTGCCCTCAACGACCACTT
TC162668	NM_002046	Homo sapiens glyceraldehyde-3-phosphate dehydrogenase (GAPD), mRNA	SS00001180	0.836756	0.391294	13.7391	0.0276709	0.000235038	GTGACTTCAACAGTGACACTCACTCTTCTACCTTTGATGCTGGGGCTGGCATTGCCCTCAACGACCACTT
TC162668	NM_002046	Homo sapiens glyceraldehyde-3-phosphate dehydrogenase (GAPD), mRNA	SS00001180	0.819242	0.373328	13.8659	0.0275026	0.000225035	GTGACTTCAACAGTGACACTCACTCTTCTACCTTTGATGCTGGGGCTGGCATTGCCCTCAACGACCACTT
TC162668	NM_002046	Homo sapiens glyceraldehyde-3-phosphate dehydrogenase (GAPD), mRNA	SS00001180	0.80983	0.400207	13.6999	0.0322575	0.000335252	GTGACTTCAACAGTGACACTCACTCTTCTACCTTTGATGCTGGGGCTGGCATTGCCCTCAACGACCACTT
TC165055	NM_030877	Homo sapiens catenin, beta like 1 (CTNNBL1), mRNA	SS00008649	-0.877152	0.388215	12.7334	0.0224971	0.000156136	TGGCCTGGGTGGCAGGGACTCTCTCTGGGCCTCCCCCGGAAACAGTTTTTATGCAGCTCAACATGACTTT
TC165055	NM_030877	Homo sapiens catenin, beta like 1 (CTNNBL1), mRNA	SS00005065	-0.881573	0.460367	12.3815	0.0322575	0.00034169	TGCAATGCCAATGTGCCCCAGATTCGCCAGAGGGTTCACCAAATCCTAAATATGCGAGGAAGCTCCATCA
TC182735	NM_006145	Homo sapiens DnaJ (Hsp40) homolog, subfamily B, member 1 (DNAJB1), mRNA	SS00000720	-0.947981	0.600984	12.4807	0.0469568	0.000816477	GAAGCAAGATCCCCCCGTCACCCATGACCTTAGGGTTTCACTTGAAGAGATCTATAGCGGCTGTACCAAG
TC182735	NM_006145	Homo sapiens DnaJ (Hsp40) homolog, subfamily B, member 1 (DNAJB1), mRNA	SS00000720	-0.994977	0.632979	11.881	0.0461054	0.000769422	GAAGCAAGATCCCCCCGTCACCCATGACCTTAGGGTTTCACTTGAAGAGATCTATAGCGGCTGTACCAAG
TC182735	NM_006145	Homo sapiens DnaJ (Hsp40) homolog, subfamily B, member 1 (DNAJB1), mRNA	SS00000720	-1.01944	0.651357	11.5397	0.0460158	0.000759787	GAAGCAAGATCCCCCCGTCACCCATGACCTTAGGGTTTCACTTGAAGAGATCTATAGCGGCTGTACCAAG
TC182735	NM_006145	Homo sapiens DnaJ (Hsp40) homolog, subfamily B, member 1 (DNAJB1), mRNA	SS00000720	-1.03084	0.673018	11.6461	0.0475836	0.000846395	GAAGCAAGATCCCCCCGTCACCCATGACCTTAGGGTTTCACTTGAAGAGATCTATAGCGGCTGTACCAAG
TC174014	NM_002155	Homo sapiens heat shock 70kDa protein 6 (HSP70B') (HSPA6), mRNA	SS00000953	-1.1403	0.624153	8.9649	0.0294772	0.000254481	TAAATGGCCCCTCCTGACCAAGTCAGCTGTGACTGTAAGGTCTGAGCTTGTGGACGTTCTGTAACTTCAG
TC174014	NM_002155	Homo sapiens heat shock 70kDa protein 6 (HSP70B') (HSPA6), mRNA	SS00000953	-1.18984	0.686537	9.03031	0.0319352	0.000328703	TAAATGGCCCCTCCTGACCAAGTCAGCTGTGACTGTAAGGTCTGAGCTTGTGGACGTTCTGTAACTTCAG
TC164959	NM_001001887	Homo sapiens interferon-induced protein with tetratricopeptide repeats 1 (IFIT1), transcript variant 1, mRNA	SS00005589	-1.80067	0.710567	11.5706	0.0100427	1.34e-05	CAGGGTCTTGGAGGAGATTGAGTTCCTCGACACCAAATACAATGTGGGAATACACAACCTACTGGCCTAT
TC164959	NM_001001887	Homo sapiens interferon-induced protein with tetratricopeptide repeats 1 (IFIT1), transcript variant 1, mRNA	SS00004009	-1.51038	0.494751	11.5053	0.00556948	5.57e-06	CAAAGACCTACGTCTTCCGACACGCAGTCAAGTTTTACCGAAGAAAGGGCTCTCTGGATGAAGCTCTTCA

## Sheet: S v C
gene_id	top_hit_human_RefSeq	human_RefSeq_description	Oligo ID	Log2 Ratio	Fold change	Variance	Amplitude	BH_adjusted_p_vals	Unadjusted_p_vals	oligo_sequence
TC165848	NM_002343	Homo sapiens lactotransferrin (LTF), mRNA	SS00001032	4.04134	16.4651	1.17552	12.1436	0.000353	1.76e-07	TTCCGGTCTGAGACCAAAAACCTTCTGTTCAACGACAACACGGAGTGTCTGGCCCAACTCCAAGGCAAAA
TC177275	NM_003245	Homo sapiens transglutaminase 3 (E polypeptide, protein-glutamine-gamma-glutamyltransferase) (TGM3), mRNA	SS00003340	3.80059	13.9345	0.551032	11.5092	5.88e-06	7.47e-10	AGCTGAGCATTCGGATCTCCTCCCAGGGCAAGGACTCCACTCTGAAACTTGGGACATTCATACTGCTCTT
TC170902	NM_020415	Homo sapiens resistin (RETN), mRNA	SS00009989	3.67452	12.7685	0.558542	13.1576	5.88e-06	1.18e-09	CTCAGGTAATTAGGAACATTGGCCTGGAATGCCGGAGTGTCACCTCCAGGGGGGACCTGGTCACCTGCCC
TC162694	NM_000576	Homo sapiens interleukin 1, beta (IL1B), mRNA	SS00010442	3.375	10.3747	1.20765	9.92612	0.00125836	1.38e-06	GGTTGCTGCCTGAATTTCACTATTGTCTAATCGATGCCCAGCTGTCTTCCCTAGATTAGTGCTAAGGAGA
TC192265	NM_172313	Homo sapiens colony stimulating factor 3 receptor (granulocyte) (CSF3R), transcript variant 4, mRNA	SS00003377	2.58293	5.99156	0.758084	10.9225	0.000623	4.3e-07	TCCCATCACAGTGTCCTGCATCATCAACCAGAACTGCACCAGTCTTGGCCCAGAGTCACAGATTCGATGG
TC191975	NM_005213	Homo sapiens cystatin A (CSTA)	SS00000508	2.55453	5.87477	0.830125	10.2965	0.000976	9.69e-07	GCAGCATGATCTGGAAGCAGCTGATTCTTCCCACTGGCTCTTGAGTAATGATCCCTGCAAATAAATGCAA
NONE	NM_002965	Homo sapiens S100 calcium binding protein A9 (calgranulin B) (S100A9), mRNA	SS00010822	2.43329	5.40125	0.350504	12.578	2.57e-05	7.7e-09	TCGGCACGAGGACAGAGTGCAGGAAGATGGCGGACCAAATGTCGCAGATGGAATGCAGCATAGAAACCAT
TC163024	NM_003254	Homo sapiens tissue inhibitor of metalloproteinase 1 (erythroid potentiating activity, collagenase inhibitor) (TIMP1), mRNA	SS00001146	2.36867	5.16467	1.20583	13.7236	0.00912165	3.92e-05	GGGAGCCCCAGAGTTCAACCAGACCGCCTCGTACAAGCGTTATGAGATCAAGATGACCAAGATGTTCAAA
TC164641	NM_000636	Homo sapiens superoxide dismutase 2, mitochondrial (SOD2), mRNA	SS00001034	2.07054	4.20045	0.420845	12.9246	0.000242	9.68e-08	CTTTGGTTCCTTCGAAAAATTCAAGGAGAAGTTGACCGCTGTATCCGTCGGCGTCCAAGGCTCAGGCTGG
TC165521	NM_001276	Homo sapiens chitinase 3-like 1 (cartilage glycoprotein-39) (CHI3L1), mRNA	SS00001040	2.00878	4.02441	0.999121	13.7814	0.00912165	4.01e-05	CCACACTAATTATATCCTCTGCAAAGCCTGACTTGAAACTTTCACCCAGAAACATACTCATGGCCCCCTC
TC194526	NONE	NONE	SS00012925	2.0068	4.01889	1.47403	12.2358	0.0397494	0.000703	GCCATCAGCCTGAAGGTGGCTTATCCATGTCTAAAAATAGTGGCTACGGGCTCTGCAGTGTGGCCTGCTG
TC181643	NM_004994	Homo sapiens matrix metalloproteinase 9 (gelatinase B, 92kDa gelatinase, 92kDa type IV collagenase) (MMP9), mRNA	SS00006757	1.95239	3.87016	0.769072	9.27992	0.00418229	7.52e-06	GATGTTCCCCGGGGTGCCCTTGAACACACACGACATCTTCCAGTACCAAGAGAAAGCTTACTTCTGCCAG
TC182502	NM_181597	Homo sapiens uridine phosphorylase 1 (UPP1), transcript variant 2, mRNA	SS00004283	1.81916	3.52875	0.868441	12.8839	0.00829846	3.48e-05	ATGAAAGAAGACGTTCTGTACCATTTCAGCCTCAGCACGGGCACCCACGATTTCCCGGCTATGTTTGGAG
TC186495	NM_002115	Homo sapiens hexokinase 3 (white cell) (HK3), nuclear gene encoding mitochondrial protein, mRNA	SS00002429	1.78693	3.4508	1.01101	11.1535	0.0159319	0.000122	TGAAGAAGTTTCCAGCAACAAGTTTTGCTGGACCAGCCAGGCCCAGACACCCATGATTTCCAGAATAGTC
NONE	NM_005621	Homo sapiens S100 calcium binding protein A12 (calgranulin C) (S100A12), mRNA	SS00002950	1.78525	3.44678	0.489626	15.0504	0.000976	9.75e-07	TCCTGGTGACTGATGTGCTGATAACTGCCCACGACAACATCCACAAGGAGTAGGAAGCTCTAAGGGGCTT
TC182470	NM_006931	Homo sapiens solute carrier family 2 (facilitated glucose transporter), member 3 (SLC2A3), mRNA	SS00008290	1.74687	3.35629	0.635846	11.5855	0.00393089	5.89e-06	TGATCTCCGTCTCCCTCTTTGGTGCTTACATATTTCAGGCCGTTTAGCCAAACCCTTGCCTATGACAGTA
TC165607	NM_005384	Homo sapiens nuclear factor, interleukin 3 regulated (NFIL3), mRNA	SS00002886	1.74319	3.34774	0.465646	10.7465	0.000976	9.42e-07	CTTATAGCCACACACCAAATCTTTGCCTCGGACTCTGGGTAAAATTACTACTGAACAAGCTCTGGGCATT
TC187122	NM_002036	Homo sapiens Duffy blood group (FY), mRNA	SS00006317	1.63499	3.10585	1.21033	10.1205	0.0446281	0.000861	AGTACAGACTATAACTACACCAACTTGGAAGCAGCTGCCCCCTGCCACTCCTGTAGCCTGCTCGACTACT
NONE	NM_005253	Homo sapiens Fos like antigen 2 (FOSL2)	SS00012581	1.62187	3.07773	0.609151	11.3928	0.00437046	9.08e-06	AGACACCATCACTCCAGAGACACATCACGAGAAAGGGGCGGGAACGGTCCACACCAGCTTCAGGCTCTTC
NONE	NM_002852	Homo sapiens pentaxin-related gene, rapidly induced by IL-1 beta (PTX3), mRNA	SS00000449	1.6035	3.0388	0.998538	11.0913	0.0234462	0.000275	ACTTGGAGAAGGGCTTTGGGGTATACTGTTACTAGACTTTATGCCATGGTGCTTTCAGATTAATGCTGTG
NONE	NM_016582	Homo sapiens solute carrier family 15, member 3 (SLC15A3), mRNA	SS00005152	1.60295	3.03764	0.955402	11.6722	0.021233	0.000204	TGTCATTGTAGCAGGAGTCCTGGAGATGGAGCGTTTAGAGTACATTGGTCACAACCAGACGGTGTCCCAG
TC182119	NM_002825	Homo sapiens pleiotrophin (heparin binding growth factor 8, neurite growth-promoting factor 1) (PTN), mRNA	SS00000706	1.57216	2.9735	0.59767	12.0551	0.00437046	1.08e-05	AGACAGTCACCATCTCCAAGCCCTGTGGCAAAGTGACTAAGCCCAAACCTCAAGCAGAATCTAAGAAGAA
TC163944	NM_001185	Homo sapiens alpha-2-glycoprotein 1, zinc binding (AZGP1)	SS00004094	1.49961	2.82766	1.01052	10.7298	0.0337154	0.000506	AGGACATCTTCATGGCAACCCTGAGAGACATCATGGACTATTACAAGGACAGAGAAGGGTCGCACACCTT
TC183215	NM_002089	Homo sapiens chemokine (C-X-C motif) ligand 2 (CXCL2), mRNA	SS00011279	1.47911	2.78776	0.723195	10.8365	0.0110546	6.3e-05	TGGGGGATCCAGGCAAACAGGTCACTGTTAGGGTAGGGGGGGTTGTATGTGTGCATTTATACTGAAGAGA
NONE	NM_005022	Homo sapiens profilin 1 (PFN1), mRNA	SS00012007	1.45489	2.74136	0.715929	11.1746	0.0112414	6.82e-05	TAGCCTCCTTTCTCTTTCCCCCAGCGCTAGTCCTGCTGCTGGGCAACGACGGTGTCCACGGTGGTCTGAT
TC162668	NM_002046	Homo sapiens glyceraldehyde-3-phosphate dehydrogenase (GAPD), mRNA.	SS00001180	1.43221	2.69859	0.772877	14.1196	0.0161695	0.000128	GTGACTTCAACAGTGACACTCACTCTTCTACCTTTGATGCTGGGGCTGGCATTGCCCTCAACGACCACTT
TC170300	NM_004001	Homo sapiens Fc fragment of IgG, low affinity IIb, receptor for (CD32) (FCGR2B), transcript variant 1, mRNA	SS00008094	1.42627	2.68752	0.954039	10.0784	0.0338719	0.000515	CAGACAATACCGTCTCAGATAACTGACCTGCTGATTTCTTCTGTGCCTCAGCACTTCTCACCATTAGGAC
TC167718	NM_000572	Homo sapiens interleukin 10 (IL10), mRNA	SS00009842	1.42073	2.67721	0.891388	10.5784	0.0270056	0.000343	CAGTGAAGAGTTTCTTTCAAACGAAGGACCAGATGGGCGACTTGTTGCTGACCGGGTCTCTGCTGGAGGA
TC182038	NM_203416	Homo sapiens CD163 antigen (CD163), transcript variant 2, mRNA	SS00010467	1.40334	2.64514	0.681404	14.0034	0.0112414	6.85e-05	GGTCATTCTGTTGGCCTGTCTCATCGCATTCCTCATTTGGACTCAGAAGCGAAGACAGAGGCAGCGGCTC
TC187977	NM_005248	Homo sapiens Gardner-Rasheed feline sarcoma viral (v-fgr) oncogene homolog (FGR), mRNA	SS00005583	1.39816	2.63566	0.63792	11.4808	0.00926589	4.72e-05	TCCACAGAACCGCAGTACCAGCCTGGGGATGAGACATAGCCTGTTTGCGTATCTACCAGCTCTCTGGGTG
TC182421	NM_000237	Homo sapiens lipoprotein lipase (LPL), mRNA	SS00006888	1.39075	2.62214	0.723684	10.2118	0.0147945	0.000108	AACTTCGGCCCTTCCTCTGAGAAATAGGGTTGTGCCTGTACAAAGTAGGATGAATGTTGTGATTGACATC
NONE	NM_002698	Homo sapiens POU domain, class 2, transcription factor 2 (POU2F2), mRNA	SS00000495	1.37973	2.60219	0.56076	10.8854	0.007237	2.49e-05	GCGCAGAGGGTCCTCGGAGCAGGAGTGACAAGGGAGGAAAGATCAAAACAAACAAACGAAAAGAACAACA
TC162759	NM_006744	Homo sapiens retinol binding protein 4, plasma (RBP4), mRNA	SS00000533	1.3762	2.59583	0.319996	11.4283	0.00159417	1.91e-06	TTTGTAGCAACATGGAGGGTGTCACGTTTCATTAGGAAACTTCCATTAACCCCTTCAGCCCTCAACTAAA
TC185863	NM_000714	Homo sapiens benzodiazapine receptor (peripheral) (BZRP), transcript variant PBR, mRNA	SS00002490	1.35606	2.55985	0.692759	13.5264	0.0141992	0.000102	ACACTCTACTCGGCCATGGGGTATGGCTCCTACATGATCTGGAAAGAGCTGGGGGGCTTCTCGGAGGAGG
TC187212	NM_001062	Homo sapiens transcobalamin I (vitamin B12 binding protein, R binder family) (TCN1), mRNA	SS00010184	1.35309	2.55459	0.464744	10.1924	0.00437046	1.09e-05	AGAGAACCTACTGGGAACATTCTGAGCAACAACAAATCACTAAGCCAAGGAGCATGGGAATTATGTTGTC
TC170898	NM_022073	Homo sapiens egl nine homolog 3 (C. elegans) (EGLN3), mRNA	SS00009549	1.34807	2.54572	0.988026	10.0141	0.0482484	0.000984	GGGGGATCTTCCTGGTAGTTTGGAGCCAACAACCTCTGATAATGATGTCAAAAGACCTAATACATGTGCA
TC184489	NM_000418	Homo sapiens interleukin 4 receptor (IL4R), transcript variant 1, mRNA	SS00007042	1.33735	2.52686	0.763357	11.3362	0.0213861	0.000209	TACCAAGAGGAGCTTAGTTAAGTGGGGTATCACAGCAGTGACTGTGCCCGCTGCCTACACACCTGTAAGA
TC181514	XM_370973	PREDICTED: Homo sapiens similar to KIAA1501 protein (LOC388255), mRNA	SS00010452	1.24787	2.37491	0.71032	13.1085	0.0219209	0.000239	AGCACAAAGGGCTGAACTACGAGAAGAACGCATCCTCTCTGTGCACCTCCAATCCCAACTCTCCCATCAC
TC161960	NM_001428	Homo sapiens enolase 1, (alpha) (ENO1), mRNA	SS00001283	1.23607	2.35556	0.52305	13.3999	0.00919158	4.59e-05	TAATCATGTGATTGGCCCAAATCATTGTTCTTCTCACCTCGCTTCCACCAAGTGTCTGGAGCCATGTGTG
TC166312	NM_002502	Homo sapiens nuclear factor of kappa light polypeptide gene enhancer in B-cells 2 (p49/p100) (NFKB2), mRNA	SS00010038	1.23333	2.35109	0.836255	9.96207	0.0397494	0.000694	ATCTAGTCACCAAGCTCCGTGCCAACGTCAATGCCCGCACCTTTGCGGGAAACACACCCCTACACCTGGC
TC163103	NM_001831	Homo sapiens clusterin (complement lysis inhibitor, SP-40,40, sulfated glycoprotein 2, testosterone-repressed prostate message 2, apolipoprotein J) (CLU), transcript variant 1, mRNA	SS00000622	1.22914	2.34427	0.862213	13.3055	0.0445467	0.000855	TCGCCCGGAACATCATGCCTTTCCCCCTGTTCACAGACCTGAATTACCATGACATGTTCCAGCCCTTCTT
TC170085	NM_002110	Homo sapiens hemopoietic cell kinase (HCK), mRNA	SS00005572	1.21665	2.32406	0.469843	9.97357	0.00789057	3.08e-05	TACATCCCAAGCAACTATGTTGCCCGCGTCAACTCTCTGGAGACAGAGGAGTGGTTCTTCAAGGGCATCA
TC167454	NR_001278	Homo sapiens cytochrome P450, family 2, subfamily B, polypeptide 7 pseudogene 1 (CYP2B7P1) on chromosome 19	SS00000651	1.19449	2.28863	0.56581	11.859	0.0141011	9.43e-05	TCCCATGGGATCACGAACCATTTTAGATGTGTCATGTCGTGGCATTCAGTCCCTGCATATGATGGGCCAT
TC197895	NONE	NONE	SS00012847	1.1921	2.28486	0.341906	10.6097	0.00437046	9.65e-06	AGGTGTTCTAGAAAAAGCAGGATGCAATCAGAGCAGCGTCATAGGAGGGATGGTCAATCTGTGGACCATA
TC186110	NM_000265	Homo sapiens neutrophil cytosolic factor 1 (47kDa, chronic granulomatous disease, autosomal 1) (NCF1), mRNA.	SS00003589	1.19042	2.28219	0.266671	11.6232	0.00323726	4.53e-06	TGAGGTTTGGCAGCAGAGGGGAGACCCTGGCCCTACCCCATCTGGCTATTCGCCCGTCCTGAATAAATGT
TC183915	NM_006058	Homo sapiens TNFAIP3 interacting protein 1 (TNIP1), mRNA	SS00004627	1.18579	2.27488	0.726371	11.92	0.0299777	0.00041	ACATTCAATTCATGCGTGTGTTTAAATGTTGCTTCGAGCTGTGCCGTAGCGGGGCCTGCCCCACTCCCAT
TC184907	NM_001785	Homo sapiens cytidine deaminase (CDA), mRNA	SS00005277	1.15358	2.22466	0.743275	10.8559	0.0369232	0.000581	CCAAGTCCACAGGCACCAGGCGAGATGACTTTTCCAAATTACATTCGAGCATCAGATTTCTACTGAAGTG
TC183751	NM_000206	Homo sapiens interleukin 2 receptor, gamma (severe combined immunodeficiency) (IL2RG), mRNA	SS00007907	1.15039	2.21974	0.361265	12.3021	0.00532445	1.65e-05	AATTTTGTGCCCCCATAACTGCCCCCTCATTCAATATGTCCCACTCGAGAATTGCCCCTATGCCCTGTAC
TC182685	NM_000578	Homo sapiens solute carrier family 11 (proton-coupled divalent metal ion transporters), member 1 (SLC11A1), mRNA	SS00001132	1.14779	2.21575	0.476436	11.4422	0.0102707	5.54e-05	CCATCAACACTTTCTGTATGGGCTTCTGGAATAGGAGCAGGAGAAGGAAAAGACCTCGGGATGAGCTCCC
TC186829	NM_020170	Homo sapiens nicalin homolog (zebrafish) (NCLN), mRNA	SS00006193	1.14396	2.20986	0.573802	9.61404	0.0171028	0.000147	TCGGGATGGCCTACACGGCAGTCCAGCACTTCGACCTCCTGTACAAAACTGTTCAGAGACTGCTGAAGGC
TC181249	NM_005195	Homo sapiens CCAAT/enhancer binding protein (C/EBP), delta (CEBPD), mRNA	SS00010698	1.14306	2.2085	0.811038	12.4939	0.049779	0.00102473	TGCTTCTCAAACAGGCCGAACTACACCTGAGGACGTGCGGGTTAATTTGAGGAGACCCTCTCAGGTGGAA
TC162977	NM_001733	Homo sapiens complement component 1, r subcomponent (C1R), mRNA	SS00002453	1.13074	2.18971	0.6068	13.1783	0.0214509	0.000219	ACGAGAGATGTGCCAGAGCTGGCTCCAGAAAAAAATAGGAACGATGTGTTTTCGCGGAACATGTTCTGTG
TC182225	NM_002539	Homo sapiens ornithine decarboxylase 1 (ODC1), mRNA	SS00007362	1.12581	2.18224	0.567992	12.1072	0.0177104	0.000159	GTGTAGACACCACTCTTGTAGCACCTGTTCACTGCGAGTTTAGCTTGAATAAGGGTTTGGGGGGACCGTT
TC163318	NM_006907	Homo sapiens pyrroline-5-carboxylate reductase 1 (PYCR1), transcript variant 1, mRNA	SS00001437	1.10294	2.14792	0.738196	10.6291	0.0425274	0.000786	TCTCCCAGTCCTGACCTGACCCACAGACACAGTCACTTCTGTCTCTGACTTTTTAGGCTAAATAAATTGG
TC166107	NM_003670	Homo sapiens basic helix-loop-helix domain containing, class B, 2 (BHLHB2), mRNA	SS00008254	1.09756	2.13992	0.716265	9.39013	0.0397494	0.00069	ACAAGCGAAGCTTGACTCGGTTGTCAGCTCTACCCTCAAGCTCCTTTTAAGCAGGCTTAGCTTCCTTAAG
TC167375	NM_001637	Homo sapiens acyloxyacyl hydrolase (neutrophil) (AOAH), mRNA	SS00003970	1.08408	2.12003	0.514006	10.4437	0.0162869	0.000132	TATGGGGCTGTCGTGTCACAAACTCACAGGGCCCTCCTCTTAGTAGCATCTTTGTAAAGTGCGTTTCTCT
TC182542	NM_030666	Homo sapiens serine (or cysteine) proteinase inhibitor, clade B (ovalbumin), member 1 (SERPINB1), mRNA	SS00011447	1.0645	2.09144	0.416345	10.6668	0.0105096	5.87e-05	ACAAATCTTTTAACCTCCTTTGTAAGCTCAGATCTGTTGGCTGTTTACACCCGTTAACTTGGCATGGGCA
TC162043	NM_005787	Homo sapiens asparagine-linked glycosylation 3 homolog (yeast, alpha-1,3-mannosyltransferase) (ALG3), transcript variant 1, mRNA	SS00006466	1.05729	2.08102	0.35888	10.7776	0.00829846	3.48e-05	GCCACCTTGCTGCTTGTCTTCTTGATTTACCACCAGACCTGCAAGGTACCTCCCTTCGTCTTTTTCTTCA
TC181434	NM_005348	Homo sapiens heat shock 90kDa alpha, class A, member 1(HSP90AA1), mRNA	SS00000721	1.03164	2.04435	0.642417	13.7128	0.038242	0.000615	CTGTTGACTGCATGTATCAGTCCTCTAGGAGTTAGGATGAACCCCGTTGATGGGAGTAGCTATCCTTAGG
TC183998	NM_002827	Homo sapiens protein tyrosine phosphatase, non-receptor type 1 (PTPN1), mRNA	SS00007045	1.02571	2.03596	0.484417	11.3373	0.0177104	0.000158	TGCCAGAACCTTGATCTCAGTCAGCGCTCTCCCTGTGTGTTATTAGGATGCATGTACAGTCTTCTTGTGG
TC183233	NONE	NONE	SS00011159	1.01931	2.02695	0.608338	14.0015	0.0337154	0.000509	GACCCGGAAAATGTCCAGTGTTGCCAAAAGGAACGTATGGACTTTGTGCTGAATTTTGCTTCGGGGATGA
TC162699	NM_020529	Homo sapiens nuclear factor of kappa light polypeptide gene enhancer in B-cells inhibitor, alpha (NFKBIA), mRNA	SS00009031	1.01859	2.02594	0.344958	13.0186	0.00919158	4.23e-05	TTGGAAAGGTGCCAAGGAGGATTATCGGAATGCAGAGAGAACCTCTTTTAAACGGCACCTTGGTGGGGCC
TC165126	NM_004613	Homo sapiens transglutaminase 2 (C polypeptide, protein-glutamine-gamma-glutamyltransferase) (TGM2), transcript variant 1, mRNA	SS00011465	1.01073	2.01493	0.625304	13.8505	0.0384012	0.000626	GCAATGCCTAGATGTCACGAGAGCCTTAGCTGCCAGCTAGGTTGGCATCTCAGCCACTGTCTCTTTGAAG
TC180811	NM_003944	Homo sapiens selenium binding protein 1 (SELENBP1), mRNA	SS00001285	0.994852	1.99288	0.576092	10.4158	0.0322214	0.000467	AAGAGGACCCGAGGGGTGAGGTGGTTATGACGACTAGTTCATGCCAGTGATTACAACATGCTGCTAACAA
TC183236	NM_006389	Homo sapiens hypoxia up-regulated 1 (HYOU1), mRNA	SS00007026	0.988718	1.98442	0.624553	10.2766	0.0404126	0.000735	TTCTGCACGTTGGGCAGTCCTCTGCCTCTTGCTCAGAGCCCTTCATCTGGACTGAAGTCTTATCTAGATG
NONE	NM_016442	Homo sapiens endoplasmic reticulum aminopeptidase 1 (ERAP1)	SS00002871	0.988569	1.98422	0.490353	9.546	0.0214509	0.000227	TTTTTCATCAGTGGGTTACTGCCACCATGCATTGTCATGCATTGTCCCATGTACAGGCATTGCCTCGAAA
TC166019	NM_005428	Homo sapiens vav 1 oncogene (VAV1), mRNA	SS00005980	0.966469	1.95405	0.225503	10.0518	0.00668774	2.21e-05	AGCCATCAGCAAACCTCCAGCGGGAAGCACCAAGTACTTTGGAACAGCCAAAGCCCGTTATGACTTCTGC
TC184313	NM_001006665	Homo sapiens ribosomal protein S6 kinase, 90kDa, polypeptide 1 (RPS6KA1), transcript variant 2, mRNA	SS00008361	0.963252	1.9497	0.545588	10.2701	0.0320397	0.000461	ATCCGGAAAGCACTTTTTGGCTGACTTCTGCTGGAGTCTGCCACAGGACAGAGTTCACAGGAGGCCTGTG
TC166239	NM_022572	Homo sapiens myofibrillogenesis regulator 1 (MR-1), mRNA	SS00007591	0.961161	1.94688	0.410596	10.6899	0.0163638	0.000134	AGACTGGAATGCCTTTCTCACTGCTCCTCCTGCCTTGTCTGCCTGGCAAACACCTATTCATCTCTCACAA
TC167604	NM_002468	Homo sapiens Myeloid differentiation primary response gene 88 (MYD88)	SS00012866	0.942566	1.92194	0.462335	11.5179	0.0230553	0.000258	CCAGGATAGAACTCAGGACCCTAAATTTACTAGGAAATGGCATTCTGTTCACCTCCAGCAAGGAGTAGGG
TC163634	NM_005505	Homo sapiens scavenger receptor class B, member 1 (SCARB1), mRNA	SS00000891	0.935301	1.91229	0.550596	10.3757	0.0378355	0.000605	ACCTAAACCCAGAGCTTTGCCTGCTGGAAAACTGGGCCTCAGAAACTGAGATGCACTTGACCGTGTCTTC
TC162304	NM_002065	Homo sapiens glutamate-ammonia ligase (glutamine synthase) (GLUL), mRNA	SS00012458	0.926767	1.90101	0.556322	12.2752	0.0397494	0.000681	CCCTTGCCTGGGGCTAAAGGCCCTGATTATGTTCGGCGTAAATGGATGGCTAGCCCTACCTTAAAAGAAA
TC163035	NM_002923	Homo sapiens regulator of G-protein signalling 2, 24kDa (RGS2), mRNA	SS00012032	0.924171	1.89759	0.262234	12.7946	0.00919158	4.57e-05	TAGTCCTAGGTGCCATGTTTACTCTGTACAGGGGTCTCGACGTTCTTACGACTACAGGTCCTCAGTACTG
TC180874	NM_007213	Homo sapiens PRA1 domain family, member 2 (PRAF2), mRNA	SS00010804	0.90473	1.87219	0.291698	12.7982	0.0114743	7.22e-05	CAGCTAAAAAACCAGGACAACTGCAACCCTTCCGCCTGCATCCCAAACTGGGATATTCCCTCGTACCCAA
TC183502	NM_005628	Homo sapiens solute carrier family 1 (neutral amino acid transporter), member 5 (SLC1A5), mRNA	SS00012084	0.876263	1.83561	0.453747	12.0719	0.0306179	0.000428	ATCAGTCATGTAAATCCAAGTGCGGGGCTCCCCTGCCCTGATGGGGGCGCTTTGGACCTGGAATCATGAA
TC166472	NM_030984	Homo sapiens thromboxane A synthase 1 (platelet, cytochrome P450, family 5, subfamily A) (TBXAS1), transcript variant TXS-II, mRNA	SS00000504	0.850996	1.80375	0.0851879	10.4132	0.00754073	2.84e-05	CGTCTACATCAGGATCGTCCCTCGCTGACCCAGTCAAGTGTTACAACACCAACAACCCTCACTCGAGAAA
TC162410	NM_018235	Homo sapiens CNDP dipeptidase 2 (metallopeptidase M20 family) (CNDP2), mRNA	SS00006837	0.848255	1.80032	0.467055	13.0656	0.0382793	0.00062	GAGGCCCGAAAGCACAGGTTCTTCTGTAGAAGGTTCTGCCTGACGTCCATTTGGGCTAAAGAGCAGACTT
TC187916	NM_003332	Homo sapiens TYRO protein tyrosine kinase binding protein (TYROBP), transcript variant 1, mRNA	SS00000976	0.848249	1.80032	0.503139	14.9324	0.0443136	0.000846	TTACAAATGAGCCCAAATCAGGACAGTCATCAACCCGATGCCTGGATCCAGTCATTCCTGATGCCTGCCC
TC184384	NM_022733	Homo sapiens stromal membrane-associated GTPase-activating protein 2 (SMAP2), mRNA	SS00007848	0.845063	1.79634	0.342179	11.1284	0.0212394	0.000206	AGGAAAGGGCTGCCATCAAATTAAATACTCCTTGGGTCTTAGATCAGGTTAGCCCTAGCCCTGGGGCGAG
TC182385	NM_016332	Homo sapiens selenoprotein X, 1 (SEPX1), mRNA	SS00010767	0.818326	1.76336	0.378272	11.9079	0.0285948	0.000371	GCCATGAGTTCCTGAACGATGGCCCCAAGCGGGGACAGTCCCGCTTCTGAATATTCAGCAGTTCCCTGAA
TC165985	NM_015871	Homo sapiens zinc finger protein 593 (ZNF593), mRNA	SS00006674	0.817288	1.76209	0.45376	10.2168	0.0404126	0.000732	GCTTGACAGATCCTGAGAATTCAAGGCAGAAGAGTTGCCCATGGACAGTGATGCAAGGGCCAGTCTGGGA
NONE	XM_377072	PREDICTED: Homo sapiens similar to LINE-1 reverse transcriptase homolog (LOC401623), mRNA	SS00013098	-0.808929	-1.75191	0.415394	11.2602	0.0365657	0.000566	ACATAGGCCAAACACTCTCTGACATACACGACAGCAACATCTTCTCAGATCCACCTCTTAGAGCAACGAC
TC165799	NM_021035	Homo sapiens KIAA1404 protein (KIAA1404), mRNA	SS00010096	-0.81586	-1.76035	0.456004	11.0914	0.0413792	0.000757	GCTCCAGAGGCAGAGAGGAGCACAGTGAAGCAGACTCATTCTAATTGCCAGGCTCTAACTTGCAGACTAA
NONE	NM_001012961	Homo sapiens chromosome 1 open reading frame 84 (C1orf84)	SS00013105	-0.818895	-1.76405	0.226532	11.7269	0.0141011	9.72e-05	AAATGCTGGAGGGGGTGTGGAGAAAAGGGAACCCTCGCACTGTTGGTGGGAATGGAAGCTGGTACAGCCA
TC165068	NM_014864	Homo sapiens family with sequence similarity 20, member B (FAM20B), mRNA	SS00010370	-0.821399	-1.76712	0.35086	9.01537	0.0234462	0.000281	GGAACTCCAGGAAAGATGAATCTTATACATGGCAAAATTTCAGTGTCACCTGAAGGCAGGCAATGTGTTC
TC186861	NM_004655	Homo sapiens axin 2 (conductin, axil) (AXIN2), mRNA	SS00007782	-0.822771	-1.7688	0.321433	9.68478	0.0214509	0.000212	GCACCCTTTCCTCCAAACGCCTTCATGCTGACGTTCGGGTGTTTATGTTAACTTAATCTGTACAGTTCGT
TC185032	NM_020169	Homo sapiens latexin (LXN), mRNA	SS00005858	-0.827369	-1.77445	0.422568	12.3118	0.0337154	0.000507	GTTTCTGGTGCAGACAGTCAAACAAGCCAGCCTAGAGGATATTCCAGGAAAAGGACATAAGTATCGCCTT
TC183285	NM_015141	Homo sapiens glycerol-3-phosphate dehydrogenase 1-like (GPD1L), mRNA	SS00007139	-0.829729	-1.77735	0.495562	12.45	0.0468237	0.000935	GAATTTCATTTAACTCTTAGTTGTAACATGGCCCCATTGGCGTCAGCCCACAGAGTGATGAGGTGCTGCT
TC170378	NM_020200	Homo sapiens phosphoribosyl transferase domain containing 1 (PRTFDC1), mRNA	SS00009023	-0.83063	-1.77846	0.276876	9.60946	0.0162869	0.000132	CAGTGCTCTTGATCGGAGCTTCCGGTACGTGATAAGGGTATGTCATGTATGCATGGATGTGTTTAATACT
TC184089	NM_147185	Homo sapiens A kinase (PRKA) anchor protein (yotiao) 9 (AKAP9), transcript variant 3, mRNA	SS00009556	-0.845513	-1.7969	0.438984	11.9739	0.0335148	0.000496	GAGAATACTGAGCAATCACAGAGTGATGAGATGTGTGTAAATAGTTCTCAGAGATTAGGATCAGCCTTAA
TC169703	NM_033285	Homo sapiens tumour protein 53 inducible nuclear protein 1 (TP53INP1)	SS00010726	-0.845648	-1.79707	0.283744	8.74951	0.0159319	0.00012	AATCAGCTATGTGATTATGAAGGCGATAACGACTGCTCTACCGGTAGAACGCGCTTTGGACTGTACATGA
TC180847	NM_006877	Homo sapiens guanosine monophosphate reductase (GMPR), mRNA	SS00005081	-0.85163	-1.80454	0.401927	10.2581	0.026677	0.000335	TCTGCGGTCAGAGCTCAGCTGCCCGGGATCCCAAACCTCATTGTTAAAACTAACACTTGGCGCCGTTTTC
TC182426	NM_007176	Homo sapiens chromosome 14 open reading frame 1 (C14orf1), mRNA	SS00010537	-0.855407	-1.80927	0.229741	12.5993	0.0112414	6.83e-05	AACCAGGCTCCAGACAGAAGAAGAGAAACTGAGGCCAACATCACCACGTCAGAGACTTCAACTTCCACCT
TC185266	NM_017549	Homo sapiens ependymin related protein 1 (EPDR1)	SS00012368	-0.859753	-1.81473	0.32298	11.1016	0.017186	0.000149	CTTTTATATGCCCAGCACCAAGTGCCTGCTACATGGTCAGTGCCCTAAACATTTGTAGAGTGGAGAATGC
TC169950	NONE	NONE	SS00010622	-0.874721	-1.83365	0.523808	10.0382	0.0430682	0.000801	TGGAGGGCCAGCTATAGTTTGATCTTCCTCAACTTAATGGACTGCATATATTTACTACAAGGTACCCAGC
TC174451	NM_021980	Homo sapiens optinuerin (OPTN)	SS00010236	-0.880855	-1.84147	0.458907	9.05003	0.0306179	0.00043	ACGAAGGAATTCAGAGCCCTCTCTTTTCAGAACTTCATGGATTAGCTGCTTATGGTCTGTGCACATGCCT
NP276321	NM_002463	Homo sapiens myxovirus (influenza virus) resistance 2 (mouse) (MX2), mRNA	SS00009860	-0.897713	-1.86311	0.367594	10.0989	0.0177104	0.000158	CTGGCCGAGGCAACCAAGAGGGAAATCGCATTCTTTCACTCGCATCCGCACTTCAGAATCCTGCTGGAGG
TC182399	NM_015523	Homo sapiens small fragment nuclease (DKFZP566E144), mRNA	SS00001914	-0.913763	-1.88395	0.537607	13.2567	0.0392347	0.000647	AGGAGAGTACAATGACATTGCAGCAGGCAGAGTATGAATTTCTGTCCTTTGTACGACAGCAGACTCCTCC
TC162457	NM_212482	Homo sapiens fibronectin 1 (FN1), transcript variant 1, mRNA	SS00008241	-0.914635	-1.88509	0.334963	13.5952	0.0141157	9.87e-05	CACAGCTTCTCCAAGCATCACCCTGGGAGTGTTTTGAGACTTTTCTCATAAATGGCAGTACATGGCCTGC
TC184334	NM_004851	Homo sapiens napsin A aspartic peptidase (NAPSA), mRNA	SS00002719	-0.934117	-1.91072	0.458492	13.4615	0.0231313	0.000268	TCTCCTTCCACCTTGGGGGGGTCTGGTTTAACCTCACGGCCCAGGACTATGTCATCCAGATTACTCGGGG
TC183007	NM_004574	Homo sapiens septin 4 (SEPT4)	SS00002596	-0.983145	-1.97677	0.539395	13.0893	0.0285948	0.000371	AAGACAGATGAAGGAGACCCATTAGCTGGCTTTCAGCCTTGAATATTTAAATCACCGCCTCTTCCTCCTG
TC170694	NONE	NONE	SS00012512	-0.99163	-1.98843	0.617702	9.66053	0.0397494	0.00068	GCATGCAGCATCCTCACTCTGCAGTTGTTTCCTTGGAAGAGCGTACACGGAAGCAGCCATAAGGAATTTC
TC193076	NM_005924	Homo sapiens mesenchyme homeo box 2 (growth arrest-specific homeo box) (MEOX2), mRNA	SS00009136	-0.997474	-1.9965	0.404879	10.0212	0.0141011	9.24e-05	CACTAAGTTTAGCAATGCATTCATATTAGCTGATGAAAATAGGCACTCACGATGACAACCAGAACAAGCT
TC165499	NM_170692	Homo sapiens RAS protein activator like 2 (RASAL2), transcript variant 2, mRNA	SS00003908	-0.998346	-1.99771	0.563725	12.1578	0.0299777	0.000408	CAGTACATCAGAGAAACCCAACTCTATGGACACTGCAAATACCTCACCCTTCAAAGTACCAGGGTTCTTC
TC170285	NM_001146	Homo sapiens angiopoietin 1 (ANGPT1), transcript variant 1, mRNA	SS00009951	-1.01577	-2.02198	0.461638	10.2047	0.0166121	0.000138	GTACACACTGAGAACCGAGTTAATGGACTGGGAAGGAAACCGAGCCTATTCACAATACGACAGATTCCAC
TC178705	NM_138786	Homo sapiens hypothetical protein BC014339 (LOC116441), mRNA	SS00006372	-1.03238	-2.0454	0.589308	9.41481	0.0296781	0.000391	ATGTCGATGATCTTTTCGGCCCTTGGAATTGCTTTCTCTGGATACTGCCTGGTCATATCTGCTTTGGGCC
TC195667	NONE	NONE	SS00010247	-1.0419	-2.05894	0.564455	9.06189	0.023937	0.000292	GATGGGAGTAAGGTTGCAGGTGCCGCCCGCGATCCCTGCATCGTGTTGTCTTCCAAATTGACTCGCGTCC
TC192504	NM_006336	Homo sapiens Zer1 homolog (ZER1), mRNA	SS00007649	-1.05238	-2.07395	0.379284	9.16866	0.00919158	4.47e-05	TTTCTGTACAAAAACAAAAGAAACACTCCCTGAGTCCTTGCAGCTTCCTTGGCCATTCTCAAGCCCCAAC
TC186429	NM_170731	Homo sapiens brain-derived neurotrophic factor (BDNF), transcript variant 3, mRNA	SS00001113	-1.05616	-2.07939	0.393616	9.30011	0.00944373	5e-05	TCGAAAGGCCAACTGAAGCAGTACTTCTACGAGACCAAGTGCAATCCTATGGGGTACACAAAGGAGGGCT
NONE	NM_001937	Homo sapiens Dermatopontin (DPT) precursor	SS00010702	-1.07575	-2.10782	0.234988	11.1719	0.00437046	8.83e-06	CAGAAAGGCTGCGACAGGTGTTCCAAGAACCAGGGTTTTTTTCAGGCTATGAGCAGGCACACAGACTATA
TC182782	NM_000358	Homo sapiens transforming growth factor, beta-induced, 68kDa (TGFBI), mRNA	SS00007760	-1.08821	-2.1261	0.574226	12.3174	0.0214509	0.000224	GATTTCGTGCCTATGCCACGTACTCTGGAAAAGGGAACCGAAGGGTCTAAAGCCCACGAAACCTGAATCA
TC193224	NM_003480	Homo sapiens microfibrillar associated protein 5 (MFAP5), mRNA	SS00005856	-1.09981	-2.14326	0.384083	13.9622	0.00789503	3.16e-05	TGCCGAGATGAGAAATTCGCTTGCACAAGACTCTACTCCGTGCATCGGCCAGTCAAGCAATGCATCCATC
TC166590	NONE	NONE	SS00011364	-1.11754	-2.16977	0.347377	9.1562	0.00583837	1.87e-05	TAGATCCTACGAGAGATTCTGAAACCCCCTTATCCTCGAACCCCTCCTTCCATAGGCTACAAACCCTCTT
TC186138	NM_130393	Homo sapiens protein tyrosine phosphatase, receptor type, D (PTPRD), transcript variant 4, mRNA	SS00002644	-1.12558	-2.18189	0.659284	10.6585	0.0279874	0.000358	TAAAACAAAAGAGCAGTTTGGTCAAGATGGACCCATTTCAGTCCATTGCAGTGCGGGCGTTGGAAGAACT
TC193018	NM_003199	Homo sapiens transcription factor 4 (TCF4)	SS00011614	-1.15031	-2.21961	0.71774	12.3075	0.0333338	0.000486	TTTCCTTTTAGTGGTACATTCTGCACTCACTTTGTATAGTCTCCCAAGGCGGGTATCCCTAGGAACAATC
TC167347	NM_032549	Homo sapiens IMP2 inner mitochondrial membrane protease-like (S. cerevisiae) (IMMP2L), mRNA	SS00003065	-1.15915	-2.23327	0.74769	10.7659	0.0369232	0.000579	CACTGGAAAGTGAGGAATTTTGAAGTACAACGTGGTGACATTGTGTCATTAGTGTCCCCGAAGAACCCGG
TC194162	NM_001039213	Homo sapiens carcioembryonic antigen-related cell adhesion molecule 16 (CEACAM16)	SS00012759	-1.17451	-2.25716	0.580904	8.11461	0.0161222	0.000126	GGCTGGGTCTCATCCAAAGGGTGGATACCCTTTCACCCCAAGCAGAAATGGCATCCCCAGAGCGGCAGCT
TC166052	NM_014476	Homo sapiens PDZ and LIM domain 3 (PDLIM3), mRNA	SS00004319	-1.18145	-2.26805	0.342488	10.3545	0.00437046	1.06e-05	GTCTAGCCAACTGCCGACTCCCAATCTAGAACCTAGCTTTTGGATGTTTCTCTTGCTGTATTCTCAGGAG
TC182019	NM_004102	Homo sapiens fatty acid binding protein 3, muscle and heart (mammary-derived growth inhibitor) (FABP3), mRNA	SS00001044	-1.19928	-2.29625	0.652153	14.0633	0.0211893	0.000201	ATGGACAAGAGACAACGCTTGTTCGGGAACTAGTTGATGGGAAACTCATCCTGACACTCACCCATGGCAG
NONE	NM_006107	Homo sapiens cisplatin resistance overexpressed protein (CROP)	SS00012846	-1.227	-2.3408	0.591546	13.2334	0.0141011	9.55e-05	TTCTCATCCGGGGCGAGGTTTCGGTCCCGGCCCATTAATTCATCCAACAACTGCGCAGCCGAAATCATGG
TC187887	NM_003238	Homo sapiens transforming growth factor, beta 2 (TGFB2), mRNA	SS00000662	-1.23284	-2.3503	0.771753	11.0875	0.0306179	0.000431	TCCCAGGATTTAGAACCGCTCACTATCCTCTACTACATCGGCAAAACGCCCAAGATCGAGCAGCTTTCTA
TC197160	NM_004469	Homo sapiens c-fos induced growth factor (vascular endothelial growth factor D) (FIGF), mRNA	SS00003716	-1.24673	-2.37302	0.611215	11.0258	0.0141157	0.0001	AGACAGATGCCCCTTTCACACCAGAACCTGTACGAACGGAAAACCAGCATGCCCAAAGCACTGCCGCTTT
TC167882	NM_006646	Homo sapiens WAS protein family, member 3 (WASF3), mRNA	SS00007197	-1.24802	-2.37516	0.41313	10.7801	0.00515011	1.34e-05	TTCTCTACCGCGAATCATCTGCACACCCCGTGATGTGGTTGACCTTCCGTTTTAGCCCCAAACCGTAAGA
TC181121	NONE	NONE	SS00012019	-1.26102	-2.39666	0.714665	10.1026	0.0214509	0.000227	CCCACATCATGGCGTGTGGCAGGTATTCAAAGGCTTCAAATCTTGAACAAGTTATTATTACCCTCCTACC
TC182658	NM_006272	Homo sapiens S100 calcium binding protein, beta (neural) (S100B), mRNA	SS00000040	-1.28573	-2.43805	0.920632	12.6919	0.0462692	0.000906	CCCCGTCATTGCTCCTGCAATAGTAAGCATACAGTTAGCTGACTGGTCCCAGGACTGCTGGTAATCTTCA
TC170900	NM_007191	Homo sapiens WNT inhibitory factor 1 (WIF1), mRNA	SS00009070	-1.2978	-2.45853	0.612426	10.9297	0.0114743	7.15e-05	GTATTATGTCAGTCGATCAGGTTAAATTTTTGTCTTCTCCATGTGCAGCTGGCAGATAGTTTCCAAAAGA
TC182018	NM_001449	Homo sapiens four and a half LIM domains 1 (FHL1), mRNA	SS00008328	-1.36501	-2.57578	0.79186	13.337	0.0214509	0.000223	CCACGTAGCGCTTACCTGAGACGCAGGAGCACCTCCTTACTGTATTCTAGCTACACTGTTATATTACATA
TC168812	NM_174911	Homo sapiens family with sequence similarity 84, member B (FAM84B), mRNA	SS00010493	-1.39552	-2.63083	0.976103	10.9947	0.0397494	0.000704	CAAGGAAATCTTTCAAGTCTTGTCGCCTTGATTTAAAGCTCCCCAAGCAGGAGGCCCAAGGATGACCACT
NONE	NM_016633	Homo sapiens erythroid associated factor (ERAF), mRNA	SS00010796	-1.40315	-2.64478	0.907136	9.75568	0.0306179	0.000423	AGGGTAGGTGAGACACTACAGCTCCACCTGCAGTGGACCTGAAGATGGCCCTTCTTCCAACCAATCAGGA
TC181583	NM_001063	Homo sapiens transferrin (TF), mRNA	SS00000541	-1.42809	-2.6909	0.6494	11.4276	0.00919158	4.36e-05	TGTATCGGCTCGGAACGTGCGCCTGGAAGGGAATGCTTAGCCAACAACCATGAGAGATACTATGGCTACA
TC165313	NM_006774	Homo sapiens indolethylamine N-methyltransferase (INMT), mRNA	SS00006339	-1.43969	-2.71263	0.897754	12.63	0.0262157	0.000323	AGAGGAGAGGACTACAAGGAGTTTGACTCCCAGGACTACTTAAAGACCTACTACACCTTTGATTCAGGCA
TC191134	NM_000501	Homo sapiens elastin (ELN)	SS00010596	-1.44028	-2.71374	0.471966	10.1168	0.00395924	6.53e-06	CATCACAAGGGAACTCCTTAGGAATACTTTCAAGCATACAAAAGAATAAACTCTCACCCAGATTCAAGAC
TC162820	NM_001280	Homo sapiens cold inducible RNA binding protein (CIRBP), mRNA	SS00013215	-1.45007	-2.73221	0.831065	13.0615	0.0198107	0.000184	GACTGCCACTGGTCCCAGTTAGGTGAGCAGGTTGAGTGGAAGCCAGTGCAACTCAGAAGGGTGGCCTGAG
TC163721	NONE	NONE	SS00012045	-1.48557	-2.80027	0.536255	11.1106	0.00437046	9.73e-06	CCTCATGTTCTCGCTCCCCGTCGTCTCTCCAGAGCGGAGAACGCAGGCACACAAAGGTACTCGTTTACAA
TC189019	NM_014314	Homo sapiens DEAD (Asp-Glu-Ala-Asp) box polypeptide 58 (DDX58), mRNA	SS00000561	-1.50771	-2.84358	0.514859	11.277	0.00395924	6.73e-06	GTTTAAGTCTGGGGTTTTGCAGACACAGAGGCAACTACCTGAGTTTTGCTGTCCATCCAGGTCAAGGTAT
TC182178	NM_001753	Homo sapiens caveolin 1, caveolae protein, 22kDa (CAV1), mRNA	SS00008672	-1.52899	-2.88584	1.06109	12.715	0.0377987	0.000601	GAGTTGTTGCAAATGTGACCCCTTCAAAGTAAAGCACTTGCAACTGTCTGTTATGCTGTGACACAGGGCC
TC184898	NM_006622	Homo sapiens polo-like kinase 2 (Drosophila) (PLK2), mRNA	SS00000686	-1.55519	-2.93873	0.686188	10.5865	0.00754073	2.86e-05	TGCCAGAAGCTGACTGTATTCCCAAAGAGCAGCTGAGCACTTCCTTTCAGTGGGTCACCAAATGGGTCGA
TC166637	NM_000032	Homo sapiens aminolevulinate, delta-, synthase 2 (sideroblastic/hypochromic anemia) (ALAS2), nuclear gene encoding mitochondrial protein, mRNA	SS00006556	-1.6594	-3.15886	0.510099	12.1483	0.00194617	2.53e-06	ATGCAGCACTGAACAGCAGGATATGTGACCTCCTTCTCTCCAAGCATGGAATCTATGTGCAGGCCATCAA
TC162905	NM_000014	Homo sapiens alpha-2-macroglobulin (A2M), mRNA	SS00000038	-1.68783	-3.22171	1.05714	12.6584	0.0231313	0.000268	ACCTCAACACCGGTTACCAGAGACAGCTTCTCTACAAGCACTACGATGGCTCCTATAGCACCTTTGGGGA
TC162084	NM_000850	Homo sapiens glutathione S-transferase M4 (GSTM4), transcript variant 1, mRNA	SS00001281	-1.7405	-3.34152	0.900468	9.8026	0.0112414	6.68e-05	AGCCCCATGTTTTCCCTCCTGCACTAAAGCCAACCCTTCTATGCTTCCATGGTTGCTTCTGCTCGGAGGA
TC184532	NM_004378	Homo sapiens cellular retinoic acid binding protein 1 (CRABP1), mRNA	SS00000135	-1.7478	-3.35846	0.889032	13.2015	0.0105096	5.88e-05	CCAAGGCTTCGTGCCTCTGTGTCCCTGGGCTCCATAGTTTGGCATCTGGATGGTTTTATCAGTCATTAAA
NONE	NM_005101	Homo sapiens interferon, alpha-inducible protein (clone IFI-15K) (G1P2), mRNA	SS00005291	-1.8153	-3.51932	0.763818	13.5494	0.00517688	1.42e-05	TAGGGAACTGAAGGTTAAGATGTTGGGAGGCCAGGAGATTCTTGGTGCCCTTGAGGGACTGCATGATGGC
TC180853	NM_003255	Homo sapiens tissue inhibitor of metalloproteinase 2 (TIMP2), mRNA	SS00010918	-1.99559	-3.98779	1.32024	13.1956	0.026677	0.000336	CTTCGGTTCCAATTATTACGAAGCGAAGGATCTGTGAGTAGGTGGGTTCCAAAACGTGGCCTCCTTGTAG
TC164959	NM_001001887	Homo sapiens interferon-induced protein with tetratricopeptide repeats 1 (IFIT1), transcript variant 1, mRNA	SS00005589	-2.03163	-4.08865	1.28382	11.152	0.0219209	0.000237	CAGGGTCTTGGAGGAGATTGAGTTCCTCGACACCAAATACAATGTGGGAATACACAACCTACTGGCCTAT
TC181782	NM_006743	Homo sapiens RNA binding motif (RNP1, RRM) protein 3 (RBM3), mRNA	SS00008296	-2.04475	-4.12602	1.32173	13.3061	0.0234462	0.000278	CAACTGAGATGAGGCAAACGCACCTAATGTAGATACACAGGAATAAAACCTCTGATCCAGGACCATCCTT
TC163805	NM_004772	Homo sapiens chromosome 5 open reading frame 13 (C5orf13), mRNA	SS00009369	-2.04874	-4.13743	1.2872	11.5887	0.0214509	0.000226	GAAGGCTTCCTAAGGGAAGACTTCCCATCCCAAAGGAAGTGAACCGCAAGAAGGATGGCGAGACCGAGGC
TC181031	NONE	NONE	SS00010455	-2.05197	-4.14673	0.542031	11.0542	0.000623	4.36e-07	TGATCTATACGTTTGCCTCAGATCAGTTATTCCTAGTCTGACCTCACCCCCAGATATCCTCCATGCTCAC
TC169312	NM_033106	Homo sapiens galanin-like peptide precursor (GALP), mRNA	SS00010618	-2.34444	-5.07863	1.22649	9.68696	0.00944373	4.92e-05	TGCAAGAACGTTCCAAAGGAGAAAGATGCCTTGCCGTCATATATGCCTCCAAACTTCCGCTCCAAACTTC
TC164932	NM_000715	Homo sapiens complement component 4 binding protein, alpha (C4BPA), mRNA	SS00010190	-2.61358	-6.12022	1.27556	14.3391	0.007237	2.53e-05	GCGAAGTACTCAATATAGTTTTTCCAAAGAGGCGGAGGAAAAACATGCCTTGCAGCTCTCAATCCAATGT
Gene is represented by multiple clones (see repeat clones tab)

## Sheet: S v C rpt clones
gene_id	top_hit_human_RefSeq	human_RefSeq_description	Oligo ID	Log2 Ratio	Fold change	Variance	Amplitude	BH_adjusted_p_vals	Unadjusted_p_vals	oligo_sequence
TC162694	NM_000576	Homo sapiens interleukin 1, beta (IL1B), mRNA	SS00010442	3.375	10.3747	1.20765	9.92612	0.00125836	1.38e-06	GGTTGCTGCCTGAATTTCACTATTGTCTAATCGATGCCCAGCTGTCTTCCCTAGATTAGTGCTAAGGAGA
NONE	NM_000576	Homo sapiens interleukin 1, beta (IL1B), mRNA	SS00010443	2.76333	6.78963	1.28339	10.1329	0.00531631	1.59e-05	AGTGAAATTCAGGCAGCAACCATGTACCAACTCTTCCAGTCCCCTTCTGCCAGCCTCCGGGGTTCTTCAG
TC181643	NM_004994	Homo sapiens matrix metalloproteinase 9 (gelatinase B, 92kDa gelatinase, 92kDa type IV collagenase) (MMP9), mRNA	SS00006757	1.95239	3.87016	0.769072	9.27992	0.00418229	7.52e-06	GATGTTCCCCGGGGTGCCCTTGAACACACACGACATCTTCCAGTACCAAGAGAAAGCTTACTTCTGCCAG
NONE	NM_005022	Homo sapiens profilin 1 (PFN1), mRNA	SS00012007	1.45489	2.74136	0.715929	11.1746	0.0112414	6.82e-05	TAGCCTCCTTTCTCTTTCCCCCAGCGCTAGTCCTGCTGCTGGGCAACGACGGTGTCCACGGTGGTCTGAT
TC162668	NM_002046	Homo sapiens glyceraldehyde-3-phosphate dehydrogenase (GAPD), mRNA	SS00001180	1.43221	2.69859	0.772877	14.1196	0.0161695	0.000128	GTGACTTCAACAGTGACACTCACTCTTCTACCTTTGATGCTGGGGCTGGCATTGCCCTCAACGACCACTT
TC162668	NM_002046	Homo sapiens glyceraldehyde-3-phosphate dehydrogenase (GAPD), mRNA	SS00001180	1.38102	2.60453	0.69001	14.228	0.0133174	8.52e-05	GTGACTTCAACAGTGACACTCACTCTTCTACCTTTGATGCTGGGGCTGGCATTGCCCTCAACGACCACTT
TC162668	NM_002046	Homo sapiens glyceraldehyde-3-phosphate dehydrogenase (GAPD), mRNA	SS00001180	1.37519	2.59403	0.727323	14.1134	0.0159319	0.000123	GTGACTTCAACAGTGACACTCACTCTTCTACCTTTGATGCTGGGGCTGGCATTGCCCTCAACGACCACTT
TC162668	NM_002046	Homo sapiens glyceraldehyde-3-phosphate dehydrogenase (GAPD), mRNA	SS00001180	1.36786	2.58087	0.739948	14.112	0.0169093	0.000143	GTGACTTCAACAGTGACACTCACTCTTCTACCTTTGATGCTGGGGCTGGCATTGCCCTCAACGACCACTT
TC162668	NM_002046	Homo sapiens glyceraldehyde-3-phosphate dehydrogenase (GAPD), mRNA	SS00001180	1.36786	2.58087	0.739948	14.112	0.0169093	0.000143	GTGACTTCAACAGTGACACTCACTCTTCTACCTTTGATGCTGGGGCTGGCATTGCCCTCAACGACCACTT
TC162668	NM_002046	Homo sapiens glyceraldehyde-3-phosphate dehydrogenase (GAPD), mRNA	SS00001180	1.36468	2.5752	0.738271	14.3456	0.0169093	0.000144	GTGACTTCAACAGTGACACTCACTCTTCTACCTTTGATGCTGGGGCTGGCATTGCCCTCAACGACCACTT
TC162668	NM_002046	Homo sapiens glyceraldehyde-3-phosphate dehydrogenase (GAPD), mRNA	SS00001180	1.33944	2.53053	0.740912	14.2695	0.0188881	0.000172	GTGACTTCAACAGTGACACTCACTCTTCTACCTTTGATGCTGGGGCTGGCATTGCCCTCAACGACCACTT
TC162668	NM_002046	Homo sapiens glyceraldehyde-3-phosphate dehydrogenase (GAPD), mRNA	SS00001180	1.32271	2.50135	0.791073	14.1292	0.0236527	0.000286	GTGACTTCAACAGTGACACTCACTCTTCTACCTTTGATGCTGGGGCTGGCATTGCCCTCAACGACCACTT
TC162668	NM_002046	Homo sapiens glyceraldehyde-3-phosphate dehydrogenase (GAPD), mRNA	SS00001180	1.30784	2.47571	0.719435	14.4834	0.0190282	0.000175	GTGACTTCAACAGTGACACTCACTCTTCTACCTTTGATGCTGGGGCTGGCATTGCCCTCAACGACCACTT
TC162668	NM_002046	Homo sapiens glyceraldehyde-3-phosphate dehydrogenase (GAPD), mRNA	SS00001180	1.29916	2.46086	0.751702	14.2827	0.0219831	0.000242	GTGACTTCAACAGTGACACTCACTCTTCTACCTTTGATGCTGGGGCTGGCATTGCCCTCAACGACCACTT
TC162668	NM_002046	Homo sapiens glyceraldehyde-3-phosphate dehydrogenase (GAPD), mRNA	SS00001180	1.27891	2.42655	0.772757	14.1565	0.0262157	0.000325	GTGACTTCAACAGTGACACTCACTCTTCTACCTTTGATGCTGGGGCTGGCATTGCCCTCAACGACCACTT
TC162668	NM_002046	Homo sapiens glyceraldehyde-3-phosphate dehydrogenase (GAPD), mRNA	SS00001180	1.24128	2.36408	0.724481	14.3688	0.0234462	0.00028	GTGACTTCAACAGTGACACTCACTCTTCTACCTTTGATGCTGGGGCTGGCATTGCCCTCAACGACCACTT
TC183751	NM_000206	Homo sapiens interleukin 2 receptor, gamma (severe combined immunodeficiency) (IL2RG), mRNA	SS00007907	1.15039	2.21974	0.361265	12.3021	0.00532445	1.65e-05	AATTTTGTGCCCCCATAACTGCCCCCTCATTCAATATGTCCCACTCGAGAATTGCCCCTATGCCCTGTAC
TC183751	NM_000206	Homo sapiens interleukin 2 receptor, gamma (severe combined immunodeficiency) (IL2RG), mRNA	SS00007907	1.15039	2.21974	0.361265	12.3021	0.00532445	1.65e-05	AATTTTGTGCCCCCATAACTGCCCCCTCATTCAATATGTCCCACTCGAGAATTGCCCCTATGCCCTGTAC
TC161962	NM_005022	Homo sapiens profilin 1 (PFN1), mRNA	SS00004096	1.06628	2.09403	0.282395	14.8947	0.00517688	1.5e-05	ACCTTCGTCAACATCACGCCAGCTGAGGTTGGTGTCCTGGTTGGCAAAGACCGGTCAAGTTTTTTCGTGA
TC162043	NM_005787	Homo sapiens asparagine-linked glycosylation 3 homolog (yeast, alpha-1,3-mannosyltransferase) (ALG3), transcript variant 1, mRNA	SS00006466	1.05729	2.08102	0.35888	10.7776	0.00829846	3.48e-05	GCCACCTTGCTGCTTGTCTTCTTGATTTACCACCAGACCTGCAAGGTACCTCCCTTCGTCTTTTTCTTCA
TC162668	NM_002046	Homo sapiens glyceraldehyde-3-phosphate dehydrogenase (GAPD), mRNA	SS00001180	1.0506	2.07139	0.607609	14.8999	0.0296781	0.000399	GTGACTTCAACAGTGACACTCACTCTTCTACCTTTGATGCTGGGGCTGGCATTGCCCTCAACGACCACTT
TC181434	NM_005348	Homo sapiens heat shock 90kDa protein 1, alpha (HSPCA), mRNA	SS00000721	1.03164	2.04435	0.642417	13.7128	0.038242	0.000615	CTGTTGACTGCATGTATCAGTCCTCTAGGAGTTAGGATGAACCCCGTTGATGGGAGTAGCTATCCTTAGG
TC181434	NM_005348	Homo sapiens heat shock 90kDa protein 1, alpha (HSPCA), mRNA	SS00000721	1.03031	2.04246	0.537154	13.6801	0.0224981	0.00025	CTGTTGACTGCATGTATCAGTCCTCTAGGAGTTAGGATGAACCCCGTTGATGGGAGTAGCTATCCTTAGG
TC181434	NM_005348	Homo sapiens heat shock 90kDa protein 1, alpha (HSPCA), mRNA	SS00000721	1.02199	2.03072	0.614654	13.7073	0.034159	0.000526	CTGTTGACTGCATGTATCAGTCCTCTAGGAGTTAGGATGAACCCCGTTGATGGGAGTAGCTATCCTTAGG
TC181434	NM_005348	Homo sapiens heat shock 90kDa protein 1, alpha (HSPCA), mRNA	SS00000721	1.00798	2.01109	0.630407	13.818	0.0397494	0.000666	CTGTTGACTGCATGTATCAGTCCTCTAGGAGTTAGGATGAACCCCGTTGATGGGAGTAGCTATCCTTAGG
TC162043	NM_005787	Homo sapiens asparagine-linked glycosylation 3 homolog (yeast, alpha-1,3-mannosyltransferase) (ALG3), transcript variant 1, mRNA	SS00004092	0.977616	1.96921	0.313243	11.4824	0.00919158	4.47e-05	CCTCCAACTTCATTGGCATCTGCTTCAGCCGGTCGCTTCACTACCAGTTCTACGTCTGGTATTTCCACAC
TC181434	NM_005348	Homo sapiens heat shock 90kDa protein 1, alpha (HSPCA), mRNA	SS00000721	0.97759	1.96917	0.602483	14.0573	0.0397494	0.000668	CTGTTGACTGCATGTATCAGTCCTCTAGGAGTTAGGATGAACCCCGTTGATGGGAGTAGCTATCCTTAGG
TC181434	NM_005348	Homo sapiens heat shock 90kDa protein 1, alpha (HSPCA), mRNA	SS00000721	0.975417	1.96621	0.478336	14.0226	0.0214509	0.000226	CTGTTGACTGCATGTATCAGTCCTCTAGGAGTTAGGATGAACCCCGTTGATGGGAGTAGCTATCCTTAGG
TC168855	NM_004994	Homo sapiens matrix metalloproteinase 9 (gelatinase B, 92kDa gelatinase, 92kDa type IV collagenase) (MMP9), mRNA	SS00004068	0.963205	1.94964	0.558913	8.62704	0.0338719	0.000518	AACTACGACCAGGACAAGCTTTATGGCTTCTGCCCTACCCGAGCTGACTCGACGGTGACGGGAGGCAACT
TC181434	NM_005348	Homo sapiens heat shock 90kDa protein 1, alpha (HSPCA), mRNA	SS00000721	0.953042	1.93595	0.530607	13.9635	0.0309621	0.000439	CTGTTGACTGCATGTATCAGTCCTCTAGGAGTTAGGATGAACCCCGTTGATGGGAGTAGCTATCCTTAGG
TC181434	NM_005348	Homo sapiens heat shock 90kDa protein 1, alpha (HSPCA), mRNA	SS00000721	0.950448	1.93247	0.599368	13.6488	0.0431108	0.000806	CTGTTGACTGCATGTATCAGTCCTCTAGGAGTTAGGATGAACCCCGTTGATGGGAGTAGCTATCCTTAGG
TC181434	NM_005348	Homo sapiens heat shock 90kDa protein 1, alpha (HSPCA), mRNA	SS00000721	0.917733	1.88915	0.586885	13.9929	0.0470274	0.000945	CTGTTGACTGCATGTATCAGTCCTCTAGGAGTTAGGATGAACCCCGTTGATGGGAGTAGCTATCCTTAGG
TC183751	NM_000206	Homo sapiens interleukin 2 receptor, gamma (severe combined immunodeficiency) (IL2RG), mRNA	SS00000756	0.911129	1.88052	0.478679	12.2481	0.0296781	0.000394	GCCACCCGATCCACTGGGGCAACACTTCAAAGGAGAATCCTCTGCTGTTTGCATTGGAAGCTGTGCTTAT
TC183751	NM_000206	Homo sapiens interleukin 2 receptor, gamma (severe combined immunodeficiency) (IL2RG), mRNA	SS00000756	0.911129	1.88052	0.478679	12.2481	0.0296781	0.000394	GCCACCCGATCCACTGGGGCAACACTTCAAAGGAGAATCCTCTGCTGTTTGCATTGGAAGCTGTGCTTAT
TC180847	NM_006877	Homo sapiens guanosine monophosphate reductase (GMPR), mRNA	SS00005081	-0.85163	-1.80454	0.401927	10.2581	0.026677	0.000335	TCTGCGGTCAGAGCTCAGCTGCCCGGGATCCCAAACCTCATTGTTAAAACTAACACTTGGCGCCGTTTTC
TC180847	NM_006877	Homo sapiens guanosine monophosphate reductase (GMPR), mRNA	SS00001510	-1.15663	-2.22936	0.69891	9.98357	0.0296781	0.0004	AACCTTCACATTTCGAAACTCGAAGCAGACCTACTCAGGGATTCCCATCATTGTGGCCAACATGGACACC
TC170900	NM_007191	Homo sapiens WNT inhibitory factor 1 (WIF1), mRNA	SS00009070	-1.2978	-2.45853	0.612426	10.9297	0.0114743	7.15e-05	GTATTATGTCAGTCGATCAGGTTAAATTTTTGTCTTCTCCATGTGCAGCTGGCAGATAGTTTCCAAAAGA
TC182018	NM_001449	Homo sapiens four and a half LIM domains 1 (FHL1), mRNA	SS00008328	-1.36501	-2.57578	0.79186	13.337	0.0214509	0.000223	CCACGTAGCGCTTACCTGAGACGCAGGAGCACCTCCTTACTGTATTCTAGCTACACTGTTATATTACATA
TC165313	NM_006774	Homo sapiens indolethylamine N-methyltransferase (INMT), mRNA	SS00006339	-1.43969	-2.71263	0.897754	12.63	0.0262157	0.000323	AGAGGAGAGGACTACAAGGAGTTTGACTCCCAGGACTACTTAAAGACCTACTACACCTTTGATTCAGGCA
TC191134	NM_000501	Homo sapiens elastin (ELN)	SS00010596	-1.44028	-2.71374	0.471966	10.1168	0.00395924	6.53e-06	CATCACAAGGGAACTCCTTAGGAATACTTTCAAGCATACAAAAGAATAAACTCTCACCCAGATTCAAGAC
TC162820	NM_001280	Homo sapiens cold inducible RNA binding protein (CIRBP), mRNA	SS00013215	-1.45007	-2.73221	0.831065	13.0615	0.0198107	0.000184	GACTGCCACTGGTCCCAGTTAGGTGAGCAGGTTGAGTGGAAGCCAGTGCAACTCAGAAGGGTGGCCTGAG
TC174870	NM_007191	Homo sapiens WNT inhibitory factor 1 (WIF1), mRNA	SS00006551	-1.52349	-2.87486	0.992602	10.1507	0.0296781	0.000398	CACCAGGCAAGAGTGCTCATAGGGTTTGAAGAAGATATCTTGATTGTTTCAGAGGGGAAAATGGCCCCTT
TC182018	NM_001449	Homo sapiens four and a half LIM domains 1 (FHL1), mRNA	SS00001054	-1.74432	-3.35036	0.790781	12.262	0.00728216	2.62e-05	CGTGAATCTGGCCAACAAGCGCTTTGTTTTCCATCAGGAGCAAGTGTATTGCCCCGACTGTGCCAAAAAG
TC162818	NM_001280	Homo sapiens cold inducible RNA binding protein (CIRBP), mRNA	SS00007070	-1.89397	-3.71656	1.15262	13.4587	0.0204778	0.000192	TTTTTCTCAGAGCCCACGCCAATTTCTAAGCAGCTCCTTCCCAAGTGGGTAATCGGGCTTGAGAGTGGAA
TC164959	NM_001001887	Homo sapiens interferon-induced protein with tetratricopeptide repeats 1 (IFIT1), transcript variant 1, mRNA	SS00005589	-2.03163	-4.08865	1.28382	11.152	0.0219209	0.000237	CAGGGTCTTGGAGGAGATTGAGTTCCTCGACACCAAATACAATGTGGGAATACACAACCTACTGGCCTAT
TC164959	NM_001001887	Homo sapiens interferon-induced protein with tetratricopeptide repeats 1 (IFIT1), transcript variant 1, mRNA	SS00004009	-2.10828	-4.31177	1.18772	11.296	0.0141011	9.71e-05	CAAAGACCTACGTCTTCCGACACGCAGTCAAGTTTTACCGAAGAAAGGGCTCTCTGGATGAAGCTCTTCA
TC182090	NM_000501	Homo sapiens elastin (ELN)	SS00010958	-2.18322	-4.54166	0.966925	12.9899	0.00517688	1.46e-05	AGCTATCAGGGAGTTCAGGTCCATTAAGCATTAGCTGCCCATCCTGCTTGCTTGACATCCTGTGAATAAA

## Sheet: FR v S and S v FR
gene_id	top_hit_human_RefSeq	human_RefSeq_description	Oligo ID	FR v S Log2 Ratio	FR v S Fold change	S v FR Log2 Ratio	S v FR Fold Change	Variance	Amplitude	BH_adjusted_p_vals	Unadjusted p_value	oligo_sequence
TC186518	NR_001564	Homo sapiens X (inactive)-specific transcript (XIST) on chromosome X	SS00010594	3.1112	8.64103	-3.1112	-8.64103	1.19059	10.4227	0.00572448	1.89e-05	TTTGGTCTGTGGGCCATAGTTTATTACCCCTGATGTAATTGCCAGGGACTGTGTTCTGAAATTAATTCCT
TC165184	NONE	NONE	SS00011278	3.01175	8.06543	-3.01175	-8.06543	1.16315	11.3919	0.00594587	2.14e-05	GATGCTGTGAGATTGTGCTGTGAAATGATCCAAGACCAATAGAAGGCCCAAGATCTGGACTGGAGTTGGA
TC182782	NM_000358	Homo sapiens transforming growth factor, beta-induced, 68kDa (TGFBI), mRNA	SS00007760	2.22552	4.67679	-2.22552	-4.67679	0.51252	12.6673	0.000168	1e-07	GATTTCGTGCCTATGCCACGTACTCTGGAAAAGGGAACCGAAGGGTCTAAAGCCCACGAAACCTGAATCA
TC162084	NM_000850	Homo sapiens glutathione S-transferase M4 (GSTM4), transcript variant 1, mRNA	SS00001281	2.17485	4.51538	-2.17485	-4.51538	0.731422	10.2107	0.00326484	6.85e-06	AGCCCCATGTTTTCCCTCCTGCACTAAAGCCAACCCTTCTATGCTTCCATGGTTGCTTCTGCTCGGAGGA
TC163805	NM_004772	Homo sapiens chromosome 5 open reading frame 13 (C5orf13), mRNA	SS00009369	2.17012	4.50062	-2.17012	-4.50062	1.12195	12.1142	0.0412499	0.000492	GAAGGCTTCCTAAGGGAAGACTTCCCATCCCAAAGGAAGTGAACCGCAAGAAGGATGGCGAGACCGAGGC
TC164932	NM_000715	Homo sapiens complement component 4 binding protein, alpha (C4BPA), mRNA	SS00010190	2.13506	4.39257	-2.13506	-4.39257	0.960278	14.8697	0.0184592	0.000138	GCGAAGTACTCAATATAGTTTTTCCAAAGAGGCGGAGGAAAAACATGCCTTGCAGCTCTCAATCCAATGT
TC183715	NM_002160	Homo sapiens tenascin C (hexabrachion) (TNC), mRNA	SS00000509	2.06844	4.19433	-2.06844	-4.19433	0.862393	12.6788	0.0122244	6.84e-05	AATAATTTTACCAAAGCTTTGATGCAACCAGTCCGACCATCCCGCCACACCTGGGCATTTGGCAGAAGTT
TC184898	NM_006622	Homo sapiens polo-like kinase 2 (Drosophila) (PLK2), mRNA	SS00000686	2.06506	4.1845	-2.06506	-4.1845	0.512897	11.0426	0.00033	2.97e-07	TGCCAGAAGCTGACTGTATTCCCAAAGAGCAGCTGAGCACTTCCTTTCAGTGGGTCACCAAATGGGTCGA
TC182090	NONE	NONE	SS00010958	1.93299	3.81846	-1.93299	-3.81846	0.774446	13.6794	0.0101147	5.05e-05	AGCTATCAGGGAGTTCAGGTCCATTAAGCATTAGCTGCCCATCCTGCTTGCTTGACATCCTGTGAATAAA
TC187887	NM_003238	Homo sapiens transforming growth factor, beta 2 (TGFB2), mRNA	SS00000662	1.84014	3.58044	-1.84014	-3.58044	0.795774	11.3877	0.015867	0.000113	TCCCAGGATTTAGAACCGCTCACTATCCTCTACTACATCGGCAAAACGCCCAAGATCGAGCAGCTTTCTA
TC181121	NONE	NONE	SS00012019	1.82381	3.54015	-1.82381	-3.54015	0.569393	10.6637	0.00247012	4.69e-06	CCCACATCATGGCGTGTGGCAGGTATTCAAAGGCTTCAAATCTTGAACAAGTTATTATTACCCTCCTACC
NONE	NONE	NONE	SS00010557	1.74927	3.36188	-1.74927	-3.36188	0.822447	9.72985	0.0267309	0.000256	GCGACAATGACAGGTTGAAAGTCTCAGTGCCACAGATGTGTCTCTTGATTTCTGTGGTGGCAATTCCCTC
TC184532	NM_004378	Homo sapiens cellular retinoic acid binding protein 1 (CRABP1), mRNA	SS00000135	1.73972	3.3397	-1.73972	-3.3397	0.742119	13.5206	0.0155596	0.000107	CCAAGGCTTCGTGCCTCTGTGTCCCTGGGCTCCATAGTTTGGCATCTGGATGGTTTTATCAGTCATTAAA
TC162016	NM_003633	Homo sapiens ectodermal-neural cortex (with BTB-like domain) (ENC1), mRNA	SS00006793	1.71364	3.27987	-1.71364	-3.27987	0.564704	11.11	0.00379551	9.48e-06	TGGAGGCATTTGGGCTCGCTACTTGACCATTCTCACCCTGTGAAACGTCCCGCGCTTTGAAGCAAATACA
TC186138	NM_130393	Homo sapiens protein tyrosine phosphatase, receptor type, D (PTPRD), transcript variant 4, mRNA	SS00002644	1.70605	3.26267	-1.70605	-3.26267	0.567604	11.1522	0.00405103	1.05e-05	TAAAACAAAAGAGCAGTTTGGTCAAGATGGACCCATTTCAGTCCATTGCAGTGCGGGCGTTGGAAGAACT
TC170900	NM_007191	Homo sapiens WNT inhibitory factor 1 (WIF1), mRNA	SS00009070	1.65426	3.14762	-1.65426	-3.14762	0.484308	11.3952	0.002007	3.42e-06	GTATTATGTCAGTCGATCAGGTTAAATTTTTGTCTTCTCCATGTGCAGCTGGCAGATAGTTTCCAAAAGA
TC167082	NM_030915	Homo sapiens likely ortholog of mouse limb-bud and heart gene (LBH), mRNA	SS00008203	1.60476	3.04146	-1.60476	-3.04146	0.704159	12.3346	0.0193796	0.000157	CTTTGTGGATGGGGTCTTGCCTTTGAAAACAATCTCGTGTTTCTGTGTCCCCTCTCATCCACTCCCCGGT
TC186429	NM_170731	Homo sapiens brain-derived neurotrophic factor (BDNF), transcript variant 3, mRNA	SS00001113	1.60115	3.03384	-1.60115	-3.03384	0.337467	9.58434	0.000277	2.22e-07	TCGAAAGGCCAACTGAAGCAGTACTTCTACGAGACCAAGTGCAATCCTATGGGGTACACAAAGGAGGGCT
TC166529	XM_376588	PREDICTED: Homo sapiens KIAA0644 gene product (KIAA0644), mRNA	SS00012526	1.58273	2.99536	-1.58273	-2.99536	0.810132	11.8097	0.0454679	0.000591	GTCTTATCCGTGGGGCCGAAACTTAATAAACCACAGGAAATGGACTGTCATTCTTAGTTTGCTGCCAGGG
TC162457	NM_212482	Homo sapiens fibronectin 1 (FN1), transcript variant 1, mRNA	SS00003385	1.42568	2.68641	-1.42568	-2.68641	0.682602	12.1382	0.0355506	0.000394	GGGACTCAATCCAAATGCTTCTACAGGACAAGAAGCTCTCTCTCAGACAACCATCTCATGGACCCCATTC
TC163721	NONE	NONE	SS00012045	1.42567	2.68639	-1.42567	-2.68639	0.458702	11.368	0.0047077	1.36e-05	CCTCATGTTCTCGCTCCCCGTCGTCTCTCCAGAGCGGAGAACGCAGGCACACAAAGGTACTCGTTTACAA
TC182832	NM_002474	Homo sapiens myosin, heavy polypeptide 11, smooth muscle (MYH11), transcript variant SM1, mRNA	SS00010124	1.39159	2.62367	-1.39159	-2.62367	0.704278	13.0527	0.0478828	0.000634	GAACTCCGCTTAGCACTGTCCAAATCCATTTGCAAAGTCCAAACATCACCGACACCCCTCACGATGAATA
TC182018	NM_001449	Homo sapiens four and a half LIM domains 1 (FHL1), mRNA	SS00008328	1.38559	2.61279	-1.38559	-2.61279	0.61669	13.6365	0.0248968	0.000229	CCACGTAGCGCTTACCTGAGACGCAGGAGCACCTCCTTACTGTATTCTAGCTACACTGTTATATTACATA
TC181912	NM_005040	Homo sapiens prolylcarboxypeptidase (angiotensinase C) (PRCP), transcript variant 1, mRNA	SS00008697	1.38419	2.61026	-1.38419	-2.61026	0.465867	13.2366	0.00599884	2.22e-05	AGGGATTTCTCTTGGTTTTGAAGTTGAAGTCTCTTTGGCTCATTTGTCCCTCCCCCTCCTGTATCCTCCA
TC167882	NM_006646	Homo sapiens WAS protein family, member 3 (WASF3), mRNA	SS00007197	1.35898	2.56504	-1.35898	-2.56504	0.459111	11.1927	0.00610548	2.44e-05	TTCTCTACCGCGAATCATCTGCACACCCCGTGATGTGGTTGACCTTCCGTTTTAGCCCCAAACCGTAAGA
TC180810	NM_000089	Homo sapiens collagen, type I, alpha 2 (COL1A2), mRNA	SS00005473	1.35656	2.56074	-1.35656	-2.56074	0.449416	13.2618	0.00594587	2.09e-05	GCAAAGATGGTCGCACTGGACAACCTGGTGCAGTTGGACCTGCTGGCATTCGTGGCTCTCAAGGAAGCCA
TC184364	NM_021965	Homo sapiens phosphoglucomutase 5 (PGM5), mRNA	SS00005192	1.3535	2.55531	-1.3535	-2.55531	0.630098	12.1009	0.0330444	0.000343	CCGCCACTACTATTGCAGGTTTGACTATGAGGGGTTAGAGCCCAAGACGACGTATTACATCATGAGGGAC
NONE	NONE	NONE	SS00007921	1.32003	2.49671	-1.32003	-2.49671	0.474667	10.6734	0.00958793	4.49e-05	TCCTCCAAATGACAAAGTTTGGGGAATTTTAAAATTTTCCTAGCATCACCCTTGTGCTCATCAGGTAATC
TC183007	NM_004574	Homo sapiens peanut-like 2 (Drosophila) (PNUTL2), transcript variant 1, mRNA	SS00002596	1.3029	2.46725	-1.3029	-2.46725	0.450105	13.3035	0.00790526	3.4e-05	AAGACAGATGAAGGAGACCCATTAGCTGGCTTTCAGCCTTGAATATTTAAATCACCGCCTCTTCCTCCTG
TC182971	NM_001855	Homo sapiens collagen, type XV, alpha 1 (COL15A1), mRNA	SS00007124	1.30185	2.46545	-1.30185	-2.46545	0.626279	10.1857	0.0406798	0.000476	TGACAGACGCGAGGAAGTAACGACCTTCGCATGATTCCTAAGAGTTTTCCGATCTTGCTTATGTGAAGAG
TC193224	NM_003480	Homo sapiens microfibrillar associated protein 5 (MFAP5), mRNA	SS00005856	1.28341	2.43414	-1.28341	-2.43414	0.598708	14.1763	0.035372	0.000385	TGCCGAGATGAGAAATTCGCTTGCACAAGACTCTACTCCGTGCATCGGCCAGTCAAGCAATGCATCCATC
TC180931	NM_000090	Homo sapiens collagen, type III, alpha 1 (Ehlers-Danlos syndrome type IV, autosomal dominant) (COL3A1), mRNA	SS00010152	1.28291	2.4333	-1.28291	-2.4333	0.476882	14.074	0.011908	6.43e-05	GTCAACGGACAAATAGAAAGCCTCATTAGTCCCGATGGTTCTCGTAAAAACCCTGCTCGTAACTGCAGAG
TC163164	NM_199512	Homo sapiens steroid sensitive gene 1 (URB), transcript variant 2, mRNA	SS00004828	1.27791	2.42487	-1.27791	-2.42487	0.405934	12.2822	0.00572448	1.89e-05	TTAAAACTGTTCCCGATTAATGGGAGCTCTGTTGTGGAGCGAGAAGACGTACCAGCCCATTTGGTGAAAG
NONE	NONE	NONE	SS00012846	1.27114	2.41352	-1.27114	-2.41352	0.57748	13.4044	0.031406	0.00032	TTCTCATCCGGGGCGAGGTTTCGGTCCCGGCCCATTAATTCATCCAACAACTGCGCAGCCGAAATCATGG
TC186079	NM_003062	Homo sapiens slit homolog 3 (Drosophila) (SLIT3), mRNA	SS00004957	1.26898	2.40992	-1.26898	-2.40992	0.509818	10.0204	0.0168449	0.000123	AGTGTGGAGCTGGTGATGCTAAACCAGACGCTGAACCTGGTGGTGGACAAAGGAGCTCCCAAAAGCCTCG
TC185896	NM_003573	Homo sapiens latent transforming growth factor beta binding protein 4 (LTBP4), mRNA	SS00000108	1.26677	2.40623	-1.26677	-2.40623	0.520276	12.6993	0.0190443	0.000147	AGGGCTTCACCTGTGACTGCTTCGACGGCTACCGCCTGGACATGACCCGCATGGCCTGCGTTGACATCAA
TC182325	NM_012090	Homo sapiens microtubule-actin crosslinking factor 1 (MACF1), transcript variant 1, mRNA	SS00001736	1.25754	2.39087	-1.25754	-2.39087	0.466698	12.8161	0.0122244	6.76e-05	CACTGTACAAGCACCCCCCAGCCTCTCTCCACGTTGATCCTGCTCCATACATTGGGTGTATATTTATTCT
NONE	NM_002380	Homo sapiens matrilin 2 (MATN2), transcript variant 1, mRNA	SS00006127	1.24863	2.37616	-1.24863	-2.37616	0.291073	10.191	0.00167196	2.34e-06	TCTGAGCCAGTCACCATAAATATCCAAGACCTACTTTCCTGTTCTAATTTTGCAGTGCAACACAGGTATC
NONE	NONE	NONE	SS00010702	1.23372	2.35172	-1.23372	-2.35172	0.390258	11.4081	0.00594587	2.13e-05	CAGAAAGGCTGCGACAGGTGTTCCAAGAACCAGGGTTTTTTTCAGGCTATGAGCAGGCACACAGACTATA
TC182266	NM_057167	Homo sapiens collagen, type VI, alpha 3 (COL6A3), transcript variant 5, mRNA	SS00004506	1.21938	2.32846	-1.21938	-2.32846	0.424147	12.6426	0.00958793	4.57e-05	ACCCAGCGCTCTCTGTCTCTAGGCAGTTACATCGTATACTTTGAACGTTGCGCAACAGTTACCCACTGCT
TC197160	NM_004469	Homo sapiens c-fos induced growth factor (vascular endothelial growth factor D) (FIGF), mRNA	SS00003716	1.19054	2.28238	-1.19054	-2.28238	0.500494	11.1613	0.0235282	0.000207	AGACAGATGCCCCTTTCACACCAGAACCTGTACGAACGGAAAACCAGCATGCCCAAAGCACTGCCGCTTT
TC166745	NM_032511	Homo sapiens chromosome 6 open reading frame 168 (C6orf168), mRNA	SS00002418	1.18996	2.28146	-1.18996	-2.28146	0.551773	11.917	0.0373917	0.00043	GGATAAGGAGGAAATTCTGGCCCGAGTGGCACCATGATGATGACAATACCATCTATGAGTCCGAGGAGAG
TC167779	NM_006329	Homo sapiens fibulin 5 (FBLN5), mRNA	SS00007065	1.10204	2.14657	-1.10204	-2.14657	0.518753	11.4194	0.0446766	0.000569	TTCCCAAGCCCAGTCTCCTCTCCATTTTAGCTCAACATTTTCTGTGCGAACCCTTCATCACGCTTTCTTT
TC169254	NM_014857	Homo sapiens RAB GTPase activating protein 1-like (RABGAP1L), mRNA	SS00005236	1.05496	2.07765	-1.05496	-2.07765	0.420061	9.82565	0.0233849	0.000203	GGCAGAGGTATGGCAATTATTAGCAGGCTGCCATGACAACCAGGCAATGCTGGATAGATACCGACTTCTT
TC189594	NONE	NONE	SS00011803	1.03751	2.05268	-1.03751	-2.05268	0.362205	9.6004	0.014637	9.07e-05	GGTGGTCCACAGCCGTTAGCAGGCTAGAAACAAGGAGTGGTTCCCACTGTGACTCAGCAGGTTAAAAACT
BG609351	NONE	NONE	SS00013262	1.03198	2.04482	-1.03198	-2.04482	0.47649	12.7789	0.0454679	0.000586	TTTTTGTGCATGGTGTGAGGGTGTGTCTAGTTTCATTGCTTTGCATGCAGCTATCCAGGTTTCCCAGCAA
TC170285	NM_001146	Homo sapiens angiopoietin 1 (ANGPT1), transcript variant 1, mRNA	SS00009951	1.03192	2.04475	-1.03192	-2.04475	0.429971	10.4268	0.0293416	0.000296	GTACACACTGAGAACCGAGTTAATGGACTGGGAAGGAAACCGAGCCTATTCACAATACGACAGATTCCAC
TC190520	NM_031911	Homo sapiens C1q and tumor necrosis factor related protein 7 (C1QTNF7), mRNA	SS00006005	1.0272	2.03806	-1.0272	-2.03806	0.361147	11.0808	0.015264	9.91e-05	GGATCCTTGTGGCAGACACTTTGATTTAATCTGGGCCCCTGCCAGGTGGAACAAGAAGAAATGAGCTCCA
NONE	NM_182518	Homo sapiens hypothetical protein LOC149469 (LOC149469), mRNA	SS00013105	1.0189	2.02637	-1.0189	-2.02637	0.358854	11.9128	0.015313	0.000104	AAATGCTGGAGGGGGTGTGGAGAAAAGGGAACCCTCGCACTGTTGGTGGGAATGGAAGCTGGTACAGCCA
TC162279	NM_016938	Homo sapiens EGF-containing fibulin-like extracellular matrix protein 2 (EFEMP2), mRNA	SS00005049	1.0146	2.02035	-1.0146	-2.02035	0.459141	11.9028	0.0436263	0.000537	CTACAATGCCTTTCAGAACCGTGCTGGAAACTCACAGGGAGACTTCTACATCAGGCAAATCAACAACGTC
TC166052	NM_014476	Homo sapiens PDZ and LIM domain 3 (PDLIM3), mRNA	SS00004319	1.01269	2.01767	-1.01269	-2.01767	0.408889	10.5987	0.0267309	0.000256	GTCTAGCCAACTGCCGACTCCCAATCTAGAACCTAGCTTTTGGATGTTTCTCTTGCTGTATTCTCAGGAG
TC183955	NM_001001396	Homo sapiens ATPase, Ca++ transporting, plasma membrane 4 (ATP2B4), transcript variant 2, mRNA	SS00012331	1.00228	2.00316	-1.00228	-2.00316	0.462338	11.1633	0.0478828	0.00063	TATCTGGGGACCACCCCACTGCAGTGGTGGAGGTGGGGCACTTTTAAATGCCCGCTCTTCTCAAGCCATT
TC193076	NM_005924	Homo sapiens mesenchyme homeo box 2 (growth arrest-specific homeo box) (MEOX2), mRNA	SS00009136	0.995486	1.99375	-0.995486	-1.99375	0.4326	10.3407	0.0376755	0.000437	CACTAAGTTTAGCAATGCATTCATATTAGCTGATGAAAATAGGCACTCACGATGACAACCAGAACAAGCT
TC162570	NM_183380	Homo sapiens dystonin (DST), transcript variant 1, mRNA	SS00006775	0.965012	1.95208	-0.965012	-1.95208	0.368805	11.059	0.0241479	0.000217	GCTCACAACCCTCCACCAGGGGCTGGCGTTCAGGATACCTCATGACACCATCATCTTGATTTTGTGGAAA
TC182248	NM_002687	Homo sapiens pinin, desmosome associated protein (PNN), mRNA	SS00000486	0.95622	1.94022	-0.95622	-1.94022	0.298817	12.3143	0.0122881	7e-05	ACACAGGAGGAGTGTGGATCGGAAGCGGAGGGATGCTTCTGGACTAGAAAGAAGTCACAAATCTTCAAAA
TC162897	NM_002615	Homo sapiens serine (or cysteine) proteinase inhibitor, clade F (alpha-2 antiplasmin, pigment epithelium derived factor), member 1 (SERPINF1), mRNA	SS00002369	0.953661	1.93678	-0.953661	-1.93678	0.401321	13.789	0.0363157	0.00041	ACGAAGGCGAACTCACGAAGTCTGTGCAGGAACTGAAGCTGCAATCCTTGTTTGATTCACCAGACTTTAG
TC163554	NM_176800	Homo sapiens PRP4 pre-mRNA processing factor 4 homolog B (yeast) (PRPF4B), transcript variant 2, mRNA	SS00007030	0.897426	1.86274	-0.897426	-1.86274	0.362916	9.27089	0.0361128	0.000404	CCATTTCTAAAAGTGTTGTCTTCAGTGCTGGCGAGTCAGGTAACCGTACCTGTAGTGCGAAGCGACCTCT
TC165501	NM_030583	Homo sapiens matrilin 2 (MATN2), transcript variant 2, mRNA	SS00009400	0.887851	1.85042	-0.887851	-1.85042	0.227932	10.722	0.00958793	4.32e-05	GGACGCCCTGGAAAATCGCTTGAGATACAGATGAAGACTCAAACTGCTCTGTGCATTTATATGTCATTTT
BF702418	NONE	NONE	SS00013264	0.887759	1.8503	-0.887759	-1.8503	0.389323	12.0204	0.0492221	0.000669	CCCGCAACCTCATGGTACCTAGTCAGATTTGTTTCCACTGTGCCACAATGGGAATTCCCCTAATAGTAGT
TC182268	NM_020992	Homo sapiens PDZ and LIM domain 1 (elfin) (PDLIM1), mRNA	SS00001795	0.872986	1.83145	-0.872986	-1.83145	0.246256	13.7087	0.0125877	7.3e-05	AGTCCCTGGTGGCGTCTTGTTCTCTGAAAGCTGGGGCCTCTATCTTCTTGAAAGTGCTCGTTTACTTTGG
TC187466	NONE	NONE	SS00008072	0.868425	1.82567	-0.868425	-1.82567	0.355862	9.83903	0.0412499	0.000495	GGGAGGGTGCCTGATTTGATTTTTCTGACCTAGCCTTGTGGGCACCTAGGGTGAAGAGGCCTAAATAAAG
TC170378	NM_020200	Homo sapiens phosphoribosyl transferase domain containing 1 (PRTFDC1), mRNA	SS00009023	0.845712	1.79715	-0.845712	-1.79715	0.330787	9.8953	0.0373917	0.000429	CAGTGCTCTTGATCGGAGCTTCCGGTACGTGATAAGGGTATGTCATGTATGCATGGATGTGTTTAATACT
TC181994	NM_000067	Homo sapiens carbonic anhydrase II (CA2), mRNA	SS00008647	0.820817	1.76641	-0.820817	-1.76641	0.246666	9.62956	0.0187633	0.000143	GGAGTAGGAGAGAAGTACCTTGATGTTGTTCATAGCACGTGGGATAATGAGCACTCACAATTGTTCACTG
NONE	NONE	NONE	SS00013203	0.820048	1.76547	-0.820048	-1.76547	0.272657	13.5997	0.0246311	0.000224	CCATTTGGGAAGTCTGAGCACTTGGTTACAAGAAAACATTTTTGGAGTTCCCGTCGTGGCGCAGTGGTTA
NONE	NONE	NONE	SSNC000005	-0.818856	-1.76401	0.818856	1.76401	0.300072	13.0016	0.0334384	0.000358	ACTCTGCAGAACGCGTCGTCTTACACTACCCATTGGACTCAGTATTAATTCCATCGTATGCAGCCTCAGC
TC165868	NM_005601	Homo sapiens natural killer cell group 7 sequence (NKG7), mRNA	SS00004847	-0.852556	-1.8057	0.852556	1.8057	0.308242	11.6106	0.0276687	0.000275	CCTTCTCTGACTTTGTCACCTTCACCTCAGTCCTCCTTGCTCATTTCATTAATAAATGCACTCCTTCAAG
TC161998	NM_004045	Homo sapiens ATX1 antioxidant protein 1 homolog (yeast) (ATOX1), mRNA	SS00013130	-0.854792	-1.8085	0.854792	1.8085	0.355556	14.099	0.0446766	0.000571	CAGTCATGCCGAAGCACGAGTTCTCCGTGGACATGACCTGTGAGGGCTGCTCTAACGCAGTCACTCGGGT
TC182445	NM_006755	Homo sapiens transaldolase 1 (TALDO1), mRNA	SS00002708	-0.866803	-1.82362	0.866803	1.82362	0.250164	12.7306	0.0138795	8.46e-05	CTGTCGATAAGCTTTTTGTGTTGTTTGGAGCCGAAATCCTCAAGAAAATTCCAGGCCGAGTATCCACGGA
TC165985	NM_015871	Homo sapiens zinc finger protein 593 (ZNF593), mRNA	SS00006674	-0.914805	-1.88531	0.914805	1.88531	0.387632	10.1147	0.0412499	0.000494	GCTTGACAGATCCTGAGAATTCAAGGCAGAAGAGTTGCCCATGGACAGTGATGCAAGGGCCAGTCTGGGA
TC163035	NM_002923	Homo sapiens regulator of G-protein signalling 2, 24kDa (RGS2), mRNA	SS00012032	-0.949362	-1.93102	0.949362	1.93102	0.412654	12.5537	0.0420187	0.000508	TAGTCCTAGGTGCCATGTTTACTCTGTACAGGGGTCTCGACGTTCTTACGACTACAGGTCCTCAGTACTG
TC182542	NM_030666	Homo sapiens serine (or cysteine) proteinase inhibitor, clade B (ovalbumin), member 1 (SERPINB1), mRNA	SS00011447	-0.960459	-1.94593	0.960459	1.94593	0.336532	10.246	0.0177904	0.000132	ACAAATCTTTTAACCTCCTTTGTAAGCTCAGATCTGTTGGCTGTTTACACCCGTTAACTTGGCATGGGCA
TC162698	NM_020529	Homo sapiens nuclear factor of kappa light polypeptide gene enhancer in B-cells inhibitor, alpha (NFKBIA), mRNA	SS00000892	-1.01816	-2.02533	1.01816	2.02533	0.394724	13.6236	0.0230003	0.000193	CTTGGAGGCCAGCGCCTGACGTTTTGAGCTTTGGAAAGTGTTTAAAAGACCATGGACTTGTACATTTGTA
TC182542	NM_030666	Homo sapiens serine (or cysteine) proteinase inhibitor, clade B (ovalbumin), member 1 (SERPINB1), mRNA	SS00004490	-1.11375	-2.16407	1.11375	2.16407	0.485774	9.73243	0.0314583	0.000324	GAGGCCACGAAGGATGCCCCGTTCAGGCTGAATAAGAAAGACAGCAAAACGGTGAAAATGATGTATCAGA
TC197895	NONE	NONE	SS00012847	-1.17214	-2.25345	1.17214	2.25345	0.444821	10.3531	0.015313	0.000101	AGGTGTTCTAGAAAAAGCAGGATGCAATCAGAGCAGCGTCATAGGAGGGATGGTCAATCTGTGGACCATA
TC183998	NM_002827	Homo sapiens protein tyrosine phosphatase, non-receptor type 1 (PTPN1), mRNA	SS00007045	-1.23533	-2.35435	1.23533	2.35435	0.517464	11.0588	0.02203	0.000183	TGCCAGAACCTTGATCTCAGTCAGCGCTCTCCCTGTGTGTTATTAGGATGCATGTACAGTCTTCTTGTGG
TC167238	NM_001356	Homo sapiens DEAD (Asp-Glu-Ala-Asp) box polypeptide 3, X-linked (DDX3X), transcript variant 2, mRNA	SS00006751	-1.23711	-2.35725	1.23711	2.35725	0.52569	9.87955	0.0233849	0.000203	AAGAAGTGCCATCTTGGTTAGAAAACATGGCTTATGAACACCACTACAAGGGTAGCAGTCGTGGACGTTC
TC181921	NM_002133	Homo sapiens heme oxygenase (decycling) 1 (HMOX1), mRNA	SS00000587	-1.23859	-2.35968	1.23859	2.35968	0.482867	12.7147	0.015313	0.000104	GCGGTCTCCCTTTTGACGTGCCTTGACTGCCTTCCTGTGGGCCGTGGCAATTTTTATAGAACTGTGCAAA
NONE	NM_139314	Homo sapiens angiopoietin-like 4 (ANGPTL4), transcript variant 1, mRNA	SS00004520	-1.25705	-2.39006	1.25705	2.39006	0.478162	11.2128	0.0136995	8.21e-05	AAGCCGGCGCCAATGCCAACGGCATCCGGGGCAAAAGCTCACAGAATTCTTGGAATAAAAGCAACCTCAG
TC163425	NM_001647	Homo sapiens apolipoprotein D (APOD), mRNA	SS00000468	-1.27633	-2.42221	1.27633	2.42221	0.563844	10.6324	0.0267309	0.000255	GTTGACCCAAACACTTAGCCGTGCACCACCGTGTTACTTTGCAAGCCTGATAATAAAATTGCTGCCGACC
TC180811	NM_003944	Homo sapiens selenium binding protein 1 (SELENBP1), mRNA	SS00001285	-1.32479	-2.50496	1.32479	2.50496	0.442484	10.252	0.00610548	2.44e-05	AAGAGGACCCGAGGGGTGAGGTGGTTATGACGACTAGTTCATGCCAGTGATTACAACATGCTGCTAACAA
TC165607	NM_005384	Homo sapiens nuclear factor, interleukin 3 regulated (NFIL3), mRNA	SS00002886	-1.37233	-2.58889	1.37233	2.58889	0.470316	10.5603	0.0063336	2.66e-05	CTTATAGCCACACACCAAATCTTTGCCTCGGACTCTGGGTAAAATTACTACTGAACAAGCTCTGGGCATT
TC162304	NM_002065	Homo sapiens glutamate-ammonia ligase (glutamine synthase) (GLUL), mRNA	SS00012458	-1.37923	-2.60129	1.37923	2.60129	0.582378	11.9643	0.0190443	0.00015	CCCTTGCCTGGGGCTAAAGGCCCTGATTATGTTCGGCGTAAATGGATGGCTAGCCCTACCTTAAAAGAAA
TC180860	NONE	NONE	SS00010881	-1.38217	-2.60661	1.38217	2.60661	0.525363	13.1015	0.0117082	6.2e-05	GGTGAATGTATACTGCCATGTTTTGTCAATTTCCCTGTTATGCACTGCCTTATATCTGCCTTTCATCAAG
NONE	NONE	NONE	SS00012581	-1.4356	-2.70494	1.4356	2.70494	0.532508	10.9583	0.00958793	4.54e-05	AGACACCATCACTCCAGAGACACATCACGAGAAAGGGGCGGGAACGGTCCACACCAGCTTCAGGCTCTTC
TC163360	NM_019058	Homo sapiens DNA-damage-inducible transcript 4 (DDIT4), mRNA	SS00007033	-1.45013	-2.73233	1.45013	2.73233	0.73946	12.252	0.0478828	0.000636	ATCTTACAGACGCATGAATGTAAGAGTAGGAAGGGGTGGGTGTTAGGATCACTTGGGGATCTTTGACACT
TC182119	NM_002825	Homo sapiens pleiotrophin (heparin binding growth factor 8, neurite growth-promoting factor 1) (PTN), mRNA	SS00000706	-1.46029	-2.75163	1.46029	2.75163	0.591088	11.7077	0.0147042	9.26e-05	AGACAGTCACCATCTCCAAGCCCTGTGGCAAAGTGACTAAGCCCAAACCTCAAGCAGAATCTAAGAAGAA
TC170085	NM_002110	Homo sapiens hemopoietic cell kinase (HCK), mRNA	SS00005572	-1.49064	-2.81014	1.49064	2.81014	0.523281	9.44027	0.00615642	2.52e-05	TACATCCCAAGCAACTATGTTGCCCGCGTCAACTCTCTGGAGACAGAGGAGTGGTTCTTCAAGGGCATCA
TC183215	NM_002089	Homo sapiens chemokine (C-X-C motif) ligand 2 (CXCL2), mRNA	SS00011279	-1.50792	-2.844	1.50792	2.844	0.571867	10.5885	0.00992283	4.86e-05	TGGGGGATCCAGGCAAACAGGTCACTGTTAGGGTAGGGGGGGTTGTATGTGTGCATTTATACTGAAGAGA
TC182470	NM_006931	Homo sapiens solute carrier family 2 (facilitated glucose transporter), member 3 (SLC2A3), mRNA	SS00008290	-1.53141	-2.89068	1.53141	2.89068	0.512807	11.4484	0.00508806	1.53e-05	TGATCTCCGTCTCCCTCTTTGGTGCTTACATATTTCAGGCCGTTTAGCCAAACCCTTGCCTATGACAGTA
TC174014	NM_002155	Homo sapiens heat shock 70kDa protein 6 (HSP70B') (HSPA6), mRNA	SS00000953	-1.73065	-3.31877	1.73065	3.31877	0.569565	9.41229	0.00379551	9.12e-06	TAAATGGCCCCTCCTGACCAAGTCAGCTGTGACTGTAAGGTCTGAGCTTGTGGACGTTCTGTAACTTCAG
NONE	NM_005621	Homo sapiens S100 calcium binding protein A12 (calgranulin C) (S100A12), mRNA	SS00002950	-1.75541	-3.37622	1.75541	3.37622	0.596673	14.9514	0.00430544	1.2e-05	TCCTGGTGACTGATGTGCTGATAACTGCCCACGACAACATCCACAAGGAGTAGGAAGCTCTAAGGGGCTT
TC182038	NM_203416	Homo sapiens CD163 antigen (CD163), transcript variant 2, mRNA	SS00000121	-1.76112	-3.38961	1.76112	3.38961	0.784557	11.8075	0.0193796	0.000157	GCTCAGGGAACCAGAGTCAGACACTATCCCCGTGCAATTCATCATCCTCGGACCCATCAAGCTCTATTAT
TC182735	NM_006145	Homo sapiens DnaJ (Hsp40) homolog, subfamily B, member 1 (DNAJB1), mRNA	SS00000720	-1.81303	-3.51378	1.81303	3.51378	0.755897	12.3446	0.0136995	8.15e-05	GAAGCAAGATCCCCCCGTCACCCATGACCTTAGGGTTTCACTTGAAGAGATCTATAGCGGCTGTACCAAG
TC183233	NONE	NONE	SS00011159	-1.83837	-3.57606	1.83837	3.57606	0.535086	13.5313	0.00167196	2.26e-06	GACCCGGAAAATGTCCAGTGTTGCCAAAAGGAACGTATGGACTTTGTGCTGAATTTTGCTTCGGGGATGA
TC163944	XM_374637	PREDICTED: Homo sapiens similar to alpha-2-glycoprotein 1, zinc; Alpha-2-glycoprotein, zinc (LOC392965), mRNA	SS00004094	-1.89609	-3.72203	1.89609	3.72203	0.764424	10.3011	0.010637	5.53e-05	AGGACATCTTCATGGCAACCCTGAGAGACATCATGGACTATTACAAGGACAGAGAAGGGTCGCACACCTT
TC163024	NM_003254	Homo sapiens tissue inhibitor of metalloproteinase 1 (erythroid potentiating activity, collagenase inhibitor) (TIMP1), mRNA	SS00001146	-1.93961	-3.83602	1.93961	3.83602	0.957946	13.4428	0.0334384	0.000357	GGGAGCCCCAGAGTTCAACCAGACCGCCTCGTACAAGCGTTATGAGATCAAGATGACCAAGATGTTCAAA
TC167718	NM_000572	Homo sapiens interleukin 10 (IL10), mRNA	SS00009842	-2.10209	-4.29331	2.10209	4.29331	0.720695	10.0254	0.00379551	8.96e-06	CAGTGAAGAGTTTCTTTCAAACGAAGGACCAGATGGGCGACTTGTTGCTGACCGGGTCTCTGCTGGAGGA
TC164641	NM_000636	Homo sapiens superoxide dismutase 2, mitochondrial (SOD2), mRNA	SS00001034	-2.17565	-4.51791	2.17565	4.51791	0.716721	12.2185	0.00273949	5.48e-06	CTTTGGTTCCTTCGAAAAATTCAAGGAGAAGTTGACCGCTGTATCCGTCGGCGTCCAAGGCTCAGGCTGG
TC187212	NM_001062	Homo sapiens transcobalamin I (vitamin B12 binding protein, R binder family) (TCN1), mRNA	SS00010184	-2.21382	-4.63901	2.21382	4.63901	0.437702	9.63849	5.08e-05	2.03e-08	AGAGAACCTACTGGGAACATTCTGAGCAACAACAAATCACTAAGCCAAGGAGCATGGGAATTATGTTGTC
TC181643	NM_004994	Homo sapiens matrix metalloproteinase 9 (gelatinase B, 92kDa gelatinase, 92kDa type IV collagenase) (MMP9), mRNA	SS00006757	-2.28933	-4.8883	2.28933	4.8883	0.640727	8.79956	0.000734	8.07e-07	GATGTTCCCCGGGGTGCCCTTGAACACACACGACATCTTCCAGTACCAAGAGAAAGCTTACTTCTGCCAG
TC182421	NM_000237	Homo sapiens lipoprotein lipase (LPL), mRNA	SS00006888	-2.33564	-5.04774	2.33564	5.04774	0.564247	9.89088	0.000207	1.45e-07	AACTTCGGCCCTTCCTCTGAGAAATAGGGTTGTGCCTGTACAAAGTAGGATGAATGTTGTGATTGACATC
TC182502	NM_181597	Homo sapiens uridine phosphorylase 1 (UPP1), transcript variant 2, mRNA	SS00004283	-2.34611	-5.08452	2.34611	5.08452	0.749148	12.4139	0.002007	3.38e-06	ATGAAAGAAGACGTTCTGTACCATTTCAGCCTCAGCACGGGCACCCACGATTTCCCGGCTATGTTTGGAG
TC191975	NONE	NONE	SS00000508	-2.41	-5.31473	2.41	5.31473	0.863964	9.05497	0.00430544	1.17e-05	GCAGCATGATCTGGAAGCAGCTGATTCTTCCCACTGGCTCTTGAGTAATGATCCCTGCAAATAAATGCAA
TC192265	NM_172313	Homo sapiens colony stimulating factor 3 receptor (granulocyte) (CSF3R), transcript variant 4, mRNA	SS00003377	-2.50593	-5.68016	2.50593	5.68016	0.700202	10.1	0.000644	6.43e-07	TCCCATCACAGTGTCCTGCATCATCAACCAGAACTGCACCAGTCTTGGCCCAGAGTCACAGATTCGATGG
TC162759	NM_006744	Homo sapiens retinol binding protein 4, plasma (RBP4), mRNA	SS00000533	-2.70832	-6.53559	2.70832	6.53559	0.43343	10.7345	2.63e-06	7.88e-10	TTTGTAGCAACATGGAGGGTGTCACGTTTCATTAGGAAACTTCCATTAACCCCTTCAGCCCTCAACTAAA
NONE	NM_002965	Homo sapiens S100 calcium binding protein A9 (calgranulin B) (S100A9), mRNA	SS00010822	-2.74478	-6.70285	2.74478	6.70285	0.627797	11.8559	9.46e-05	4.73e-08	TCGGCACGAGGACAGAGTGCAGGAAGATGGCGGACCAAATGTCGCAGATGGAATGCAGCATAGAAACCAT
TC165848	NM_002343	Homo sapiens lactotransferrin (LTF), mRNA	SS00001032	-3.1994	-9.18578	3.1994	9.18578	1.02004	11.1468	0.00167196	2.16e-06	TTCCGGTCTGAGACCAAAAACCTTCTGTTCAACGACAACACGGAGTGTCTGGCCCAACTCCAAGGCAAAA
TC170902	NM_020415	Homo sapiens resistin (RETN), mRNA	SS00009989	-3.91046	-15.0372	3.91046	15.0372	0.627227	12.1481	1.84e-06	1.84e-10	CTCAGGTAATTAGGAACATTGGCCTGGAATGCCGGAGTGTCACCTCCAGGGGGGACCTGGTCACCTGCCC
TC177275	NM_003245	Homo sapiens transglutaminase 3 (E polypeptide, protein-glutamine-gamma-glutamyltransferase) (TGM3), mRNA	SS00003340	-4.18744	-18.2198	4.18744	18.2198	0.723476	10.2176	2.09e-06	4.18e-10	AGCTGAGCATTCGGATCTCCTCCCAGGGCAAGGACTCCACTCTGAAACTTGGGACATTCATACTGCTCTT
Gene represented by multiple clones (see repeat tab)

## Sheet: FR v S and S v FR rpt clones
gene_id	top_hit_human_RefSeq	human_RefSeq_description	Oligo ID	FR v S Log2 Ratio	FR v S Fold change	S v FR Log2 Ratio	S v FR Fold change	Variance	Amplitude	BH_adjusted_p_vals	Unadjusted p_value	oligo_sequence
TC186518	NR_001564	Homo sapiens X (inactive)-specific transcript (XIST) on chromosome X	SS00010594	3.1112	8.64103	-3.1112	-8.64103	1.19059	10.4227	1.89e-05	0.00572448	TTTGGTCTGTGGGCCATAGTTTATTACCCCTGATGTAATTGCCAGGGACTGTGTTCTGAAATTAATTCCT
TC182457	NR_001564	Homo sapiens X (inactive)-specific transcript (XIST) on chromosome X	SS00012136	2.96864	7.82795	-2.96864	-7.82795	1.05967	10.8294	8.86e-06	0.00379551	TGCTCCAGGCCAATGAGAAGAATTAGACAGGAAATACACAGATGCGCCAGCCTGCTGAGAAGCATCAGCC
TC182782	NM_000358	Homo sapiens transforming growth factor, beta-induced, 68kDa (TGFBI), mRNA	SS00007760	2.22552	4.67679	-2.22552	-4.67679	0.51252	12.6673	1e-07	0.000168	GATTTCGTGCCTATGCCACGTACTCTGGAAAAGGGAACCGAAGGGTCTAAAGCCCACGAAACCTGAATCA
TC168736	NM_003062	Homo sapiens slit homolog 3 (Drosophila) (SLIT3), mRNA	SS00002780	1.58254	2.99496	-1.58254	-2.99496	0.457805	11.144	3.61e-06	0.002007	AGCTGCAACCAGGGGAAGTGCGTGGCATCCGGGACCTCATACGTGTGCAAGTGTGCCGAGGGCTATGGAG
TC182018	NM_001449	Homo sapiens four and a half LIM domains 1 (FHL1), mRNA	SS00001054	1.55276	2.93379	-1.55276	-2.93379	0.719188	12.5183	0.000263	0.0271656	CGTGAATCTGGCCAACAAGCGCTTTGTTTTCCATCAGGAGCAAGTGTATTGCCCCGACTGTGCCAAAAAG
TC162457	NM_212482	Homo sapiens fibronectin 1 (FN1), transcript variant 1, mRNA	SS00008241	1.50578	2.83977	-1.50578	-2.83977	0.409439	13.8093	2.58e-06	0.00171928	CACAGCTTCTCCAAGCATCACCCTGGGAGTGTTTTGAGACTTTTCTCATAAATGGCAGTACATGGCCTGC
TC162457	NM_212482	Homo sapiens fibronectin 1 (FN1), transcript variant 1, mRNA	SS00003385	1.42568	2.68641	-1.42568	-2.68641	0.682602	12.1382	0.000394	0.0355506	GGGACTCAATCCAAATGCTTCTACAGGACAAGAAGCTCTCTCTCAGACAACCATCTCATGGACCCCATTC
TC182018	NM_001449	Homo sapiens four and a half LIM domains 1 (FHL1), mRNA	SS00008328	1.38559	2.61279	-1.38559	-2.61279	0.61669	13.6365	0.000229	0.0248968	CCACGTAGCGCTTACCTGAGACGCAGGAGCACCTCCTTACTGTATTCTAGCTACACTGTTATATTACATA
TC182782	NM_000358	Homo sapiens transforming growth factor, beta-induced, 68kDa (TGFBI), mRNA	SS00006721	1.35358	2.55546	-1.35358	-2.55546	0.613269	9.99143	0.000276	0.0276687	TTCAAAGACGGAACCCCTCGGATTGACGCCCGGACGAAGAATTTGCTTCTGAACCACATGATTAAAGATC
TC186079	NM_003062	Homo sapiens slit homolog 3 (Drosophila) (SLIT3), mRNA	SS00004957	1.26898	2.40992	-1.26898	-2.40992	0.509818	10.0204	0.000123	0.0168449	AGTGTGGAGCTGGTGATGCTAAACCAGACGCTGAACCTGGTGGTGGACAAAGGAGCTCCCAAAAGCCTCG
TC182458	NR_001564	Homo sapiens X (inactive)-specific transcript (XIST) on chromosome X	SS00012135	0.960477	1.94595	-0.960477	-1.94595	0.428007	9.97246	0.000571	0.0446766	CTAACTTGGGGGATTGCATCTTTAGTTTAAATGCAACTCCAGTAACTGGTCGCTATTAAGATGAGGACAA
TC167375	NM_001637	Homo sapiens acyloxyacyl hydrolase (neutrophil) (AOAH), mRNA	SS00003970	-1.02665	-2.03729	1.02665	2.03729	0.480964	10.2801	0.000654	0.0488433	TATGGGGCTGTCGTGTCACAAACTCACAGGGCCCTCCTCTTAGTAGCATCTTTGTAAAGTGCGTTTCTCT
TC168855	NM_004994	Homo sapiens matrix metalloproteinase 9 (gelatinase B, 92kDa gelatinase, 92kDa type IV collagenase) (MMP9), mRNA	SS00004068	-1.02854	-2.03996	1.02854	2.03996	0.482883	8.42706	0.00066	0.0489427	AACTACGACCAGGACAAGCTTTATGGCTTCTGCCCTACCCGAGCTGACTCGACGGTGACGGGAGGCAACT
TC163425	NM_001647	Homo sapiens apolipoprotein D (APOD), mRNA	SS00000468	-1.27633	-2.42221	1.27633	2.42221	0.563844	10.6324	0.000255	0.0267309	GTTGACCCAAACACTTAGCCGTGCACCACCGTGTTACTTTGCAAGCCTGATAATAAAATTGCTGCCGACC
TC182735	NM_006145	Homo sapiens DnaJ (Hsp40) homolog, subfamily B, member 1 (DNAJB1), mRNA	SS00000720	-1.29628	-2.45594	1.29628	2.45594	0.633496	12.6962	0.000541	0.0436263	GAAGCAAGATCCCCCCGTCACCCATGACCTTAGGGTTTCACTTGAAGAGATCTATAGCGGCTGTACCAAG
TC174014	NM_002155	Homo sapiens heat shock 70kDa protein 6 (HSP70B') (HSPA6), mRNA	SS00000953	-1.44514	-2.72289	1.44514	2.72289	0.651015	9.40952	0.000234	0.025184	TAAATGGCCCCTCCTGACCAAGTCAGCTGTGACTGTAAGGTCTGAGCTTGTGGACGTTCTGTAACTTCAG
TC182735	NM_006145	Homo sapiens DnaJ (Hsp40) homolog, subfamily B, member 1 (DNAJB1), mRNA	SS00000720	-1.57006	-2.96916	1.57006	2.96916	0.682863	13.0273	0.00015	0.0190443	GAAGCAAGATCCCCCCGTCACCCATGACCTTAGGGTTTCACTTGAAGAGATCTATAGCGGCTGTACCAAG
TC174014	NM_002155	Homo sapiens heat shock 70kDa protein 6 (HSP70B') (HSPA6), mRNA	SS00000953	-1.59478	-3.02048	1.59478	3.02048	0.566219	9.33756	2.32e-05	0.00610548	TAAATGGCCCCTCCTGACCAAGTCAGCTGTGACTGTAAGGTCTGAGCTTGTGGACGTTCTGTAACTTCAG
TC182735	NM_006145	Homo sapiens DnaJ (Hsp40) homolog, subfamily B, member 1 (DNAJB1), mRNA	SS00000720	-1.61418	-3.06136	1.61418	3.06136	0.680548	12.3755	0.000109	0.0155596	GAAGCAAGATCCCCCCGTCACCCATGACCTTAGGGTTTCACTTGAAGAGATCTATAGCGGCTGTACCAAG
TC182038	NM_203416	Homo sapiens CD163 antigen (CD163), transcript variant 2, mRNA	SS00010467	-1.61808	-3.06967	1.61808	3.06967	0.562129	13.4768	1.83e-05	0.00572448	GGTCATTCTGTTGGCCTGTCTCATCGCATTCCTCATTTGGACTCAGAAGCGAAGACAGAGGCAGCGGCTC
TC182735	NM_006145	Homo sapiens DnaJ (Hsp40) homolog, subfamily B, member 1 (DNAJB1), mRNA	SS00000720	-1.72701	-3.31041	1.72701	3.31041	0.672008	12.14	4.6e-05	0.00958793	GAAGCAAGATCCCCCCGTCACCCATGACCTTAGGGTTTCACTTGAAGAGATCTATAGCGGCTGTACCAAG
TC174014	NM_002155	Homo sapiens heat shock 70kDa protein 6 (HSP70B') (HSPA6), mRNA	SS00000953	-1.73065	-3.31877	1.73065	3.31877	0.569565	9.41229	9.12e-06	0.00379551	TAAATGGCCCCTCCTGACCAAGTCAGCTGTGACTGTAAGGTCTGAGCTTGTGGACGTTCTGTAACTTCAG
TC182735	NM_006145	Homo sapiens DnaJ (Hsp40) homolog, subfamily B, member 1 (DNAJB1), mRNA	SS00000720	-1.73527	-3.32943	1.73527	3.32943	0.792189	12.4171	0.000199	0.0233849	GAAGCAAGATCCCCCCGTCACCCATGACCTTAGGGTTTCACTTGAAGAGATCTATAGCGGCTGTACCAAG
TC182735	NM_006145	Homo sapiens DnaJ (Hsp40) homolog, subfamily B, member 1 (DNAJB1), mRNA	SS00000720	-1.73836	-3.33657	1.73836	3.33657	0.690098	12.2549	5.49e-05	0.010637	GAAGCAAGATCCCCCCGTCACCCATGACCTTAGGGTTTCACTTGAAGAGATCTATAGCGGCTGTACCAAG
TC182038	NM_203416	Homo sapiens CD163 antigen (CD163), transcript variant 2, mRNA	SS00000121	-1.76112	-3.38961	1.76112	3.38961	0.784557	11.8075	0.000157	0.0193796	GCTCAGGGAACCAGAGTCAGACACTATCCCCGTGCAATTCATCATCCTCGGACCCATCAAGCTCTATTAT
TC182735	NM_006145	Homo sapiens DnaJ (Hsp40) homolog, subfamily B, member 1 (DNAJB1), mRNA	SS00000720	-1.76389	-3.39612	1.76389	3.39612	0.764172	12.251	0.000121	0.0168449	GAAGCAAGATCCCCCCGTCACCCATGACCTTAGGGTTTCACTTGAAGAGATCTATAGCGGCTGTACCAAG
TC182735	NM_006145	Homo sapiens DnaJ (Hsp40) homolog, subfamily B, member 1 (DNAJB1), mRNA	SS00000720	-1.81222	-3.51182	1.81222	3.51182	0.76934	12.2659	9.67e-05	0.0151167	GAAGCAAGATCCCCCCGTCACCCATGACCTTAGGGTTTCACTTGAAGAGATCTATAGCGGCTGTACCAAG
TC182735	NM_006145	Homo sapiens DnaJ (Hsp40) homolog, subfamily B, member 1 (DNAJB1), mRNA	SS00000720	-1.81303	-3.51378	1.81303	3.51378	0.755897	12.3446	8.15e-05	0.0136995	GAAGCAAGATCCCCCCGTCACCCATGACCTTAGGGTTTCACTTGAAGAGATCTATAGCGGCTGTACCAAG
TC181643	NM_004994	Homo sapiens matrix metalloproteinase 9 (gelatinase B, 92kDa gelatinase, 92kDa type IV collagenase) (MMP9), mRNA	SS00006757	-2.28933	-4.8883	2.28933	4.8883	0.640727	8.79956	8.07e-07	0.000734	GATGTTCCCCGGGGTGCCCTTGAACACACACGACATCTTCCAGTACCAAGAGAAAGCTTACTTCTGCCAG
