# Supplementary material for: Gene expression profiling in the lungs of pigs with different susceptibilities to Glässer's disease
Source: BMC Genomics. 2010 Jul 29;11:455. doi: 10.1186/1471-2164-11-455 (PMC3017779; doi:10.1186/1471-2164-11-455)
Supplement: Additional file 2 — Lists of DE genes from the FR v C, S v C, FR v S and S v FR gene expression comparisons at 72 hours post-inoculation. The DE genes for each comparison are listed in separate tabs of this Microsoft Excel file. Data for DE transcripts representing the same gene are also listed in separate tabs. Annotation for each gene consists of the SsGI identifier (IDs start TC), the Genbank Reference sequence identifier and name of the best matched human gene, and the pig oligonucleotide identifier and sequence. The data consist of Log2 gene expression ratios and their associated variance and p values (both corrected and uncorrected for multiple testing), in addition to none log-transformed fold changes and amplitude of probe signal (signal intensity). [file 1471-2164-11-455-S2.XLS]

## Sheet: FR v C
gene_id	top_hit_human_RefSeq	human_RefSeq_description	Oligo ID	Log2 Ratio	Fold Change	Variance	Amplitude	BH_adjusted_p_vals	Unadjusted_p_vals	oligo_sequence
TC180812	NM_000088	Homo sapiens collagen, type I, alpha 1 (COL1A1), mRNA	SS00000761	1.3495	2.54823	1.22196	13.8736	0.0218314	0.000104256	CCGCCCCAATCTGGCTCCCTCCCACCCAACCCAATTGCCCCTGACCCTGGAAACAAACAAACACCCCAAA
TC181370	XM_496157	PREDICTED: Homo sapiens similar to immunoglobulin heavy chain VH3 (LOC440369), mRNA	SS00010608	1.01862	2.02598	0.772582	12.0454	0.00945421	2.67e-05	CTGAGTTGAAGAGCGCGCTAACCGCCACCATCACCAAACCCAAAGTGAACACGTTCCGGCCCCAGGTCCA
TC183740	NM_001878	Homo sapiens cellular retinoic acid binding protein 2 (CRABP2), mRNA	SS00001787	0.982973	1.97653	0.480999	8.92262	0.000802641	4.19e-07	AATGATGGAGAGCTGATCCTGACCATGACGGCAGATGACATCGTGTGCACCAGGGTCTATGTCCGAGAGT
TC166495	NM_006475	Homo sapiens periostin, osteoblast specific factor (POSTN), mRNA	SS00007249	0.887056	1.8494	0.779452	10.3753	0.0234217	0.000141994	AAATTCTTGTCCCTGGATTCATTACAACCCAAATCTCAGAGTGGTGAGCTATTATCCCATTGAGAAGAAT
TC163318	NM_006907	Homo sapiens pyrroline-5-carboxylate reductase 1 (PYCR1), transcript variant 1, mRNA	SS00001437	0.869226	1.82668	0.461978	10.6897	0.00204751	1.71e-06	TCTCCCAGTCCTGACCTGACCCACAGACACAGTCACTTCTGTCTCTGACTTTTTAGGCTAAATAAATTGG
NONE	NM_206839	Homo sapiens mortality factor 4 like 1 (MORF4L1), transcript variant 2, mRNA	SS00000417	0.814709	1.75894	0.794747	13.4321	0.0410277	0.000403115	ATATTTTCCAAAGTCCATGTGAAATTGTCTCCCATTTTTTGGCTTTTGGGGGGGTTTCCGTTTGGGATGG
TC184461	NM_007168	Homo sapiens ATP-binding cassette, sub-family A (ABC1), member 8 (ABCA8), mRNA	SS00007199	-0.815594	-1.76002	0.491285	9.89349	0.00382852	6.8e-06	GTGAAGTGGAAGCTCCTTCCTCAGGAAGAGCCGTGAAACCCCAAATAACCTACATTCCGATGCACGCTTG
TC164187	NM_004223	Homo sapiens ubiquitin-conjugating enzyme E2L 6 (UBE2L6), transcript variant 1, mRNA	SS00004741	-0.834604	-1.78337	0.784798	11.9064	0.0351825	0.000285472	GGATCTTCAGAAGGAGCTTCCCAGGTACCTCGGGAAGCTGTTCAGCGATGATGCCAACGTGTTGGTGTGG
TC168364	NM_014433	Homo sapiens rhabdoid tumor deletion region gene 1 (RTDR1), mRNA	SS00006382	-0.839842	-1.78985	0.781974	10.8667	0.0345296	0.000259844	ATGTCTACATGGCCATCCACATAGGCTGCCTGGAGAACCTGAAAGCTTTGCTGAAGGATACCAATGACAT
TC165055	NM_030877	Homo sapiens catenin, beta like 1 (CTNNBL1), mRNA	SS00008649	-0.844686	-1.79587	0.548892	12.69	0.00593094	1.12e-05	TGGCCTGGGTGGCAGGGACTCTCTCTGGGCCTCCCCCGGAAACAGTTTTTATGCAGCTCAACATGACTTT
TC166102	NM_017634	Homo sapiens potassium channel tetramerisation domain containing 9 (KCTD9), mRNA	SS00008041	-0.86057	-1.81576	0.581839	11.9036	0.00743154	1.48e-05	GTCAGGATCTCACACAGACTGGCTAACATTAAATGTTGGAGGGCGGTACTTTACAACTACACGGAGCACT
TC163175	NM_001127688	Homo sapiens bex family member 4 (BEX4), mRNA	SS00004991	-0.874417	-1.83327	0.750923	13.5719	0.022359	0.000119545	GGCAGATGATGGAAGTAAGGAGAAGGACTAGGGAGCAGCAAATGAGGCATCATGTGCGCTACCAAACTCC
TC166785	NM_001630	Homo sapiens annexin A8 like 2 (ANXA8L2), mRNA	SS00011669	-0.88082	-1.84142	0.393228	10.0896	0.000802641	3.81e-07	CACTGTGTTCCAAGAGGCTCGGGCTTCTCTAGTCCTTGATCAAATTAGCTGCTCCTTCCTTCCATGACAC
TC187377	NM_015885	Homo sapiens pre-mRNA cleavage complex II protein Pcf11 (PCF11), mRNA	SS00006321	-0.884975	-1.84673	0.773456	9.9177	0.0228386	0.000136072	GGATTTGAAAGGGACTAACCGGGACCCTCGTCTTAATAGGATGAGTCAACATTCCTCTCATGGAAAAGAT
TC167408	NM_005971	Homo sapiens FXYD domain containing ion transport regulator 3 (FXYD3), transcript variant 1, mRNA	SS00000493	-0.895395	-1.86012	0.71379	12.6358	0.0163598	5.81e-05	GCTTTGGATGCCAACGACCCAGAAGATAAGAACAGTCCTTTCTACTATGACTGGCACAGCCTCCGAGTTG
TC161974	NM_006472	Homo sapiens thioredoxin interacting protein (TXNIP), mRNA	SS00001228	-0.896189	-1.86114	0.638486	13.0739	0.0084824	2.07e-05	TACAGTGAGGTGGATCCCTGCATCCTCAACAACAACGTGCAGTGAACATGTGGAAGGAAAGAAGCAGCTA
TC166009	NM_138319	Homo sapiens proprotein convertase subtilisin/kexin type 6 (PCSK6), transcript variant 2, mRNA	SS00008614	-0.896555	-1.86162	0.475786	11.0792	0.00195374	1.43e-06	AAGCCAGCCCGTGAGCTTCATTGTCTGTCGCGTCCCATTTTGTGGAATTGCCTTTAAAATGCATTGGCCT
TC165024	NM_004528	Homo sapiens microsomal glutathione S-transferase 3 (MGST3), mRNA	SS00001831	-0.898903	-1.86465	0.564581	14.336	0.00382852	6.41e-06	GTCCTGTAGAGGTGATCCAGAGTCAGGATGACTGTGCTCTCTAAGGAATACGGTTTCGTGGTTCTGACCG
TC185320	NM_000849	Homo sapiens glutathione S-transferase M3 (brain) (GSTM3), mRNA	SS00002479	-0.938201	-1.91614	0.57784	12.3657	0.00332099	4.51e-06	AAGATGCCTATCAACAACAAGATGGCCCAGTGGGGCAACAAGAGACTATACTGAGCACCAGGCGGACTTG
TC184552	NM_006763	Homo sapiens BTG family, member 2 (BTG2), mRNA	SS00004620	-0.940979	-1.91983	0.887751	12.2275	0.0331937	0.000239402	TACTCATTCTGCCTGCCGTGACAACAGGCCATTGCATACCTCAACCTGGGGAACTGTATTTTAAATGAAG
TC164827	NM_001145	Homo sapiens angiogenin, ribonuclease, RNase A family, 5 (ANG), mRNA	SS00002431	-0.943652	-1.92339	0.908293	13.8225	0.0351825	0.000284146	CTGTGAAAGCATAATGAAGCAACGAGGCCTGACCAGACCCTGCAAAGAGGTCAACACCTTTATTCATGGC
TC187667	NM_020424	Homo sapiens hypothetical protein A-211C6.1 (LOC57149), mRNA	SS00006350	-0.975289	-1.96603	0.775788	12.3157	0.0147793	4.67e-05	TGACAACGGCAACACGACAAGAAGTTCTTGGCCTCTACCGCAGAATTTTCAGGCTTGCGAGGAAATGGCA
NONE	NM_000518	Homo sapiens hemoglobin, beta (HBB), mRNA	SS00000539	-0.999337	-1.99908	0.992558	15.0599	0.036803	0.000346219	CCCTTCGACACAACCGTGTTCACTAGCAACTGCACAAACAGACAACATGGTGCATCTGTCTGCTGAGGAG
TC163830	NM_002021	Homo sapiens flavin containing monooxygenase 1 (FMO1), mRNA	SS00000666	-1.01113	-2.01548	0.986146	13.6557	0.0351825	0.000290478	TACATCTTCCCTGCACATCTGCAGAAGCCAACTCTGGCTGTTATTGGCCTCATCAAACCCTTGGGCTCCT
TC182781	NM_002937	Homo sapiens ribonuclease, RNase A family, 4 (RNASE4), transcript variant 2, mRNA	SS00009810	-1.0234	-2.0327	0.855007	14.3284	0.0180347	6.79e-05	TACCGGGCCATGGCCAGCACTAGACGGGTTGTCATTGCCTGTGAGGGTAATCCAGAGGTGCCTGTGCACT
TC163425	NM_001647	Homo sapiens apolipoprotein D (APOD), mRNA	SS00000468	-1.031	-2.04344	0.629394	10.1469	0.00278614	2.91e-06	GTTGACCCAAACACTTAGCCGTGCACCACCGTGTTACTTTGCAAGCCTGATAATAAAATTGCTGCCGACC
TC181612	NM_012385	Homo sapiens p8 protein (candidate of metastasis 1) (P8), mRNA	SS00001371	-1.04231	-2.05952	0.510794	13.2654	0.000802641	3.11e-07	GAGACGTGGCCTTATAAATCGGGGCCAGTGAACTAGGAGGTGTCAGGAAAGCAGATGCAAACACAGCCTT
TC181915	NM_001710	Homo sapiens B-factor, properdin (BF), mRNA	SS00009927	-1.08684	-2.12408	0.88874	9.71751	0.0147793	4.94e-05	CCGCACGACTTCGAGAATGGGGAGTATTGGCCCCGGGCGCCCTACTACAACTTAAGTGACGAGATCTCCT
TC181782	NM_006743	Homo sapiens RNA binding motif (RNP1, RRM) protein 3 (RBM3), mRNA	SS00008296	-1.10338	-2.14858	0.684229	13.8522	0.00278614	2.73e-06	CAACTGAGATGAGGCAAACGCACCTAATGTAGATACACAGGAATAAAACCTCTGATCCAGGACCATCCTT
TC192504	NM_006336	Homo sapiens Zer1 homolog (ZER1), mRNA	SS00007649	-1.12063	-2.17442	0.858369	9.80103	0.00922365	2.41e-05	TTTCTGTACAAAAACAAAAGAAACACTCCCTGAGTCCTTGCAGCTTCCTTGGCCATTCTCAAGCCCCAAC
TC182735	NM_006145	Homo sapiens DnaJ (Hsp40) homolog, subfamily B, member 1 (DNAJB1), mRNA	SS00000720	-1.15318	-2.22404	0.865025	11.5759	0.00797861	1.83e-05	GAAGCAAGATCCCCCCGTCACCCATGACCTTAGGGTTTCACTTGAAGAGATCTATAGCGGCTGTACCAAG
NONE	NM_001746	Homo sapiens calnexin (CANX), mRNA	SS00007295	-1.20397	-2.30372	1.19741	14.9231	0.0351825	0.000287849	GCGAGCCGGGCTTCTTACCCATTTAAAGTTTGAGAATAGGTTGAGATCGTTTCGGCCCCAAGACCTCTAA
TC167221	NM_002612	Homo sapiens pyruvate dehydrogenase kinase, isoenzyme 4 (PDK4), mRNA	SS00012705	-1.21756	-2.32553	0.93487	11.016	0.0084824	2.13e-05	CTGCTGGTAGCAGTCATAGAACTGTCAAACTATCTGTTGTGGATTTCAGATTTTATCATCAGATGTCCTG
TC165835	NM_001753	Homo sapiens caveolin 1, caveolae protein, 22kDa (CAV1), mRNA	SS00009351	-1.22578	-2.33883	0.832319	14.3157	0.00356567	5.53e-06	TTCCTGATTGAGATTCGGTGCATCAGCCGTGTCTATTCCATATACGTCCACACCTTATGTGACCCACTCT
NONE	NM_006744	Homo sapiens retinol binding protein 4, plasma (RBP4), mRNA	SS00013102	-1.23569	-2.35495	0.816243	9.4263	0.00318894	4e-06	TTTCTGCAGGACAACATCGTCGGCGAAGTCTCCGTGGGCGAGAATGGGCACATGAGCGGCACGGGCAAGG
TC174014	NM_002155	Homo sapiens heat shock 70kDa protein 6 (HSP70B') (HSPA6), mRNA	SS00000953	-1.23967	-2.36144	0.844455	8.99551	0.00356567	5.59e-06	TAAATGGCCCCTCCTGACCAAGTCAGCTGTGACTGTAAGGTCTGAGCTTGTGGACGTTCTGTAACTTCAG
TC173990	NM_005420	Homo sapiens sulfotransferase family 1E, estrogen-preferring, member 1 (SULT1E1), mRNA	SS00010144	-1.40124	-2.64129	0.830576	11.7053	0.00135799	8.52e-07	GCAAGTGACACCCAACGTGGGGCAGGCAGGCATGAAGAACGAAGGACCGTGACGACAACAGAATTTTTAT
TC171949	NM_172346	Homo sapiens ATP-binding cassette, sub-family A (ABC1), member 6 (ABCA6), transcript variant 2, mRNA	SS00009188	-1.43058	-2.69555	0.47782	9.93308	4.78e-06	9.99e-10	AGGTGGATACGACCATGAGATGGAAACTCCTCCCTTATTCAGAGGACCCTTGAAACTTCAAGCCTAATAA
NONE	NM_005346	Homo sapiens heat shock 70kDa protein 1B (HSPA1B), mRNA	SS00000701	-1.50908	-2.84628	1.31857	10.4198	0.0178111	6.52e-05	GCGTTTCGGTTTCCGGCTTCAGAGCTCTCGTCTGGGATCCCGGTTTCGAGTCTAGAGGCTGTTTGCGGAC
TC181527	NM_183049	Homo sapiens thymosin-like 3 (TMSL3), mRNA	SS00008272	-2.39538	-5.26116	2.2395	13.6277	0.0218314	0.00010576	GAAACTGGGTGGGAAGAGAGTGAAATCTAGAGAAAGCAAACTGATCCGTGATGTCCTGAGGGCTGTAAAA
TC181031	NONE	NONE	SS00010455	-2.83433	-7.13209	0.904047	10.504	2.72e-07	2.84e-11	TGATCTATACGTTTGCCTCAGATCAGTTATTCCTAGTCTGACCTCACCCCCAGATATCCTCCATGCTCAC
Gene is represented by multiple clones (see repeat clone tab)

## Sheet: FR v C rpt clones
gene_id	top_hit_human_RefSeq	human_RefSeq_description	Oligo ID	Log2 Ratio	Fold change	Variance	Amplitude	BH_adjusted_p_vals	Unadjusted_p_vals	oligo_sequence
NONE	NM_005346	Homo sapiens heat shock 70kDa protein 1B (HSPA1B), mRNA	SS00000701	-0.905919	-1.87374	0.861982	10.7405	0.0351825	0.000273714	GCGTTTCGGTTTCCGGCTTCAGAGCTCTCGTCTGGGATCCCGGTTTCGAGTCTAGAGGCTGTTTGCGGAC
TC182781	NM_002937	Homo sapiens ribonuclease, RNase A family, 4 (RNASE4), transcript variant 2, mRNA	SS00011243	-0.934516	-1.91125	0.900312	12.9511	0.0351825	0.000290521	CAGCTTAGCTCTCACATTGTATCCTCTGGAACTTAGTCATTACGTAGCACTTTCAGAATCTCAAGGTGTT
TC182735	NM_006145	Homo sapiens DnaJ (Hsp40) homolog, subfamily B, member 1 (DNAJB1), mRNA	SS00000720	-0.937694	-1.91546	0.877708	12.3182	0.0320665	0.00022457	GAAGCAAGATCCCCCCGTCACCCATGACCTTAGGGTTTCACTTGAAGAGATCTATAGCGGCTGTACCAAG
TC162759	NM_006744	Homo sapiens retinol binding protein 4, plasma (RBP4), mRNA	SS00000533	-0.940964	-1.91981	0.826297	10.3328	0.022359	0.000126061	TTTGTAGCAACATGGAGGGTGTCACGTTTCATTAGGAAACTTCCATTAACCCCTTCAGCCCTCAACTAAA
TC182735	NM_006145	Homo sapiens DnaJ (Hsp40) homolog, subfamily B, member 1 (DNAJB1), mRNA	SS00000720	-0.964424	-1.95128	0.776485	12.1682	0.0155596	5.37e-05	GAAGCAAGATCCCCCCGTCACCCATGACCTTAGGGTTTCACTTGAAGAGATCTATAGCGGCTGTACCAAG
TC182735	NM_006145	Homo sapiens DnaJ (Hsp40) homolog, subfamily B, member 1 (DNAJB1), mRNA	SS00000720	-0.968334	-1.95658	0.855223	11.9161	0.022359	0.000126203	GAAGCAAGATCCCCCCGTCACCCATGACCTTAGGGTTTCACTTGAAGAGATCTATAGCGGCTGTACCAAG
TC182735	NM_006145	Homo sapiens DnaJ (Hsp40) homolog, subfamily B, member 1 (DNAJB1), mRNA	SS00000720	-0.983416	-1.97714	0.846715	11.7666	0.0210956	9.7e-05	GAAGCAAGATCCCCCCGTCACCCATGACCTTAGGGTTTCACTTGAAGAGATCTATAGCGGCTGTACCAAG
TC182781	NM_002937	Homo sapiens ribonuclease, RNase A family, 4 (RNASE4), transcript variant 2, mRNA	SS00009810	-1.0234	-2.0327	0.855007	14.3284	0.0180347	6.79e-05	TACCGGGCCATGGCCAGCACTAGACGGGTTGTCATTGCCTGTGAGGGTAATCCAGAGGTGCCTGTGCACT
TC182735	NM_006145	Homo sapiens DnaJ (Hsp40) homolog, subfamily B, member 1 (DNAJB1), mRNA	SS00000720	-1.06874	-2.09761	0.817678	11.7407	0.00945421	2.62e-05	GAAGCAAGATCCCCCCGTCACCCATGACCTTAGGGTTTCACTTGAAGAGATCTATAGCGGCTGTACCAAG
TC182735	NM_006145	Homo sapiens DnaJ (Hsp40) homolog, subfamily B, member 1 (DNAJB1), mRNA	SS00000720	-1.12053	-2.17426	0.83143	11.4717	0.00797861	1.73e-05	GAAGCAAGATCCCCCCGTCACCCATGACCTTAGGGTTTCACTTGAAGAGATCTATAGCGGCTGTACCAAG
TC182735	NM_006145	Homo sapiens DnaJ (Hsp40) homolog, subfamily B, member 1 (DNAJB1), mRNA	SS00000720	-1.13132	-2.19059	0.842896	11.8374	0.00797861	1.78e-05	GAAGCAAGATCCCCCCGTCACCCATGACCTTAGGGTTTCACTTGAAGAGATCTATAGCGGCTGTACCAAG
TC182735	NM_006145	Homo sapiens DnaJ (Hsp40) homolog, subfamily B, member 1 (DNAJB1), mRNA	SS00000720	-1.15318	-2.22404	0.865025	11.5759	0.00797861	1.83e-05	GAAGCAAGATCCCCCCGTCACCCATGACCTTAGGGTTTCACTTGAAGAGATCTATAGCGGCTGTACCAAG
TC174014	NM_002155	Homo sapiens heat shock 70kDa protein 6 (HSP70B') (HSPA6), mRNA	SS00000953	-1.15491	-2.22671	1.03767	8.79322	0.0223233	0.000114335	TAAATGGCCCCTCCTGACCAAGTCAGCTGTGACTGTAAGGTCTGAGCTTGTGGACGTTCTGTAACTTCAG
TC174014	NM_002155	Homo sapiens heat shock 70kDa protein 6 (HSP70B') (HSPA6), mRNA	SS00000953	-1.16219	-2.23796	1.20467	8.85947	0.0422418	0.000432706	TAAATGGCCCCTCCTGACCAAGTCAGCTGTGACTGTAAGGTCTGAGCTTGTGGACGTTCTGTAACTTCAG
TC174014	NM_002155	Homo sapiens heat shock 70kDa protein 6 (HSP70B') (HSPA6), mRNA	SS00000953	-1.20461	-2.30475	0.779838	9.57067	0.00295834	3.4e-06	TAAATGGCCCCTCCTGACCAAGTCAGCTGTGACTGTAAGGTCTGAGCTTGTGGACGTTCTGTAACTTCAG
NONE	NM_005346	Homo sapiens heat shock 70kDa protein 1B (HSPA1B), mRNA	SS00000701	-1.20937	-2.31237	1.16765	11.0533	0.0314676	0.000217086	GCGTTTCGGTTTCCGGCTTCAGAGCTCTCGTCTGGGATCCCGGTTTCGAGTCTAGAGGCTGTTTGCGGAC
TC174014	NM_002155	Homo sapiens heat shock 70kDa protein 6 (HSP70B') (HSPA6), mRNA	SS00000953	-1.21679	-2.32429	1.09311	9.01147	0.0218314	0.000107252	TAAATGGCCCCTCCTGACCAAGTCAGCTGTGACTGTAAGGTCTGAGCTTGTGGACGTTCTGTAACTTCAG
NONE	NM_006744	Homo sapiens retinol binding protein 4, plasma (RBP4), mRNA	SS00013102	-1.23569	-2.35495	0.816243	9.4263	0.00318894	4e-06	TTTCTGCAGGACAACATCGTCGGCGAAGTCTCCGTGGGCGAGAATGGGCACATGAGCGGCACGGGCAAGG
TC174014	NM_002155	Homo sapiens heat shock 70kDa protein 6 (HSP70B') (HSPA6), mRNA	SS00000953	-1.23967	-2.36144	0.844455	8.99551	0.00356567	5.59e-06	TAAATGGCCCCTCCTGACCAAGTCAGCTGTGACTGTAAGGTCTGAGCTTGTGGACGTTCTGTAACTTCAG
TC174014	NM_002155	Homo sapiens heat shock 70kDa protein 6 (HSP70B') (HSPA6), mRNA	SS00000953	-1.23967	-2.36144	0.844455	8.99551	0.00356567	5.59e-06	TAAATGGCCCCTCCTGACCAAGTCAGCTGTGACTGTAAGGTCTGAGCTTGTGGACGTTCTGTAACTTCAG
TC180860	NM_005346	Homo sapiens heat shock 70kDa protein 1B (HSPA1B), mRNA	SS00010881	-1.35314	-2.55467	1.44681	12.5692	0.0462894	0.000512875	GGTGAATGTATACTGCCATGTTTTGTCAATTTCCCTGTTATGCACTGCCTTATATCTGCCTTTCATCAAG
NONE	NM_005346	Homo sapiens heat shock 70kDa protein 1B (HSPA1B), mRNA	SS00000701	-1.43407	-2.70209	1.45574	10.5573	0.0356125	0.000306001	GCGTTTCGGTTTCCGGCTTCAGAGCTCTCGTCTGGGATCCCGGTTTCGAGTCTAGAGGCTGTTTGCGGAC
NONE	NM_005346	Homo sapiens heat shock 70kDa protein 1B (HSPA1B), mRNA	SS00000701	-1.46729	-2.76502	1.23818	10.1299	0.0147793	4.61e-05	GCGTTTCGGTTTCCGGCTTCAGAGCTCTCGTCTGGGATCCCGGTTTCGAGTCTAGAGGCTGTTTGCGGAC
NONE	NM_005346	Homo sapiens heat shock 70kDa protein 1B (HSPA1B), mRNA	SS00000701	-1.50908	-2.84628	1.31857	10.4198	0.0178111	6.52e-05	GCGTTTCGGTTTCCGGCTTCAGAGCTCTCGTCTGGGATCCCGGTTTCGAGTCTAGAGGCTGTTTGCGGAC

## Sheet: S v C
gene_id	top_hit_human_RefSeq	human_RefSeq_description	Oligo ID	Log2 Ratio	Fold change	Variance	Amplitude	BH_adjusted_p_vals	Unadjusted_p_vals	oligo_sequence
TC170902	NM_020415	Homo sapiens resistin (RETN), mRNA	SS00009989	3.69608	12.9608	1.20072	12.9379	1.24e-08	2.21e-11	CTCAGGTAATTAGGAACATTGGCCTGGAATGCCGGAGTGTCACCTCCAGGGGGGACCTGGTCACCTGCCC
TC177275	NM_003245	Homo sapiens transglutaminase 3 (E polypeptide, protein-glutamine-gamma-glutamyltransferase) (TGM3), mRNA	SS00003340	3.57725	11.936	1.48675	11.3012	3e-07	1.29e-09	AGCTGAGCATTCGGATCTCCTCCCAGGGCAAGGACTCCACTCTGAAACTTGGGACATTCATACTGCTCTT
NONE	NM_002965	Homo sapiens S100 calcium binding protein A9 (calgranulin B) (S100A9), mRNA	SS00010822	3.07539	8.42915	1.00412	12.8881	1.46e-08	3.05e-11	TCGGCACGAGGACAGAGTGCAGGAAGATGGCGGACCAAATGTCGCAGATGGAATGCAGCATAGAAACCAT
TC162694	NM_000576	Homo sapiens interleukin 1, beta (IL1B), mRNA	SS00010442	2.49895	5.65273	1.74234	9.11041	9.39e-05	3.23e-06	GGTTGCTGCCTGAATTTCACTATTGTCTAATCGATGCCCAGCTGTCTTCCCTAGATTAGTGCTAAGGAGA
TC165709	NM_004345	Homo sapiens cathelicidin antimicrobial peptide (CAMP), mRNA	SS00001163	2.40572	5.299	1.24106	13.3675	4.28e-06	4.93e-08	AATGAGGTTCAAGGTGTCAGGGGAGGTCGCCTGTGCTATTGTAGGCGTAGGTTCTGCGTCTGTGTCGGAC
TC181643	NM_004994	Homo sapiens matrix metalloproteinase 9 (gelatinase B, 92kDa gelatinase, 92kDa type IV collagenase) (MMP9), mRNA	SS00006757	2.34797	5.09108	0.877576	9.85693	1.19e-07	4.01e-10	GATGTTCCCCGGGGTGCCCTTGAACACACACGACATCTTCCAGTACCAAGAGAAAGCTTACTTCTGCCAG
TC187212	NM_001062	Homo sapiens transcobalamin I (vitamin B12 binding protein, R binder family) (TCN1), mRNA	SS00010184	2.1645	4.48312	1.09632	10.4227	3.79e-06	4.2e-08	AGAGAACCTACTGGGAACATTCTGAGCAACAACAAATCACTAAGCCAAGGAGCATGGGAATTATGTTGTC
TC165521	NM_001276	Homo sapiens chitinase 3-like 1 (cartilage glycoprotein-39) (CHI3L1), mRNA	SS00001040	2.16353	4.48011	1.3861	13.6649	4.63e-05	1.13e-06	CCACACTAATTATATCCTCTGCAAAGCCTGACTTGAAACTTTCACCCAGAAACATACTCATGGCCCCCTC
NONE	NM_002852	Homo sapiens pentaxin-related gene, rapidly induced by IL-1 beta (PTX3), mRNA	SS00000449	2.09481	4.27169	0.90343	11.5251	6.68e-07	4.19e-09	ACTTGGAGAAGGGCTTTGGGGTATACTGTTACTAGACTTTATGCCATGGTGCTTTCAGATTAATGCTGTG
TC164641	NM_000636	Homo sapiens superoxide dismutase 2, mitochondrial (SOD2), mRNA	SS00001034	2.06967	4.19792	1.24509	12.4704	2.48e-05	4.98e-07	CTTTGGTTCCTTCGAAAAATTCAAGGAGAAGTTGACCGCTGTATCCGTCGGCGTCCAAGGCTCAGGCTGG
TC184907	NM_001785	Homo sapiens cytidine deaminase (CDA), mRNA	SS00005277	2.03668	4.103	1.32576	11.2837	5.51e-05	1.46e-06	CCAAGTCCACAGGCACCAGGCGAGATGACTTTTCCAAATTACATTCGAGCATCAGATTTCTACTGAAGTG
NONE	NM_002698	Homo sapiens POU domain, class 2, transcription factor 2 (POU2F2), mRNA	SS00000495	2.02331	4.06514	1.39814	11.5117	9.37e-05	3.2e-06	GCGCAGAGGGTCCTCGGAGCAGGAGTGACAAGGGAGGAAAGATCAAAACAAACAAACGAAAAGAACAACA
TC182470	NM_006931	Homo sapiens solute carrier family 2 (facilitated glucose transporter), member 3 (SLC2A3), mRNA	SS00008290	2.0104	4.02893	1.18262	12.0379	2.05e-05	3.76e-07	TGATCTCCGTCTCCCTCTTTGGTGCTTACATATTTCAGGCCGTTTAGCCAAACCCTTGCCTATGACAGTA
TC182123	NM_005946	Homo sapiens metallothionein 1A (functional) (MT1A), mRNA	SS00001186	1.96847	3.91354	1.11367	11.7881	1.37e-05	2.24e-07	CCCTGCCCCAGAAATCAATAGAGCAACATAGACAAACCTCATTTTAATATTTTTCATACAAGCTGACCTC
TC161956	NM_000608	Homo sapiens orosomucoid 2 (ORM2), mRNA	SS00010450	1.93823	3.83236	1.77596	9.09432	0.0011832	9.35e-05	TGCTATTGAGTGCACGGGAATCCACAAGTCAGAAATCACATACACCGACGAGAAAAAGGATCTGTGTGGG
NONE	NM_005621	Homo sapiens S100 calcium binding protein A12 (calgranulin C) (S100A12), mRNA	SS00002950	1.91146	3.76189	0.903056	14.9422	2.07e-06	1.84e-08	TCCTGGTGACTGATGTGCTGATAACTGCCCACGACAACATCCACAAGGAGTAGGAAGCTCTAAGGGGCTT
TC190637	NM_000681	Homo sapiens adrenergic, alpha-2A-, receptor (ADRA2A), mRNA	SS00007497	1.88959	3.70529	0.566125	11.2603	1.46e-08	3.01e-11	CCTGCCAAACTGTACAGTTCCTGCCCCGAGAGCTCTTAGGTATCAAAGTGTTGTCCATTTTTCCTCCCTG
TC182421	NM_000237	Homo sapiens lipoprotein lipase (LPL), mRNA	SS00001091	1.88597	3.696	0.964232	9.74746	4.81e-06	5.74e-08	CTTGCCATTGGGATGTAGCCTAGGAGTTAACCAGGAACTAGTAACTTGGAGAGAGGAAGGGAAAACAGAG
TC183233	NONE	NONE	SS00011159	1.78203	3.4391	0.455878	14.0292	4.1e-09	5.14e-12	GACCCGGAAAATGTCCAGTGTTGCCAAAAGGAACGTATGGACTTTGTGCTGAATTTTGCTTCGGGGATGA
TC182685	NM_000578	Homo sapiens solute carrier family 11 (proton-coupled divalent metal ion transporters), member 1 (SLC11A1), mRNA	SS00001132	1.75659	3.37898	0.782693	11.6443	1.26e-06	9.43e-09	CCATCAACACTTTCTGTATGGGCTTCTGGAATAGGAGCAGGAGAAGGAAAAGACCTCGGGATGAGCTCCC
TC182502	NM_181597	Homo sapiens uridine phosphorylase 1 (UPP1), transcript variant 2, mRNA	SS00004283	1.75538	3.37615	1.25793	12.6384	0.000142	5.6e-06	ATGAAAGAAGACGTTCTGTACCATTTCAGCCTCAGCACGGGCACCCACGATTTCCCGGCTATGTTTGGAG
TC162764	NM_145918	Homo sapiens cathepsin L (CTSL), transcript variant 2, mRNA	SS00004383	1.67519	3.19361	0.943304	11.2675	1.5e-05	2.57e-07	ACAACCACTGTGGAATCGCCACCATGGCCAGTTACCCTGTGGTCTAAATCTCAAAGACTGGATTAAGAAC
TC165607	NM_005384	Homo sapiens nuclear factor, interleukin 3 regulated (NFIL3), mRNA	SS00002886	1.65227	3.14329	0.703351	11.1152	8.68e-07	5.81e-09	CTTATAGCCACACACCAAATCTTTGCCTCGGACTCTGGGTAAAATTACTACTGAACAAGCTCTGGGCATT
TC182876	NM_000895	Homo sapiens leukotriene A4 hydrolase (LTA4H), mRNA	SS00005321	1.63838	3.11316	0.760574	13.2382	2.1e-06	1.94e-08	CCGACCCTTATTCAAGGACCTGGCCGCCTTTGAGAAATCCCATGATCTAGCCATCAGTACCTACCAAGAG
TC190194	NM_005110	Homo sapiens glutamine-fructose-6-phosphate transaminase 2 (GFPT2), mRNA	SS00008704	1.63305	3.10168	0.723786	9.69763	1.36e-06	1.04e-08	TCTGACTGTGGTTCTCTTAAAGCCCAGGCAGCATTTTGGTCCCTGCTCCTGCCCATAGTGAAACAGCCTG
TC181249	NM_005195	Homo sapiens CCAAT/enhancer binding protein (C/EBP), delta (CEBPD), mRNA	SS00010698	1.62901	3.09301	0.56927	12.9858	1.2e-07	4.26e-10	TGCTTCTCAAACAGGCCGAACTACACCTGAGGACGTGCGGGTTAATTTGAGGAGACCCTCTCAGGTGGAA
TC184945	NM_003196	Homo sapiens transcription elongation factor A (SII), 3 (TCEA3)	SS00012154	1.62166	3.0773	1.41982	9.2932	0.000868	6.14e-05	ACCCATAAAAATGGAGTAGTGCTAGTACCTGCCTGATAGGGTTTCCACTTACACTGGTTCACTTAGGGTA
TC182375	NM_001924	Homo sapiens growth arrest and DNA-damage-inducible, alpha (GADD45A), mRNA	SS00007210	1.61462	3.06231	0.630213	11.9945	3.9e-07	1.92e-09	CCTACACTGATGCAAGGATTACAGAAACTGATGTCAAGGGGCTGAGTGAGTTCAACTACATGATCCAGGA
TC165126	NM_004613	Homo sapiens transglutaminase 2 (C polypeptide, protein-glutamine-gamma-glutamyltransferase) (TGM2), transcript variant 1, mRNA	SS00011465	1.58898	3.00837	0.774009	13.8024	3.66e-06	3.99e-08	GCAATGCCTAGATGTCACGAGAGCCTTAGCTGCCAGCTAGGTTGGCATCTCAGCCACTGTCTCTTTGAAG
TC167718	NM_000572	Homo sapiens interleukin 10 (IL10), mRNA	SS00009842	1.51592	2.85982	1.53855	10.311	0.00287061	0.000292	CAGTGAAGAGTTTCTTTCAAACGAAGGACCAGATGGGCGACTTGTTGCTGACCGGGTCTCTGCTGGAGGA
TC180813	NM_003246	Homo sapiens thrombospondin 1 (THBS1), mRNA	SS00008318	1.47815	2.78591	0.728673	13.1457	4.67e-06	5.51e-08	GGTTGTCCATTTGGAAGTGTTTTTAGTTTGGAAAGAAAGCCAGGAGGCCTTTAATACTGTTTTACCACAT
TC162698	NM_020529	Homo sapiens nuclear factor of kappa light polypeptide gene enhancer in B-cells inhibitor, alpha (NFKBIA), mRNA	SS00000892	1.47115	2.77242	0.545381	13.7661	3.05e-07	1.37e-09	CTTGGAGGCCAGCGCCTGACGTTTTGAGCTTTGGAAAGTGTTTAAAAGACCATGGACTTGTACATTTGTA
TC182119	NM_002825	Homo sapiens pleiotrophin (heparin binding growth factor 8, neurite growth-promoting factor 1) (PTN), mRNA	SS00000706	1.466	2.76254	0.52756	11.6916	2.41e-07	9.56e-10	AGACAGTCACCATCTCCAAGCCCTGTGGCAAAGTGACTAAGCCCAAACCTCAAGCAGAATCTAAGAAGAA
TC183644	NM_032048	Homo sapiens elastin microfibril interfacer 2 (EMILIN2), mRNA	SS00006949	1.46009	2.75126	0.73918	11.0832	6.2e-06	8.04e-08	TGAGAGGGATGCAGGAGAGACTGTTTACGTAGCTTGTTGGACTCCTTGAATGATATATGTACAACGTAAG
TC182038	NM_203416	Homo sapiens CD163 antigen (CD163), transcript variant 2, mRNA	SS00010467	1.44081	2.71473	1.11896	13.8769	0.000334	1.72e-05	GGTCATTCTGTTGGCCTGTCTCATCGCATTCCTCATTTGGACTCAGAAGCGAAGACAGAGGCAGCGGCTC
TC186512	NM_153449	Homo sapiens solute carrier family 2 (facilitated glucose transporter), member 14 (SLC2A14), mRNA	SS00000848	1.43933	2.71195	0.989444	8.9733	0.000111	4.05e-06	ATGCTTATTGTCAACCTTTTGGCCATCACTGGTGGCTGCCTTATGGGATTCTGCAAAATATCACGGTCGG
TC164336	NM_003234	Homo sapiens transferrin receptor (p90, CD71)	SS00011014	1.40571	2.64949	0.784261	10.4116	1.73e-05	3.07e-07	GGCTTATTAGACTTGCCAACTTACTGCTCAGCTGTATCTTTGTAAACAAGTGATATGCCCTTATAACTGT
TC162668	NM_002046	Homo sapiens glyceraldehyde-3-phosphate dehydrogenase (GAPD), mRNA	SS00001180	1.39831	2.63593	0.641382	14.0786	2.52e-06	2.5e-08	GTGACTTCAACAGTGACACTCACTCTTCTACCTTTGATGCTGGGGCTGGCATTGCCCTCAACGACCACTT
TC195999	NM_007115	Homo sapiens tumor necrosis factor, alpha-induced protein 6 (TNFAIP6), mRNA	SS00006682	1.3961	2.63188	1.82589	10.6184	0.0151666	0.00270453	CAAAAACGGAATTTTTCATAACTCCATATGGCTTGAACAAGCGGCAGGCGTGTACCACAGAGAAGCACGG
TC183502	NM_005628	Homo sapiens solute carrier family 1 (neutral amino acid transporter), member 5 (SLC1A5), mRNA	SS00012084	1.38987	2.62055	0.643948	12.1431	2.77e-06	2.9e-08	ATCAGTCATGTAAATCCAAGTGCGGGGCTCCCCTGCCCTGATGGGGGCGCTTTGGACCTGGAATCATGAA
TC186110	NM_000265	Homo sapiens neutrophil cytosolic factor 1 (47kDa, chronic granulomatous disease, autosomal 1) (NCF1), mRNA	SS00003589	1.38629	2.61406	0.871183	11.7892	5.42e-05	1.41e-06	TGAGGTTTGGCAGCAGAGGGGAGACCCTGGCCCTACCCCATCTGGCTATTCGCCCGTCCTGAATAAATGT
TC182542	NM_030666	Homo sapiens serine (or cysteine) proteinase inhibitor, clade B (ovalbumin), member 1 (SERPINB1), mRNA	SS00011447	1.36397	2.57393	0.724948	10.7784	1.15e-05	1.76e-07	ACAAATCTTTTAACCTCCTTTGTAAGCTCAGATCTGTTGGCTGTTTACACCCGTTAACTTGGCATGGGCA
TC185863	NM_000714	Homo sapiens benzodiazapine receptor (peripheral) (BZRP), transcript variant PBR, mRNA	SS00002490	1.35215	2.55293	0.92126	13.1868	0.000109	3.94e-06	ACACTCTACTCGGCCATGGGGTATGGCTCCTACATGATCTGGAAAGAGCTGGGGGGCTTCTCGGAGGAGG
TC183915	NM_006058	Homo sapiens TNFAIP3 interacting protein 1 (TNIP1), mRNA	SS00004627	1.331	2.51577	0.576019	11.7904	1.71e-06	1.41e-08	ACATTCAATTCATGCGTGTGTTTAAATGTTGCTTCGAGCTGTGCCGTAGCGGGGCCTGCCCCACTCCCAT
TC163459	NM_000602	Homo sapiens serine (or cysteine) proteinase inhibitor, clade E (nexin, plasminogen activator inhibitor type 1), member 1 (SERPINE1), mRNA	SS00000943	1.31327	2.48504	0.785999	11.2016	3.67e-05	8.47e-07	GGGTGGGATGCCAGGGGTGTGCTTGAATATTTATCATATCCTTGCCCTTGTGTGCTTGTTAGAGAGAAAG
TC183215	NM_002089	Homo sapiens chemokine (C-X-C motif) ligand 2 (CXCL2), mRNA	SS00011279	1.29334	2.45095	0.451615	10.8334	2.91e-07	1.22e-09	TGGGGGATCCAGGCAAACAGGTCACTGTTAGGGTAGGGGGGGTTGTATGTGTGCATTTATACTGAAGAGA
TC164158	NM_022908	Homo sapiens hypothetical protein FLJ12442 (FLJ12442), mRNA	SS00002543	1.28121	2.43042	0.804806	11.7341	5.87e-05	1.6e-06	ACAGTGACCAAGGTTGGGCTGGTCCCTTCCTGGCATGGGGAGAAGTCATCAGCATCGCTGTCTTCCTCCT
TC181041	NR_003287	Homo sapiens 28S ribosomal RNA gene	SS00010454	1.26915	2.4102	0.995078	14.0226	0.000396	2.17e-05	GGAACCTGGTGCTAAACCATCCGTAGACGACCTGCTTCTGGGTCGGGGTTTCGTACGTAGCAGAACAGCT
TC185823	NONE	NONE	SS00011667	1.26869	2.40943	0.65364	11.2736	9.72e-06	1.43e-07	GGGACCCTTCCACACACTCCAAGACATAAGATCTGCCTGAATACTGTATAGCCCAAGAAATCCAAGTGGA
TC161972	NM_002298	Homo sapiens lymphocyte cytosolic protein 1 (L-plastin) (LCP1), mRNA	SS00007544	1.26598	2.4049	0.619613	12.8425	6e-06	7.65e-08	CAGGAAACGCGGGGATGAGTTGAGCCCTTCCAAAGCTTTCAACTTGGTGACCTTGTACAAGGTTCCAAAA
TC162082	NM_021197	Homo sapiens WAP four-disulfide core domain 1 (WFDC1), mRNA	SS00006834	1.24207	2.36537	0.440953	12.0322	3.81e-07	1.83e-09	ACGGCACAAATTTTACAAAGAATATCCAGAGGGTGCCTCCAAGAATGTGGCCGAACACGGGAAGGGACAG
TC170300	NM_004001	Homo sapiens Fc fragment of IgG, low affinity IIb, receptor for (CD32) (FCGR2B), transcript variant 1, mRNA	SS00008094	1.22847	2.34318	1.19171	10.0283	0.00222377	0.000209	CAGACAATACCGTCTCAGATAACTGACCTGCTGATTTCTTCTGTGCCTCAGCACTTCTCACCATTAGGAC
TC164735	NM_004955	Homo sapiens solute carrier family 29 (nucleoside transporters), member 1 (SLC29A1), mRNA	SS00004338	1.22608	2.33931	0.66569	10.8741	1.7e-05	2.99e-07	CTGTACCGGGGTGGCCAGGGGCCAGGACTCGTTGTTCTAAAGTCCGATCTGATATTTCCATCCGGCTTCT
TC162128	NM_173843	Homo sapiens interleukin 1 receptor antagonist (IL1RN), transcript variant 4, mRNA	SS00010849	1.20709	2.30871	1.17397	11.9873	0.00228646	0.000217	GGAGGAAAGAATCATTCCTTGGCCATTTTAGCATTTCTAGCACTTTGAGACTTGTCTGGAAAATGTCGTG
TC186397	NM_031476	Homo sapiens cysteine-rich secretory protein LCCL domain containing 2 (CRISPLD2)	SS00007289	1.20515	2.30561	0.856991	11.8125	0.000176	7.67e-06	TTCTCATTTCGCCCCATCGTGTTCTGAGTTTTTTCATCCCGTCTGTAGGCTCACTCAGCCCGCAGCTTAC
TC162088	NM_178819	Homo sapiens putative lysophosphatidic acid acyltransferase (DKFZp586M1819), mRNA	SS00012010	1.20483	2.3051	0.805384	10.3036	0.000105	3.75e-06	TGTTTCTTTTCTGCTAAGCCCGTTGGAGGAATGCCATTAAAGCCCTCTGCACCGCGCAGTGCACCTGCAT
TC167547	NM_001624	Homo sapiens absent in melanoma 1 (AIM1), mRNA	SS00008849	1.19437	2.28845	0.693438	10.9131	3.22e-05	7.17e-07	AAGGGAAGGACAGCAGCGTGTGAGATCAAAGACTGTTGAGCATCTGAGAAGAAATAATTCATTAGGCCTG
TC184385	NM_022733	Homo sapiens stromal membrane-associated GTPase-activating protein 2 (SMAP2), mRNA	SS00008680	1.18831	2.27885	0.654797	11.6625	2.09e-05	3.88e-07	ACGAGTATGAGGCAGAGCACCTGGGCAGCTTTCCTCTCAGTCACTGTTCATCCTACTTGAAAATTAAAAC
TC184489	NM_000418	Homo sapiens interleukin 4 receptor (IL4R), transcript variant 1, mRNA	SS00007042	1.18461	2.27303	0.947269	11.212	0.000489	2.92e-05	TACCAAGAGGAGCTTAGTTAAGTGGGGTATCACAGCAGTGACTGTGCCCGCTGCCTACACACCTGTAAGA
TC162759	NM_006744	Homo sapiens retinol binding protein 4, plasma (RBP4), mRNA	SS00000533	1.17779	2.2623	1.07026	11.2448	0.00137263	0.000113	TTTGTAGCAACATGGAGGGTGTCACGTTTCATTAGGAAACTTCCATTAACCCCTTCAGCCCTCAACTAAA
TC183163	NM_003132	Homo sapiens spermidine synthase (SRM), mRNA	SS00004444	1.17562	2.25891	0.919867	9.57951	0.000416	2.32e-05	GGCTGTCAGCTACTCTAGCTCAAAGCTGACCCTGCATGTGGGCGACGGTTTTGAGTTCATGAAACAGAAC
TC163425	NM_001647	Homo sapiens apolipoprotein D (APOD), mRNA	SS00000468	1.16715	2.24567	0.717722	11.6388	5.56e-05	1.49e-06	GTTGACCCAAACACTTAGCCGTGCACCACCGTGTTACTTTGCAAGCCTGATAATAAAATTGCTGCCGACC
TC182056	NM_003938	Homo sapiens adaptor-related protein complex 3, delta 1 subunit (AP3D1), mRNA	SS00010677	1.16606	2.24397	0.64451	10.3175	2.23e-05	4.24e-07	GACCACATTCCTGGTGGTGCAAATTGACCTCTCAGTGCCCTTGAAAGTGCCAGGGATGCCCATGTCGGAC
TC166472	NM_030984	Homo sapiens thromboxane A synthase 1 (platelet, cytochrome P450, family 5, subfamily A) (TBXAS1), transcript variant TXS-II, mRNA	SS00000504	1.1636	2.24015	1.20247	10.7142	0.00358505	0.000395	CGTCTACATCAGGATCGTCCCTCGCTGACCCAGTCAAGTGTTACAACACCAACAACCCTCACTCGAGAAA
NONE	NM_144641	Homo sapiens protein phosphatase 1M (PP2C domain containing) (PPM1M)	SS00012707	1.14604	2.21306	0.486283	11.4483	2.15e-06	2.05e-08	GGCGGCTGCCTCATATCTTCTAAACAGCCATGTTGAAGCAGGCCCTGGGGAAGAGACCAGCTCAGATCCC
NONE	NM_000584	Homo sapiens interleukin 8 (IL8), mRNA	SS00001060	1.14549	2.21222	1.09707	9.54737	0.00211449	0.000194	TTAAATCTTGCAACCCTAGGCTGCTGGCCAGCATTCACAAGTCTTCTTGCCTCAACTTGCACCTCAGTTT
TC182725	NM_004776	Homo sapiens UDP-Gal:betaGlcNAc beta 1,4- galactosyltransferase, polypeptide 5 (B4GALT5), mRNA	SS00005641	1.13164	2.19107	0.40389	11.2269	5.48e-07	3.33e-09	ACCGGGAAGTACAAGTCCATTCCTTATCACCATCGAGGAGAAGTCCAGTTTCTTGGAAGGTATGCCCTGC
TC168629	NM_005091	Homo sapiens peptidoglycan recognition protein 1 (PGLYRP1), mRNA	SS00009972	1.11618	2.16772	1.37095	12.0718	0.0110534	0.00177465	GTGGGCGCCCACTCAGGTCCCACATGGAACCCCCTGTCTCTGGGCATCTCCTTCATGGGCAACTACATGA
NONE	NM_005764	Homo sapiens membrane-associated protein 17 (MAP17), mRNA	SS00004487	1.10564	2.15195	0.767997	11.3819	0.00016	6.78e-06	AAAGGACGATGGCCCACCACCTTTAATCCTGCCTCACCTCTCCTTCCCCTGTATGGTGGCCATGGCCCTT
TC190452	NM_014079	Homo sapiens Kruppel-like factor 15 (KLF15), mRNA	SS00007973	1.09786	2.14038	1.23883	11.194	0.00654659	0.000891	CGGGATTGGGGTGAAAGGCCCCTCTCTGCGGGTGGCAGTGCATGTGTGTGAGTTAAACACAGGGCAGATG
NONE	NM_139314	Homo sapiens angiopoietin-like 4 (ANGPTL4), transcript variant 1, mRNA	SS00004520	1.09752	2.13986	0.941652	11.7	0.000926	6.71e-05	AAGCCGGCGCCAATGCCAACGGCATCCGGGGCAAAAGCTCACAGAATTCTTGGAATAAAAGCAACCTCAG
TC187496	NM_030948	Homo sapiens phosphatase and actin regulator 1 (PHACTR1), mRNA	SS00003007	1.08834	2.12629	0.776372	9.57237	0.000205	9.38e-06	CATTTAACAAGATTTCACCGACCTTAACCGGTGACCTCCTCTTGAGTGCTATGCCGTCTTCAAAACATAA
TC163360	NM_019058	Homo sapiens DNA-damage-inducible transcript 4 (DDIT4), mRNA	SS00007033	1.08604	2.1229	0.787683	12.5987	0.000236	1.13e-05	ATCTTACAGACGCATGAATGTAAGAGTAGGAAGGGGTGGGTGTTAGGATCACTTGGGGATCTTTGACACT
NONE	NR_002766	Homo sapiens maternally expressed 3 (MEG3), misc RNA	SS00012119	1.08553	2.12215	1.06847	9.7455	0.00264608	0.000263	TGCCTGTGGTCATTTCTAGAACTTTCTGTGTTCTCGGCCTGCGTTGTTACTGCGTCAGGCATACGTGGGA
TC182798	NM_018509	Homo sapiens hypothetical protein PRO1855 (PRO1855), mRNA	SS00008246	1.08214	2.11718	0.525881	12.0952	8.53e-06	1.21e-07	TCCCTCAAGGGTAGCTCTGCTGTGTAGACCCACACCTTACTCAGAATCACTACACATTCCTTAGTCTTCC
TC165493	NM_006795	Homo sapiens EH-domain containing 1 (EHD1), mRNA	SS00012204	1.08103	2.11554	0.76415	10.965	0.000192	8.58e-06	CCCTATTCCATAGGGTATCGGGGGTGGAAGCAACATCCTTGTCGGGAATTCACTGTTTAAGGTGCAATGG
TC168043	NM_012455	Homo sapiens pleckstrin and Sec7 domain containing 4 (PSD4), mRNA	SS00005930	1.07935	2.11308	0.946221	10.3097	0.00110052	8.51e-05	CAAACGCAACATCTCAGAGCGCAGAACCTACCGAAAGATCATTCCCAAGCGGAACCGCAATCAGCTGTGA
TC163629	NM_000397	Homo sapiens cytochrome b-245, beta polypeptide (chronic granulomatous disease) (CYBB), mRNA	SS00000648	1.07406	2.10535	0.80573	13.1811	0.000325	1.67e-05	TCTAACCGGTCTCATCCACGAGGAAATAAATGTGGGTCGTACTGCCAAATGCCCAGATAATGCCAGTTGA
BI304652	NONE	NONE	SS00010200	1.06742	2.09569	0.704945	11.327	0.000112	4.12e-06	ACATGGAATTTCCCTTGACTCGCCCCAGTTGGGACTACAACACAGCTGAAGCCTCTGTTCTCTAGGCTCA
TC163834	NM_002541	Homo sapiens oxoglutarate (alpha-ketoglutarate) dehydrogenase (lipoamide) (OGDH), nuclear gene encoding mitochondrial protein, transcript variant 1, mRNA	SS00004298	1.0585	2.08277	0.469402	11.497	4.27e-06	4.83e-08	GGGGCAGCGCTGGGCCAAGGGGCCAGCCCCCCCGACCCGTCACAGGGACAAATCTGATTTATTTATTTTG
TC170931	NM_015393	Homo sapiens DKFZP564O0823 protein (DKFZP564O0823), mRNA	SS00005268	1.0547	2.07729	0.581053	10.9945	2.67e-05	5.49e-07	CTACAACAACCCGCTGTACGACGACTCCTAACGAAGGCACGTGGCCGAATGAGGAATAACTGTCTTTATT
TC185012	NM_022977	Homo sapiens acyl-CoA synthetase long-chain family member 4 (ACSL4), transcript variant 2, mRNA	SS00008975	1.05181	2.07313	0.568382	12.0071	2.32e-05	4.46e-07	TCTGGAGTGGAGGTATAATTGTATTACATCTTGGAGCTGAGATACAGATGAATGGTGCAAAAAGTCAGAA
TC181997	NM_006908	Homo sapiens ras-related C3 botulinum toxin substrate 1 (rho family, small GTP binding protein Rac1) (RAC1), transcript variant Rac1, mRNA	SS00002251	1.04949	2.06979	0.583679	12.7511	2.92e-05	6.21e-07	CCCCGAACCTTTGTCTGCTTTGCTCAAATGTGGAGCCTTCGCACTCAATGCCAAGTTTTTGTTACAGATT
TC164807	NM_006295	Homo sapiens valyl-tRNA synthetase 2 (VARS2), mRNA	SS00002803	1.04869	2.06865	0.507898	10.8157	9.08e-06	1.32e-07	GACGGAAGCAGAGCTCAGGAAGGTGGAGGAGGCCATCGCCCTATTTCAGAAGATGCTGTGATAGACCCAC
TC165165	NM_148170	Homo sapiens cathepsin C (CTSC)	SS00012493	1.04767	2.06719	1.0267	12.4737	0.00261985	0.00026	ATTATGGAAGAGAAGACTTGGGTACAAAATTGTAGGTATATGTGTCAGAAGGCCCCATAGCAGATGACTG
TC196874	NM_001270	Homo sapiens chromodomain helicase DNA binding protein 1 (CHD1), mRNA	SS00003798	1.04558	2.0642	0.635076	10.6121	6.1e-05	1.69e-06	GCATAAAGATGAAGATTGGCAGATGTCTGGGTCGGGATCTCCATCTCAGTCTGGTTCAGATTCGGAATCT
TC169299	NM_001905	Homo sapiens CTP synthase (CTPS)	SS00007880	1.04541	2.06395	0.649605	8.8446	7.18e-05	2.19e-06	CCCTGCTCAGATATGCACAGCTTTGCTCAAGGGGTCTTTGTCCTTCCGGATGGTGTTAACTGCGGTTGAA
TC163215	XM_373497	NONE	SS00013213	1.03903	2.05485	0.471861	11.9202	5.44e-06	6.82e-08	GCGACTCGGCGCGGGCGCGTCCCCGCACACACTCACAGCAGAGTTCGTACTGGAAGGAGTTTAAAAATAA
TC181952	NM_013230	Homo sapiens CD24	SS00007255	1.03444	2.04832	0.724492	11.1679	0.00019	8.43e-06	TGGAACAGCCACATCCAACAGATCTCAAGCTACTGTGTGTGTGAATGAACATTCCCTCTTGTTTCATACC
TC184313	NM_001006665	Homo sapiens ribosomal protein S6 kinase, 90kDa, polypeptide 1 (RPS6KA1), transcript variant 2, mRNA	SS00008361	1.03271	2.04587	0.699359	10.4588	0.000145	5.85e-06	ATCCGGAAAGCACTTTTTGGCTGACTTCTGCTGGAGTCTGCCACAGGACAGAGTTCACAGGAGGCCTGTG
TC166912	NONE	NONE	SS00012411	1.03013	2.0422	0.898765	11.597	0.00110406	8.55e-05	GATGTGGACTGTGGGGTCTGGGTGGGGGGTAACTGTGAAATCCATGTTCCGTGAATGCTCTCCTTTCCTT
TC183957	NM_015864	Homo sapiens chromosome 6 open reading frame 32 (C6orf32), mRNA	SS00005329	1.02939	2.04116	0.960848	8.36192	0.00187276	0.000166	TATGAAGCTTATTGTATCCAAAGACGCCTGCAGGATGGTGCCAGCAAAATGAAGCTAGCCTTTGCCACCT
TC185529	NM_015719	Homo sapiens collagen, type V, alpha 3 (COL5A3), mRNA	SS00008012	1.02834	2.03968	0.693538	10.8411	0.000142	5.64e-06	CCTCAATTGCATCTTGCCATGCCAGGTGACTTGGGGACCAAGACAGGGGGTGTAAGTCAGGATCCTAATG
TC167375	NM_001637	Homo sapiens acyloxyacyl hydrolase (neutrophil) (AOAH), mRNA	SS00003970	1.02551	2.03568	1.3533	10.7732	0.0172676	0.00316524	TATGGGGCTGTCGTGTCACAAACTCACAGGGCCCTCCTCTTAGTAGCATCTTTGTAAAGTGCGTTTCTCT
TC182344	NM_000137	Homo sapiens fumarylacetoacetate hydrolase (fumarylacetoacetase) (FAH), mRNA	SS00005394	1.02355	2.03292	0.664146	10.2693	0.000105	3.73e-06	TACCATATGCAGGTCCAACTTTAAGTACATGTACTGGACGATGTTGCAGCAGCTCACTCACCACTCTGTC
TC181702	NM_014341	Homo sapiens mitochondrial carrier homolog 1 (C. elegans) (MTCH1), nuclear gene encoding mitochondrial protein, mRNA	SS00013180	1.02301	2.03216	0.873425	12.7006	0.000946	6.93e-05	GAAGGTTTTCCCTCCCGATGAGATCGAGCAGGTGTCCAACAAGGATGACATGAAGACTTCTCTGAAGAAG
TC166903	NM_012300	Homo sapiens F-box and WD-40 domain protein 11 (FBXW11), transcript variant 3, mRNA	SS00000097	1.01363	2.01898	0.668101	10.3211	0.000121	4.53e-06	AAAGCAGCCTAACTCGTCAAGTACCGACATTTCTCACCTCCGAGTCCGGCCTCGACGTTGAGAAGGATAC
TC183967	NM_012293	Homo sapiens peroxidasin homolog (PXDN), mRNA	SS00012843	1.01306	2.01819	0.54517	10.5222	2.46e-05	4.84e-07	AGGGGACCATGGAGCAGACGCGTGTCCTGACGTCATGTTAGATTTCTCAGGTTTTTATTTAATTTTTTAA
TC176448	NM_020353	Homo sapiens phospholipid scramblase 4 (PLSCR4), mRNA	SS00003530	1.01184	2.01648	0.736219	9.63196	0.000269	1.33e-05	AATGCATATCGGACACTGAGGCCCTTCGTGCTCCGGGTCACTGACTTTATGGGCCGAGAAATCATGACAA
TC164654	NM_001012975	Homo sapiens Rnase A family, 10 (non-active) (RNASE10)	SS00009983	1.00923	2.01284	0.788351	8.15592	0.00048	2.83e-05	GTAAGAGTCCTCCTGTTGCCTGTGAGCTCAAGGGAGGCAAGTGTCACAAAAGCGCCCGTCCTTTTGATTT
TC187122	NM_002036	Homo sapiens Duffy blood group (FY), mRNA	SS00006317	1.00815	2.01133	1.10645	9.95001	0.00572918	0.00074	AGTACAGACTATAACTACACCAACTTGGAAGCAGCTGCCCCCTGCCACTCCTGTAGCCTGCTCGACTACT
TC183890	NM_152359	Homo sapiens carnitine palmitoyltransferase 1C (CPT1C), mRNA	SS00004359	1.00664	2.00923	0.91263	10.2152	0.00152666	0.000128	TTTCCTCTGGTGGTGGATTTGGGCCTGCCGATGAGCATGGCTATGGTGTTTCTTACATCTTCACTGGGGA
TC197895	NONE	NONE	SS00012847	1.00413	2.00574	0.543206	10.6015	2.6e-05	5.29e-07	AGGTGTTCTAGAAAAAGCAGGATGCAATCAGAGCAGCGTCATAGGAGGGATGGTCAATCTGTGGACCATA
TC181984	NM_001927	Homo sapiens desmin (DES), mRNA	SS00001114	0.99922	1.99892	0.798142	12.7837	0.000573	3.63e-05	CGGACCTGCCCCTCCCCCACTGCAGGGGCTCTGGACAGAAACAATAAAAAGATAAGCACAAGCCTAAAAA
TC163340	NM_024829	Homo sapiens hypothetical protein FLJ22662 (FLJ22662), mRNA	SS00001741	0.996815	1.99559	0.91249	10.8805	0.00165589	0.000142	TGGAGTGGCTATCCAATGTTAGTTAAGAAGCTGGGTTTGGACTTCTCTTATGCTCTGGCTTCCCGAGCCA
TC176956	NM_182648	Homo sapiens bromodomain adjacent to zinc finger domain, 1A (BAZ1A), transcript variant 2, mRNA	SS00009322	0.995927	1.99436	0.628177	9.73302	8.81e-05	2.92e-06	GAAGATTCTTCATGCTCTCTGTGGGAAACTACTGACCCTAGTTTCTACTAGGGATTTCATTGAAGATTAT
TC182189	NM_021149	Homo sapiens coactosin-like 1 (Dictyostelium) (COTL1), mRNA	SS00001897	0.995203	1.99336	1.17698	10.6287	0.00916847	0.00138576	TTGTTCTAAACAAAAATCATTTGGATGCCAAGGTCACGCACATCACCAGATCGGAGGTGCCTCCCGCGGT
TC170085	NM_002110	Homo sapiens hemopoietic cell kinase (HCK), mRNA	SS00005572	0.992889	1.99017	1.1127	9.60207	0.00654659	0.000892	TACATCCCAAGCAACTATGTTGCCCGCGTCAACTCTCTGGAGACAGAGGAGTGGTTCTTCAAGGGCATCA
AW231916	NM_001737	Homo sapiens complement component 9 (C9), mRNA	SS00006126	0.992068	1.98903	0.832215	9.51677	0.000858	6.05e-05	GTTGACCTTTGCTGACCCTCACGACTTCAATGAACTAAAGCTTGGGACTCAGTCAACTGGCCCCTTTCAT
TC166203	NM_031453	Homo sapiens chromosome 10 open reading frame 45 (C10orf45), mRNA	SS00010488	0.988767	1.98449	0.478673	11.6196	1.13e-05	1.69e-07	GCCAGTCCTTTTATATGACATAATCTCGTAGTCATTGGAGGCATAAAACCTAGTCCACATAACCCAACTT
TC185351	NM_057161	Homo sapiens kelch domain containing 3 (KLHDC3), mRNA	SS00008608	0.985157	1.97953	0.749323	12.6345	0.000402	2.23e-05	GCTGTTGGCATGAAGCCTCCTTCTCCCTGACTTGGGGAGGCAAGGACCAGCAGGTAATCTCACCCTTACT
TC184647	NM_022132	Homo sapiens methylcrotonoyl-Coenzyme A carboxylase 2 (beta) (MCCC2), mRNA	SS00005242	0.981352	1.97432	0.536412	10.5884	2.99e-05	6.43e-07	TTAAAACAGCCCATCATGAACAGGTTTGATGAGGAAGGCAGCCCTTACTATTCCAGTGCAAGGCTGTGGG
TC181506	NM_007074	Homo sapiens coronin, actin binding protein, 1A (CORO1A), mRNA	SS00002953	0.980375	1.97298	0.92184	11.8433	0.00206149	0.000187	CGGTACTTCGAGATCACTTCCGAGGCCCCGTTCCTGCACTATCTGTCCATGTTCAGTTCCAAGGAGTCTC
TC181792	NM_000941	Homo sapiens P450 (cytochrome) oxidoreductase (POR), mRNA	SS00000704	0.979979	1.97244	0.536606	11.3866	3.03e-05	6.58e-07	AAGGGGCTCCTCTCAGCTGAGTGGGGCCTGGCCTCCCTGTGATTTTCAATGAGTGTAAATAATTTTAAAT
TC181962	NM_182712	Homo sapiens eukaryotic translation initiation factor 3, subunit 9 eta, 116kDa (EIF3S9), transcript variant 2, mRNA	SS00006095	0.979824	1.97223	0.451776	11.3612	7.62e-06	1.06e-07	TGGAACAGAAAAACGAGCGTCTAGAATTGCGAGGAGGTGTGGACACGGACGAGCTGGACAGCAATGTGGA
TC172833	NONE	NONE	SS00012522	0.978957	1.97104	0.586362	10.8026	6.22e-05	1.75e-06	ACTGCAGTTCCCAAGCTGTGTTTCATTGTTCTCCACGGTTTCACTACAGACATGCTCCCTGAGGGCCTGG
TC167025	NM_000433	Homo sapiens neutrophil cytosolic factor 2 (65kDa, chronic granulomatous disease, autosomal 2) (NCF2), mRNA	SS00012777	0.975542	1.96638	0.368113	11.5049	1.71e-06	1.48e-08	ATTTGCAGGATTTAGCACGCCTCTGCAGTACTGTACAGAGACATAAATGGTTTGCAAATGTTAACATATC
TC163536	NM_006007	Homo sapiens zinc finger, AN1-type domain 5 (ZFAND5), mRNA	SS00000065	0.973959	1.96422	1.03088	12.0573	0.00459881	0.000554	CTGCTGGCAGCACATCTGAAAAATCAAGAAATGTGCCTGTGGCTGCCTTGCCTGTAACTCAGCAAATGAC
TC166914	NM_001894	Homo sapiens casein kinase 1, epsilon (CSNK1E)	SS00012784	0.973905	1.96415	0.985059	9.39625	0.00343022	0.00037	TGGAAACTCAACACAGCTAAGGACAGGAGTCTGCACGACGTGGGTGGATGCCTGTGTGACTTTGACATTG
TC166239	NM_022572	Homo sapiens paroxysomal nonkinesigenic dyskinesia (PNKD), mRNA	SS00007591	0.97298	1.96289	1.04848	10.6595	0.00519677	0.000648	AGACTGGAATGCCTTTCTCACTGCTCCTCCTGCCTTGTCTGCCTGGCAAACACCTATTCATCTCTCACAA
TC167880	NM_001001555	Homo sapiens growth factor receptor-bound protein 10 (GRB10), transcript variant 4, mRNA	SS00003009	0.972245	1.96189	0.694539	9.84799	0.000245	1.18e-05	ACCCTTCTACCCTAAGTACAGTGATTCACAGGACGCAGCACTGGTTCCACGGCAGGATCTCCCGGGAGGA
TC182445	NM_006755	Homo sapiens transaldolase 1 (TALDO1), mRNA	SS00001668	0.971504	1.96088	0.448728	13.4079	8.02e-06	1.12e-07	TTTTCTACTAATTGGAGCGGGGACGAATCACAGATTCCTGATTGTCAAATTCTGCTCGGCACATTAAAGC
NONE	NONE	NONE	SSNC000011	0.967167	1.955	0.885254	8.66731	0.00170369	0.000147	AGCTGCTGAATCTTCTACTGGTACATGGACAACTGTGTGGACCGATGGGCTTACCAGCCTTGATCGTTAC
TC162117	NM_002206	Homo sapiens integrin, alpha 7 (ITGA7), mRNA	SS00001257	0.965391	1.95259	0.665715	9.81285	0.000187	8.26e-06	CGGGGAGGAGGTTATGTCGCTGACTCAGGGGCTCTTCCCTTCCTAGCATCCCCTCTCCTCTGACCTTAGT
TC183920	NM_080591	Homo sapiens prostaglandin-endoperoxide synthase 1 (prostaglandin G/H synthase and cyclooxygenase) (PTGS1), transcript variant 2, mRNA	SS00001865	0.962246	1.94834	0.807365	12.5655	0.000883	6.33e-05	TGATCCAGAACAGTGGCTGGTGTACTGGATTGATCCTGATCCGAATGTCTGGAGTGTTGATCCATTTTCC
TC185767	NM_001845	Homo sapiens collagen, type IV, alpha 1 (COL4A1), mRNA	SS00006583	0.959485	1.94462	0.817232	11.1425	0.000991	7.38e-05	GGATTTCAGGGAATGCCAGGGATTGGAGAGAAAGGTGAACCTGGAAAACCGGGACCCCGAGGAAAGCCCG
TC165748	NM_003177	Homo sapiens spleen tyrosine kinase (SYK), mRNA	SS00000526	0.958909	1.94384	1.29678	11.287	0.0201068	0.00387235	ACGTGGAGAACAGGCCTGGATTTGTAGCGGTGGAGCTCAGGCTGCGCAATTACTACTACGATGTGGTTAA
TC186775	NM_015179	Homo sapiens KIAA0690 (KIAA0690), mRNA	SS00005140	0.958365	1.94311	0.33966	10.0091	1.26e-06	9.48e-09	CTTGTCTGGCCGTGTGACATTTGCTGTGACCAGACATAGAATAAAGATGCACCAGCGCGCGTTGGTCCTA
TC164458	NONE	NONE	SS00012046	0.957339	1.94172	0.867907	11.7008	0.00159065	0.000136	TCTGTGTTCCTTGCGGTGTGAGATTAGGCTCTGGCACCCTCCCACAGTAGCTGGTAGCTGAACTAGAAAG
TC166643	NM_001629	Homo sapiens arachidonate 5-lipoxygenase-activating protein (ALOX5AP), mRNA	SS00000647	0.953429	1.93647	0.748883	13.2766	0.000537	3.3e-05	TGCACATGCAGTGGCTCTGGCTTTGCTATTCAGATCCTTTCCGTGTGTTTCTTGACTTATCCTGCTTTCT
TC186445	NM_022566	Homo sapiens mesoderm development candidate 1 (MESDC1), mRNA	SS00009011	0.95206	1.93463	0.623246	11.1245	0.000129	4.92e-06	TTTTTAAGCAATCGTGATGGATTAGGCGTATCCTTGGTGTGGAAAGAGTATGACTTTGCCATGTGATTTG
NONE	NM_002032	Homo sapiens ferritin, heavy polypeptide 1 (FTH1), mRNA	SS00006872	0.94748	1.9285	1.10994	11.3978	0.0088497	0.00132162	TTACCTCGGGGCCTGGGAAGGCTCGCCAGTAACTCTCTTCCCCGTTGTCTTTTCCAGTTGTGTGACTTCA
TC163456	NM_003461	Homo sapiens zyxin (ZYX), mRNA	SS00004261	0.946991	1.92785	0.61832	12.5756	0.000128	4.85e-06	TACCAGACCTCATCCCTGCATCCCTCCTGCCCTGATCCAGGGCCCCAACATGCTTCAGGGCTGCAGAGTC
TC165985	NM_015871	Homo sapiens zinc finger protein 593 (ZNF593), mRNA	SS00006674	0.946694	1.92745	0.533345	10.2408	4.22e-05	1.01e-06	GCTTGACAGATCCTGAGAATTCAAGGCAGAAGAGTTGCCCATGGACAGTGATGCAAGGGCCAGTCTGGGA
TC172520	NM_020791	Homo sapiens TAO kinase 1 (TAOK1), mRNA	SS00000171	0.945184	1.92543	0.847063	10.3298	0.00148305	0.000124	CAGGAGGCACAGAACTATTAGACATCACTGTGTGGTCACCCTCCATCATGTCTAGCTCACTCTTGTCATC
TC175743	NM_033086	Homo sapiens FGD1 family, member 3 (FGD3), mRNA	SS00011748	0.944432	1.92443	0.780684	11.1867	0.000815	5.61e-05	AGGTGTCCAAGAGGGCGAGTGGTGGGTTCCTGAATAACCGCATTGCAAAACTGCAGGGGGCCCACACAGG
TC165219	NM_024658	Homo sapiens importin 4 (IPO4), mRNA	SS00001597	0.940624	1.91936	0.789104	9.93545	0.000908	6.54e-05	TGGCTCCCGAGCTCTTGCGCATTTGTAGCCTCATTCTGGCTGAGAACAAGATCCCAGCAGACACCAAGGC
TC185427	NM_000617	Homo sapiens solute carrier family 11 (proton-coupled divalent metal ion transporters), member 2 (SLC11A2), mRNA	SS00007165	0.937903	1.91574	0.804777	11.7818	0.00107593	8.2e-05	AGTACCGGGAATTGATGGGGATAGGGAGCGCTGCAGCTTGTCTCCTGTGAGGTCCTGCTAGTGGTTTTAG
TC167604	NM_002468	Homo sapiens Myeloid differentiation primary response gene 88 (MYD88)	SS00012866	0.937238	1.91486	0.754826	11.5371	0.000662	4.38e-05	CCAGGATAGAACTCAGGACCCTAAATTTACTAGGAAATGGCATTCTGTTCACCTCCAGCAAGGAGTAGGG
TC163103	NM_001831	Homo sapiens clusterin (complement lysis inhibitor, SP-40,40, sulfated glycoprotein 2, testosterone-repressed prostate message 2, apolipoprotein J) (CLU), transcript variant 1, mRNA	SS00000622	0.935062	1.91197	1.14538	12.8272	0.0116171	0.00189065	TCGCCCGGAACATCATGCCTTTCCCCCTGTTCACAGACCTGAATTACCATGACATGTTCCAGCCCTTCTT
TC169278	NM_031419	Homo sapiens nuclear factor of kappa light polypeptide gene enhancer in B-cells inhibitor, zeta (NFKBIZ)	SS00008730	0.932613	1.90873	0.786884	10.0299	0.000954	7.01e-05	GCATTAGAGGGGCTGCGTAATCATCCAGCTACCATCGCTGTCAACAAAACAGATGGAGGGAGAGTTGTTC
TC164723	NONE	NONE	SS00010456	0.92617	1.90023	1.47937	9.46077	0.0455501	0.0114506	GCTGAGGCCTTTTCCCTAAAAATGTCCCTTTCCCTGCACTGATGTTGCATATTTCTCTGTCAGTGGCTTC
TC167819	NM_004205	Homo sapiens ubiquitin specific protease 2 (USP2), transcript variant 1, mRNA	SS00005725	0.924588	1.89814	0.831218	9.87087	0.00154947	0.000131	CCAACGTGCTGTCGCTGCCGAGCCAGAAAACGCTGTATAAAGAAGTTCTCCGTCCAGAGGTTCCCAAAGA
TC163605	NM_030662	Homo sapiens mitogen-activated protein kinase kinase 2 (MAP2K2), mRNA	SS00004404	0.918555	1.89022	0.761332	11.9444	0.000857	6.02e-05	GTGAATGAGCCACCTCCCAAGCTGCCCAATGGCGTCTTCACCCAGGACTTCCAGGAGTTTGTAAATAAAT
TC182746	NM_004037	Homo sapiens adenosine monophosphate deaminase 2 (isoform L) (AMPD2), transcript variant 1, mRNA	SS00001386	0.910498	1.87969	0.508351	9.92915	4.38e-05	1.06e-06	CACCTGGTCCCCTGTGTTGAGTTCTGGACCGAGGCCTTTGCTGTGAAATGCAGTGTTTCATACAATCCTG
TC164637	NM_002633	Homo sapiens phosphoglucomutase 1 (PGM1), mRNA	SS00000975	0.909712	1.87867	0.354385	11.695	2.98e-06	3.18e-08	TCCTGGTGAAACTCTCCCCCCATTTATTGTTTACATGTCATCCGGCAGAATGCGGTTTCTGGTGCCTTCT
TC182237	NM_000175	Homo sapiens glucose phosphate isomerase (GPI), mRNA	SS00001155	0.904781	1.87226	0.544445	12.9351	7.42e-05	2.36e-06	CATGCCCCCTCTGTTTTAAAGTTGGCTGAAGTGTTTCGGTGCAGCTGAATTTTCTGACCCATGTTCACTG
TC162419	NM_000480	Homo sapiens adenosine monophosphate deaminase (isoform E) (AMPD3), mRNA	SS00012008	0.8978	1.86322	0.696546	9.08056	0.000533	3.25e-05	GAAAGCATTTTTAAAGGCCAGTGTGAAGTCAAGTTTTACCAAGGTACTCTTCGTGTGTGTTACTAGTGCC
TC187977	NM_005248	Homo sapiens Gardner-Rasheed feline sarcoma viral (v-fgr) oncogene homolog (FGR), mRNA	SS00005583	0.897762	1.86317	1.29685	11.1834	0.0286083	0.00620787	TCCACAGAACCGCAGTACCAGCCTGGGGATGAGACATAGCCTGTTTGCGTATCTACCAGCTCTCTGGGTG
TC186541	NM_006948	Homo sapiens stress 70 protein chaperone, microsome-associated, 60kDa (STCH), mRNA	SS00013280	0.896491	1.86153	0.575832	10.4031	0.000126	4.77e-06	GGATGTTGGGTTTCCAATCACTGAAAAAGAGAAATAAGCAAACTCTTCAGCAACATCAGAACATTTCAGC
TC171677	NONE	NONE	SS00010449	0.896426	1.86145	0.883022	11.4583	0.0030761	0.000317	CTGCAGAGAGTTGTGATTTGGGGGTGCCTGCAAGAGGCCATGAGCTCAGGGTCTTTCTACTATGTCATCT
TC165971	NM_004891	Homo sapiens mitochondrial ribosomal protein L33 (MRPL33), nuclear gene encoding mitochondrial protein, transcript variant 1, mRNA	SS00008784	0.892835	1.85682	0.892101	11.066	0.00337968	0.000361	ACAATTGGTACTCAGGACCGTCTTACTCCAAAAGCCTAGGTCCTGAAGCACTCTACGAATGGACCTGTTA
TC183076	NM_001090	Homo sapiens ATP-binding cassette, sub-family F (GCN20), member 1 (ABCF1), mRNA	SS00001512	0.891696	1.85536	0.415067	10.603	1.21e-05	1.88e-07	GGCCTTGTCCTTGAAGTCCCTCTGTACGAACAGGTCACATTCATTATTGAGGGATTCCATCCAGCCAAGG
TC170593	NM_002357	Homo sapiens MAX dimerization protein 1 (MAXD1)	SS00012639	0.891086	1.85457	0.887866	10.7757	0.00332655	0.000353	ATCTTCCTAATGGTAAACACAGCCTAAACAGGGGAGCAGCAGAGAAGGGAGTTTGAAATTCTGTCTCCAG
TC192594	NM_013952	Homo sapiens paired box gene 8 (PAX8), transcript variant PAX8C, mRNA	SS00006472	0.888861	1.85171	0.665752	8.47403	0.000417	2.33e-05	CCCAACTCCAGCTTGCTGAGTTCCCCATATTATTACAGTTCCGCATCAAGGGCGAGTGCACCGCCCACCA
TC189379	NM_006806	Homo sapiens BTG family, member 3 (BTG3), mRNA	SS00009384	0.888361	1.85107	0.52957	11.8718	7.34e-05	2.28e-06	AGAACACTGTAGGAGTGGGCAATATGTTCTAGCACCTTTGAGCATTTACTCTATGGAGAGTATGTAAGTT
NONE	NM_173200	Homo sapiens nuclear receptor subfamily 4, group A, member 3 (NR4A3), transcript variant 3, mRNA	SS00001090	0.887553	1.85004	1.18517	8.91313	0.0193042	0.0036643	TGTGGGAGAGCTCTCTCAGTGTGAACATGCCTTCTTTGGGCAGAAATCAGGAATCCACCAGCTGTTAATG
TC165958	NM_006342	Homo sapiens transforming, acidic coiled-coil containing protein 3 (TACC3), mRNA	SS00002325	0.884714	1.8464	1.1472	10.9319	0.0164006	0.00297771	GAACTGACCAGAATCTGTGACGACCTCATTTCCAAGATGGAGAGGATCTGACGTGGAAGCCCCGGCCTCG
TC187888	NM_000510	Homo sapiens follicle stimulating hormone, beta polypeptide (FSHB), mRNA	SS00001147	0.883554	1.84491	0.670878	8.15606	0.000467	2.71e-05	ATTTCATGCTTCCTACCCTTGTCTGAAGGACCAAGACGTCCAAGAAGTTTGTGTGTACATGTGCCCAGGC
TC166667	NM_004741	Homo sapiens nucleolar and coiled-body phosphoprotein 1 (NOLC1), mRNA	SS00005708	0.881231	1.84195	0.832907	10.7519	0.00232433	0.000223	TGCAAGTCAATTCCATTAAGTTCGACAGCGAGTGACCTAGGGCTGTCCCTGGTGCAGCAGAGGTGATGAC
TC169498	NONE	NONE	SS00010504	0.880818	1.84142	0.458784	11.2803	2.85e-05	6.03e-07	TGCTCCAGGGAATAGGGACTTCGGCCTTGGGAAGGTGACCCTTCCGAATGTCCAGGGATTCTTGTATCTC
TC161999	NM_020750	Homo sapiens exportin 5 (XPO5), mRNA	SS00008221	0.877903	1.8377	0.608869	11.393	0.000232	1.11e-05	CACGTGATGCCGTTGGCATTTAAGGATAATCCAGACCAACTAGGCTACATCTGTGACAGCAGCTAGCAAA
TC166138	NM_153464	Homo sapiens interleukin enhancer binding factor 3, 90kDa (ILF3), transcript variant 3, mRNA	SS00003669	0.874181	1.83297	0.399444	10.7293	1.15e-05	1.76e-07	GAATGAAAACCCAGTGGACTACACGGTTCAAATACCCCCCAGTACCTCCTACGCCATTACGCCCATGAAA
NONE	NM_024667	Homo sapiens zinc finger CHCC domain containing 6 (ZCHHC6)	SS00007522	0.873154	1.83166	0.552392	11.3969	0.000119	4.42e-06	AGTACCTATTTATGTGACCCTTCTGTGGATGACCAGTGCCACCAAGGGGCTTTGTGGTTTTCTCCCTCTC
TC184537	NM_006521	Homo sapiens transcription factor binding to IGHM enhancer 3 (TFE3), mRNA	SS00007217	0.869691	1.82727	0.575843	10.5747	0.000165	7.1e-06	TCAGAGTTATCAAGAGACACTCCGTGCCCGTTCTCATCCACAAACACCCAAGGTCGTCAGCTTTGGATTG
TC166211	NM_022664	Homo sapiens extracellular matrix protein 1 (ECM1), transcript variant 2, mRNA	SS00003047	0.866081	1.82271	1.02028	11.3514	0.00956597	0.00146684	CTCACCAAACATAAGCAGATTCCTGGGCTGATCCAGAACATGACAGTCCGATGCTGTGATGTGCCGTTTC
TC163750	NM_004125	Homo sapiens guanine nucleotide binding protein (G protein), gamma 10 (GNG10), mRNA	SS00008625	0.860031	1.81508	0.950963	14.1542	0.00653624	0.000889	CTTAGCACCCTGACGGGAAAGACGAGTGTTGTGTTTTGCATGAGATTGCCCCATCCTGTAATGAAACAGA
TC165175	NM_001665	Homo sapiens ras homolog gene family, member G (rho G) (RHOG), mRNA	SS00001522	0.859299	1.81416	0.638143	12.2608	0.000415	2.31e-05	CTCCCTTCCCAAGAAGGAGCCACGGAATCCTGAGAAGATCCATGTGCCCTACCCTACGCCCCTGTGCCCA
TC163827	NM_001001995	Homo sapiens glycoprotein M6B (GPM6B), transcript variant 1, mRNA	SS00008158	0.858779	1.8135	0.408185	11.07	1.63e-05	2.82e-07	GCGAGCCTGCTAGAGTAATTCTACTACACCTACCATGGAAAAAGCTGGATTCCAACTGTGTCAGGCTGTC
TC185614	NM_014397	Homo sapiens NIMA (never in mitosis gene a)-related kinase 6 (NEK6), mRNA	SS00007673	0.857536	1.81194	0.525162	10.2922	9.7e-05	3.38e-06	GCCCATTGTAGATGATCCAAAAGTGGTAGCCACTCACCCCTTCACAAAACTAAAGTGCATGGACCATGGA
TC169593	NM_020307	Homo sapiens cyclin L1 (CCNL1), mRNA	SS00006495	0.856499	1.81064	1.03764	10.7693	0.0113434	0.00183425	GACCACGACGGGAGGAATCCTGATCGGCGACCGCCTCTATTCGGAAGTTTCGCTCACTATCGACCACTCG
TC182203	NM_004169	Homo sapiens serine hydroxymethyltransferase 1 (soluble) (SHMT1), transcript variant 1, mRNA	SS00000792	0.846245	1.79782	1.02547	8.98862	0.0114176	0.0018528	CCACGTCCATCTTTTTCGAGTCCATGCCCTACAAGGTGGACCCGGACACGGGCTACATCAACTACGACCG
TC185938	NM_002480	Homo sapiens protein phosphatase 1, regulatory (inhibitor) subunit 12A (PPP1R12A), mRNA	SS00001111	0.846199	1.79776	0.587529	11.2181	0.000253	1.23e-05	CACTCTATGCTTCAAGTCAACTCAACCGGCCGAACAGTCTTGTAGGTATAACTTCTGCTTACTCCAGAGG
TC170981	NM_004193	Homo sapiens golgi-specific brefeldin A resistance factor 1 (GBF1), mRNA	SS00003422	0.844804	1.79602	0.801572	10.0539	0.00248531	0.000243	CCCGATGGAGCACCCATACTCCACTGGATGAAGAACGAGATCCTCTACTGCATAGTTTCAGTCATCTAAA
TC168562	NM_014038	Homo sapiens basic leucine zipper and W2 domains 2 (BZW2), mRNA	SS00005501	0.844652	1.79583	0.545735	11.3413	0.000149	6.08e-06	TTGGGACTCTACCTCTCACTCACTATCTGCTAACTTAAAGCCATTCAACTGGGAGTCCAGTAGGTATCTG
TC167039	NM_003752	Homo sapiens eukaryotic translation initiation factor 3, subunit 8, 110kDa (EIF3S8), mRNA	SS00006553	0.83673	1.786	0.439336	12.2944	3.59e-05	8.26e-07	CGTCTCCAGTGCTCTAGACCCTTCCGCCTTTAGGTCCCAAACCACGCCCCAGTCATTAAAGGTCTATTTA
TC184891	NM_006988	Homo sapiens a disintegrin-like and metalloprotease (reprolysin type) with thrombospondin type 1 motif, 1 (ADAMTS1), mRNA	SS00008212	0.836131	1.78526	0.690848	13.5522	0.000943	6.89e-05	GCTGCTGTGGTTTCAGAGAATGTTCATGCCATCGCTTCTATTGAGAGCTAAGAATCCAAGATTGTCCAGC
TC162900	NM_004768	Homo sapiens splicing factor, arginine/serine-rich 11 (SFRS11), mRNA	SS00001345	0.834988	1.78384	0.612709	13.0512	0.000398	2.2e-05	TAAAAAGCCTAGGTCTCCCAAGAGAAAGTTGTCTCGCTCACCATCCCCTAGGAGACACAAAAAGGAGAAG
TC167890	NONE	NONE	SS00010180	0.831011	1.77893	0.411263	9.005	2.46e-05	4.89e-07	CAAGCCATCCAGGACCTCCCAGTCCCAGTGATGCATCACCACCTAAAGATGCTGAGAGTTTAGATGGAGG
TC168558	NM_016257	Homo sapiens hippocalcin like 4 (HPCAL4), mRNA	SS00008736	0.829809	1.77745	0.960532	9.44763	0.0088497	0.00132116	TTTTCAGGATTTTCTTTTACCTTCGCCAGAGTGTGGGGGCAGGACTGGGCCTCCCAGGGGCTATAGCCCT
NONE	NM_033161	Homo sapiens surfeit 4 (SURF4)	SS00007258	0.829375	1.77692	0.5528	10.5646	0.000195	8.75e-06	ATGCTGAATGCAGCCCAAATTACTTTTTACGATTTGTGATGCCTTACCGATTGGATCTCGATCCTGTATT
TC163321	NM_004134	Homo sapiens heat shock 70kDa protein 9B (mortalin-2) (HSPA9B), nuclear gene encoding mitochondrial protein, mRNA	SS00007040	0.824379	1.77077	0.537715	13.1512	0.000167	7.21e-06	CCATGTTGGGAAGTAGGGCAGGGGAAGCTAGATACTGGAGGTCTAAGTAGCTATTTATGGTTAGGTCCAG
TC183716	NM_014283	Homo sapiens chromosome 1 open reading frame 9 (C1orf9), mRNA	SS00007211	0.82398	1.77028	0.616798	10.6918	0.000473	2.76e-05	AGGTAGTGTGGGAAGTTATACCACCTATGTGCAGCATCCAGCATTGTGGAAAGATGACTTTCAATATGTA
TC187377	NM_015885	Homo sapiens pre-mRNA cleavage complex II protein Pcf11 (PCF11), mRNA	SS00006321	0.822655	1.76866	0.762922	10.4358	0.00220263	0.000206	GGATTTGAAAGGGACTAACCGGGACCCTCGTCTTAATAGGATGAGTCAACATTCCTCTCATGGAAAAGAT
TC182632	NM_012193	Homo sapiens frizzled homolog 4 (Drosophila) (FZD4), mRNA	SS00007381	0.822495	1.76846	0.884599	12.392	0.0057264	0.000738	TTATCGGCTGTTCCTTTCACATTCCAGACCCTGGAGAGTGTTAACGGTTTCAGGAAAGGAGCTTTGTGGC
TC166459	NM_032375	Homo sapiens AKT1 substrate 1 (proline-rich) (AKT1S1), mRNA	SS00008559	0.819536	1.76484	1.27491	9.52293	0.0417739	0.0101651	TTGGGTAGTAGCCCTCCACTTCGCATAGTGAATGGGCAGTTCCTTCGTTTGATTGGCTTGAACACTGTAA
TC182279	NM_139276	Homo sapiens signal transducer and activator of transcription 3 (acute-phase response factor) (STAT3), transcript variant 1, mRNA	SS00008286	0.81947	1.76476	0.42442	11.974	3.51e-05	8.03e-07	ACCTCCCCACACGGTGGTTTGTGAGACGCTGTCCTGGCCACTGCATTCAAATTCCAATGTATACTTACTT
TC186829	NM_020170	Homo sapiens nicalin homolog (zebrafish) (NCLN), mRNA	SS00006193	0.81897	1.76415	0.47233	9.47496	7.27e-05	2.23e-06	TCGGGATGGCCTACACGGCAGTCCAGCACTTCGACCTCCTGTACAAAACTGTTCAGAGACTGCTGAAGGC
TC162854	NM_003144	Homo sapiens signal sequence receptor, alpha (translocon-associated protein alpha) (SSR1), mRNA	SS00007123	0.815164	1.7595	1.00487	10.9067	0.0128381	0.00216183	TCCTCAGCTCTCAGGGCCTCTGTGCTCTCAGTGTTCCCAGAAACTCCATAATGAATGGAATTCACTTCCA
TC163867	NM_006555	Homo sapiens SNARE protein Ykt6 (YKT6), mRNA	SS00002005	0.813591	1.75758	0.468285	12.0469	7.31e-05	2.25e-06	TTTGAGACGGTCGTTCGAGGCCCCTCAAGCTGTATTTTTGGCCCAAATGAAACCATAAAGCTCAGTGACT
TC162821	NM_002654	Homo sapiens pyruvate kinase, muscle (PKM2), transcript variant 1, mRNA	SS00004205	0.808759	1.7517	0.70047	13.0598	0.00138263	0.000114	GAGTCCCCAGAGGGCAACAGCTCCTGCTTCTCTTCCTTTGTGTACTCCTGTAGTTCTGTAGAAAATGGAT
TC192949	NM_003688	Homo sapiens calcium/calmodulin-dependent serine protein kinase (MAGUK family) (CASK), mRNA	SS00009184	-0.805705	-1.748	0.649991	11.3577	0.000851	5.93e-05	AAACAATCTGTAATCTACAGCAACGTACATTCCGTTCATGGGGCGCACCCAGGGGAATAAGAATAAAATG
TC189702	NM_004735	Homo sapiens leucine rich repeat (in FLII) interacting protein 1 (LRRFIP1)	SS00007738	-0.807268	-1.74989	0.76232	9.98015	0.00253242	0.000249	CAGCATTGTTTGAGGGAGGGAAGGCCCTACCACCCTTGTTTAATCTCTATTAAGGAACTCTGTGTCTTTT
TC163641	NM_016022	Homo sapiens likely ortholog of C. elegans anterior pharynx defective 1A (APH-1A), mRNA	SS00006345	-0.807888	-1.75065	0.551766	10.8475	0.000247	1.2e-05	CAGCCATTATCCTGCTCCATACCTTTTGGGGAGTCGTGTTCTTTGATGCCTGTGAGAGGAGACGGTACTG
TC171741	NM_014487	Homo sapiens zinc finger protein 330 (ZNF330), mRNA	SS00006496	-0.807904	-1.75067	0.813143	10.0608	0.00384661	0.000432	AACACCCATGCAATGCTTCAATGGAATGTGACAAGTGTCAGAGGCGGCAGAAGAATAGAGCGTTTTGCTA
TC165691	NM_016061	Homo sapiens yippee-like 5 (Drosophila) (YPEL5), mRNA	SS00013231	-0.808299	-1.75115	0.582285	12.6742	0.000375	2e-05	AATTTGTGACCAGCGCTAAAGGTTCAGTGTTAGTATGGCTTGTGCTGGCCATTGTGCCATATTCTTGTTG
TC169128	NM_001008493	Homo sapiens enabled homolog (Drosophila) (ENAH), transcript variant 1, mRNA	SS00007551	-0.808496	-1.75139	0.837016	11.0022	0.00458014	0.000548	ATTGTGTTACGTTAAACAGTCTACAGTGGGATAGAGTACTGGGTACCAGTGGTCCAAAGTGAGATAAAAG
TC164728	NM_020153	Homo sapiens Chromosome 11 open reading frame 60 (C11orf60) mRNA	SS00004762	-0.809829	-1.753	0.424365	11.5881	4e-05	9.49e-07	TCAGACCCTACGGTGCTCTCCCTTTGGGTAACAGAGAATTCCAAACAGCACAACGTCACACAACATATGA
TC164357	NM_017790	Homo sapiens regulator of G-protein signalling 3 (RGS3), transcript variant 3, mRNA	SS00008365	-0.810694	-1.75405	0.499557	10.0103	0.000119	4.4e-06	TGAAAAGCCACCTCGCAGAGAAGGTGGACACCATTTCCGGTTTCAGGGGATTCACTGGTCCCAAGCCCCA
TC167697	NM_005197	Homo sapiens Forkhead box N3 (FOXN3) , mRNA	SS00011261	-0.811915	-1.75554	0.549133	12.7955	0.000227	1.08e-05	AAGGAAAGTGATGCTCAGTTGCATTTGTGTTACTAACGGAGCAGTGTGGACGCAGGCACGATCAGCCGAA
TC183558	NM_032376	Homo sapiens Transmembrane protein 101 (TMEM101) mRNA	SS00004507	-0.812224	-1.75592	0.586529	9.7196	0.000378	2.03e-05	TGGCTGCCCAGATCTTGGCTGTACTACTGCCCCCGGTCATGCTGCTCATTGATGGCAATGTTGCCTACTG
TC166557	NM_052932	Homo sapiens Transmembrane protein 123 (TMEM123) mRNA	SS00011685	-0.812835	-1.75666	1.02094	11.5555	0.0141529	0.00248531	AATTTCCTGTGCTTTAGGTTTGAAGTGATGTAGTTATCTAGTTAGGGTTAGGGTTAGAGTTAGGGTTAGG
NONE	NONE	NONE	SS00010453	-0.813595	-1.75759	1.26668	12.6806	0.0420466	0.0102391	TACGGCCATGAGAAATGGAAAGATTGGCAGAGACAGACACAAAATAGGCAAATAAGCTGCTCCCCGTCAG
TC186304	NM_033346	Homo sapiens bone morphogenetic protein receptor, type II (serine/threonine kinase) (BMPR2), transcript variant 2, mRNA	SS00012974	-0.815315	-1.75968	0.473318	11.584	7.58e-05	2.42e-06	GAAAGGCTGAAAAATATTGGCAATTCCTCAGAACCCTCTTTCTTGTTAACGGGTATCTTTTGTTGGTGTG
TC185881	NM_000599	Homo sapiens insulin-like growth factor binding protein 5 (IGFBP5), mRNA	SS00012164	-0.81593	-1.76043	0.825004	11.7135	0.00392347	0.000444	ACACAGTAGCCCACACGGATAGACAGTTGTCAGACAAGATTCCTTCAGATTCCGAGTTGCCTACCGGTTT
NONE	NM_198392	Homo sapiens transcription factor 21 (TCF21), transcript variant 1, mRNA	SS00010099	-0.816426	-1.76104	0.837997	13.1075	0.00430716	0.000504	GTTATATTCACCCGGTCAACCTGACGTGGCCCTTTATGGTGGCCGGGAAACCCGAAAGTGATCCTGAAAG
TC183490	NM_016651	Homo sapiens dapper homolog 1, antagonist of beta-catenin (xenopus) (DACT1), mRNA	SS00008146	-0.816671	-1.76134	0.566975	10.1312	0.000275	1.36e-05	AATGGGATGAGACCGTTTGGTCTGAAGGTCAGGTGAATGGAATTTTCCGACATACACTTGCTCCTTTGGT
NONE	NM_020755	Homo sapiens Serine incorporator 1 (SERINC1)	SS00011586	-0.816996	-1.76173	0.937765	10.3507	0.00847697	0.00125289	TTCTTTGAAAGCCCTCTGTCTCAATCCCCATTATTAACTTGCACTGTTGTCAATCAGACACTCTATACCT
TC165832	NM_017845	Homo sapiens COMM domain containing 8 (COMMD8), mRNA	SS00002435	-0.818882	-1.76404	0.712846	9.88963	0.00141193	0.000117	ATAGTTGGTATTTCCTCAGCACAGCTACAGGATTTTGATTGGCAGTTAAAGCTTGCACTTTCAAGTGACA
TC193376	NM_020337	Homo sapiens ankyrin repeat domain containing 50 (ANKRD50), mRNA	SS00008139	-0.820235	-1.76569	0.566996	8.93547	0.000262	1.29e-05	AAATGCACCTTGTGGCCAAAGGGCAAGGCTATGACTCATTACAGAAGGGATTTATGTTTTTTGAAGAGCT
TC163614	NM_004264	Homo sapiens Mediator comlex subunit 21 (MED21), mRNA	SS00004445	-0.821326	-1.76703	0.522722	11.5518	0.000144	5.74e-06	TGCCCAGCTATTTGCAGCGCTGATTGCACGAACGGCAAAAGACATTGATGTTTTGATAGATTCCTTACCC
TC191665	NM_014466	Homo sapiens tektin 2 (testicular) (TEKT2), mRNA	SS00003089	-0.821339	-1.76704	1.16909	10.2505	0.0273565	0.00585003	CAGACCATTTGGGATGAACACGACAATAGGACTCGACTGGCAGAGAGGATTGATACCGTCAACCGATGGA
NONE	NM_006761	Homo sapiens tyrosine 3-monooxygenase/tryptophan 5-monooxygenase activation protein epsilon polypeptide (YWHAE)	SS00011226	-0.82191	-1.76774	0.932582	14.516	0.00786163	0.00113812	GAGGGAGAATAAAAGTAGGCAAGAATGAGCAGCCACGGATTCTTGAACTGTTACCAGCACCATGCTTTTC
NONE	NM_173496	Homo sapiens membrane protein, palmitoylated 7 (MAGUK p55 subfamily member 7) (MPP7)	SS00012838	-0.822223	-1.76813	0.770352	9.8713	0.00234461	0.000226	TACTTACCAATACAGATGTTTTCGATATCTTTAAGGCTGGCTTTACCCGGTTTTGTGTAATGACTGGGTG
NONE	NM_007175	Homo sapiens ER lipid raft associated 2 (ERLIN2)	SS00010722	-0.822667	-1.76867	0.631011	9.61083	0.000561	3.51e-05	ACAAATCTAAGCTAGAGCTTGTCACAAACAACACCGATATGCTTGCGAGTTCACTCCAGACACCACTCAG
TC194499	NONE	NONE	SS00012768	-0.824012	-1.77032	1.14978	11.1398	0.0248407	0.00512579	CTGTATGCCAGCAGGGAAATGTCATAGCTGAGAAAGAAGGGAGGAGTCTTTCTACCCCTGGTGCAGATGG
TC172569	NM_019091	Homo sapiens pleckstrin homology domain containing, family A (phosphoinositide binding specific) member 3 (PLEKHA3), mRNA	SS00009000	-0.824371	-1.77076	0.76089	9.84836	0.00213269	0.000197	AACTTGTGCCATGGACCAAATGGTCACTTTACCCCAGCTGAAAATGAGTGACAGTCACAGCTTGATAGTG
TC164395	NM_001007097	Homo sapiens neurotrophic tyrosine kinase, receptor, type 2 (NTRK2), transcript variant b, mRNA	SS00000570	-0.82591	-1.77265	0.931216	8.19874	0.00754299	0.0010778	TCCGGTCGGTAATCTGGTTTCCAAGCACATGAATGAAACAAGCTACACACAGGGCTCCTTAAGGATAACT
TC167600	NM_001609	Homo sapiens acyl-Coenzyme A dehydrogenase, short/branched chain (ACADSB), nuclear gene encoding mitochondrial protein, mRNA	SS00003030	-0.825942	-1.77269	0.853007	9.93191	0.00444294	0.000524	CTTCTTGGTAGATCGTGATACCGAGGGCCTCCGTGTAGGGAAACCGGAGAACAAATTGGGAATCAGAGCT
TC165592	NM_024911	Homo sapiens putative NFkB activating protein 373 (FLJ23091), transcript variant 1, mRNA	SS00006591	-0.826722	-1.77365	0.490437	9.82428	8.59e-05	2.83e-06	TCTTCTTCATTGTTAGTCAGGTGACTGAAGGCCACTGGAAGTGGGGCGGTGTTACGGTCCAAGTGAACAG
TC187728	NM_000499	Homo sapiens cytochrome P450, family 1, subfamily A, polypeptide 1 (CYP1A1), mRNA	SS00000901	-0.827401	-1.77449	0.889068	8.28966	0.00567833	0.000728	AGATTTTTTGAATCGTGAGGGAAGCCACTCCCATCTACATGCCCACTTTGAGCCCAGTTCTGTTGGGTTT
TC183327	NM_001885	Homo sapiens crystallin, alpha B (CRYAB), mRNA	SS00005626	-0.82935	-1.77688	0.832684	12.1125	0.00369719	0.00041	TCCCCGATCACAAGTCTCCATGAACGGGTGGTGAGCTGGGATAATAAAACCCCTGACATCACCATTCCAG
TC163100	NM_201541	Homo sapiens NDRG family member 2 (NDRG2), transcript variant 8, mRNA	SS00000118	-0.829438	-1.77699	1.1612	10.96	0.0251382	0.00522365	GATATGCTCTTAGTCACCCGGATACTGTGGAGGGTCTCGTCCTCATCAACATCGATCCCAATGCCAAGGG
TC187929	NM_206827	Homo sapiens RAS-like, family 11, member A (RASL11A), mRNA	SS00000094	-0.832911	-1.78128	0.585251	10.9534	0.000288	1.45e-05	GCGATTACGAACCGAATACAGGCAAGTTGTACTCTCGGCTTGTGTGCGTGGAGGGAGACCAGCTCTCCTT
TC162851	NM_002167	Homo sapiens inhibitor of DNA binding 3, dominant negative helix-loop-helix protein (ID3), mRNA	SS00001410	-0.834079	-1.78272	0.621438	14.4049	0.000446	2.56e-05	GCGGTAGAGCTGGTCTTCTGGTCTCGGAGAAAGGCTCTGTTGCCCTGATTATGAACTCTATAATAGAGTA
TC165942	NM_032532	Homo sapiens fibronectin type III domain containing 1 (FNDC1), mRNA	SS00009111	-0.83409	-1.78273	0.47035	9.43433	6.09e-05	1.67e-06	GCCACCAAAGGAAATGTAGCCTACTTAAGATTTATTCTGTGGATTTATCCACGGCTAGGCGCCCAATGTA
TC163149	NM_206876	Homo sapiens protein phosphatase 1, catalytic subunit, beta isoform (PPP1CB), transcript variant 3, mRNA	SS00009764	-0.834175	-1.78284	0.840423	10.3215	0.00375108	0.000419	GGTCTGACCCAGATAAGGATGTGCAAGGTTGGGGAGAAAATGACCGTGGTGTTTCCTTCACTTTTGGAGC
TC166032	NONE	NONE	SS00009187	-0.836002	-1.7851	0.881472	8.18227	0.00498351	0.000616	GGACCCCAGCCTCCATGGCTCTGGCTCTTTGATGCTAGGGACCGCTCAGATCCATGGTTTGAAGGCACAG
TC164126	NM_015991	Homo sapiens complement component 1, q subcomponent, alpha polypeptide (C1QA), mRNA	SS00004292	-0.837165	-1.78654	0.712953	15.2994	0.00116081	9.15e-05	TCCAGCGGGGAGACAAGGTCTGGATCCAAAGAGACCCCAATAAGGGCCGCATTTACCAGGGTTCAGAAGC
TC163116	NM_002775	Homo sapiens HtrA serine peptidase 1 (HTRA1), mRNA	SS00001414	-0.837259	-1.78665	0.756552	11.3616	0.00180203	0.000158	TCGGACAGTCGACATCTGTCTCCTCCTTTAACTGAGTCATCATCCTAGTCCAGCTAAGGCTGTTGCTGTA
TC187078	NM_152464	Homo sapiens chromosome 17 open reading frame 32 (C17orf32), mRNA	SS00011410	-0.839868	-1.78989	1.11355	10.531	0.0190349	0.00358534	CTGTTAAAGGAAGCCAAAGACTCCTAGGTTGTCTTGAAGTCCCCGCATAACGTTAAACTTCTAAGAACTT
TC181195	NM_014362	Homo sapiens 3-hydroxyisobutyryl-Coenzyme A hydrolase (HIBCH), transcript variant 1, mRNA	SS00003277	-0.839877	-1.7899	0.443535	10.274	3.7e-05	8.58e-07	AGGATCTTCAAAGACCTTGCCAGAAGTATTAACTATGGAATATCGGCTCAGTCAAGCTTGTATAGGAGGC
BF079229	NONE	NONE	SS00013081	-0.842002	-1.79254	0.916087	8.36173	0.00602595	0.000793	GTTTGTCTTCTCTGCCCCGTTTTTACATGAGTGATAGCATATCCCATACATTCTTCTGCTCCTCACTTTT
TC165213	NM_002514	Homo sapiens nephroblastoma overexpressed gene (NOV), mRNA	SS00007080	-0.84255	-1.79322	0.527711	9.36361	0.00012	4.5e-06	CTCTAATACAGAGATGACCAGCCTCTACCAGCCCTCAGACATTTTAATGTGTCTAGAAGCTACTGGGGCT
TC181982	NM_000925	Homo sapiens pyruvate dehydrogenase (lipoamide) beta (PDHB), mRNA	SS00006237	-0.844336	-1.79544	0.472312	12.003	5.51e-05	1.46e-06	GGTTATAAACTCAGCTGCCAAGACCTATTACATGTCGGGGGGCCTTCAGTCTGTGCCCATAGTCTTCAGG
TC185769	NM_004956	Homo sapiens ets variant gene 1 (ETV1)	SS00011609	-0.844457	-1.79559	0.928528	10.5647	0.00639463	0.000863	TCACAGACTGTCAAGGAATAAGTGGAAGTTGCTGTTATGACATAGTGCTGGCACTCATATTATCTACAGT
TC166487	NM_005688	Homo sapiens ABC cassette C5 (ABCC5)	SS00007110	-0.845665	-1.79709	0.927437	13.7898	0.00630648	0.000844	AAAACGACGGTCGAGGCCAGATGACCTGTTAGCTGGCTAGTCCTGTATAACTCGACTCTGTATGTTCCCA
AW435925	NM_000610	Homo sapiens CD44 antigen (homing function and Indian blood group system) (CD44), transcript variant 1, mRNA	SS00009498	-0.845873	-1.79735	0.800615	9.72083	0.00243736	0.000238	TCAGCAGATCTGAGATAAGACTTTCGAGGCAGACTTTCTCACGTCTTCCCGACGAGCTGTTGGGACCCAG
TC193110	NM_018100	Homo sapiens EF-hand domain (C-terminal) containing 1 (EFHC1), mRNA	SS00003236	-0.847754	-1.7997	0.493844	9.74691	7.13e-05	2.15e-06	TACACTGAACTCCGGAAGCAGCCTCTTCGTAAGTATGTGACTCCAACGGACTTTGATCAACTGAAGCAGT
TC169318	NONE	NONE	SS00012486	-0.848109	-1.80014	0.510205	8.90541	8.81e-05	2.95e-06	CTAGGAGAAATTCTCCGGATTTGGGACCAGACCCCATCTAGAACCAAAACCCAGTCTCGGTCCTCCGTGA
TC182019	NM_004102	Homo sapiens fatty acid binding protein 3, muscle and heart (mammary-derived growth inhibitor) (FABP3), mRNA	SS00001044	-0.848485	-1.80061	0.638158	14.0268	0.000466	2.7e-05	ATGGACAAGAGACAACGCTTGTTCGGGAACTAGTTGATGGGAAACTCATCCTGACACTCACCCATGGCAG
TC182497	NM_000491	Homo sapiens complement component 1, q subcomponent, beta polypeptide (C1QB), mRNA	SS00004257	-0.84929	-1.80161	0.674598	15.0573	0.000683	4.58e-05	CCCAGGCAAAGCACACAGTAGGGCTCCATGGATATTGCTGAATGAACAAGTAAATAAACTTTTCAAGGCC
TC166845	NM_022374	Homo sapiens ADP-ribosylation factor-like 6 interacting protein 2 (ARL6IP2)	SS00007304	-0.849599	-1.802	0.476161	11.4746	5.51e-05	1.45e-06	TCTCAGTACCGCCCCTCCCCACCCATCCACCCAAGGGAGTTCAATGGGAATGTTTATTGTGACTTTGTCC
TC163967	NM_002906	Homo sapiens radixin (RDX), mRNA	SS00011741	-0.851417	-1.80427	0.545423	10.2731	0.000139	5.44e-06	GAGAGAGCACGCGTGCACCCTTGTAGCAGATGAAGAGTGTCTGATCCTTCATTTCGTAATGTAAGTGTTA
TC165191	NM_001012973	Homo sapiens placenta-specific 9 (PLAC9), mRNA	SS00010571	-0.851893	-1.80487	0.843645	12.8385	0.00331898	0.000352	CAGCTCTCAACACAGCAGAAGGGCCCTTTGAATAGCTCTGCTACTTAAAATGTGGCCATGGGTGAACCAT
TC161982	NM_005724	Homo sapiens Tetraspanin 3 (TSPAN3), mRNA	SS00007550	-0.85229	-1.80536	1.03729	12.418	0.0116861	0.00190554	GCTATTCAGCTGCTGGGCATGCTGTGTGCGTGCATCGTATTGTGCAGAAGGAGTAGAGATCCTGCTTATG
TC186656	NM_030971	Homo sapiens sideroflexin 3 (SFXN3), mRNA	SS00008259	-0.85343	-1.80679	0.950376	10.2693	0.00684996	0.000948	TACAGGTTTCTTGCCTAACCTGTTCCACCAGCCAGGTCATTTCTGATGGAACCTTGCCCCTTCTGGACAG
TC182169	NM_004926	Homo sapiens zinc finger protein 36, C3H type-like 1 (ZFP36L1), mRNA	SS00007134	-0.854552	-1.8082	1.28114	11.812	0.0347122	0.00800408	GGGAAACCTATCTTGACATTCAAAACCTTTTTCTTCCCGACCTGAACCTCTGTTGACTAATCTTGCCTGG
TC164137	NM_001008215	Homo sapiens chromosome2 open reading frame 64 (C2orf64), mRNA	SS00010977	-0.855077	-1.80885	0.581675	10.6052	0.000211	9.79e-06	CTTATATTAGACCAATCTCTGTGGAAAAAGGGATGAGAACCTGATCTTGGCCAGGTCTGGGCCTTACGCC
TC184651	NM_145687	Homo sapiens mitogen-activated protein kinase kinase kinase kinase 4 (MAP4K4), transcript variant 3, mRNA	SS00007961	-0.855153	-1.80895	1.16837	12.1707	0.0220312	0.00437077	TAACAGTGTTGCCAGAACCTTTCCTTGGGGCAGGGGTATGTCCCTTTTCTAAAAATGCAATGCACTAAAA
TC165031	NM_145690	Homo sapiens tyrosine 3-monooxygenase/tryptophan 5-monooxygenase activation protein, zeta polypeptide (YWHAZ), transcript variant 2, mRNA	SS00007006	-0.855266	-1.80909	0.786687	14.1566	0.00200743	0.000181	TCACCAACCATTTCTACTTGGTGGCCATGTACTTGGGGGAAAGGCCGCATGATCTTTCTGGCTCCACTCA
TC163830	NM_002021	Homo sapiens flavin containing monooxygenase 1 (FMO1), mRNA	SS00000666	-0.857039	-1.81132	0.684073	14.0073	0.000701	4.72e-05	TACATCTTCCCTGCACATCTGCAGAAGCCAACTCTGGCTGTTATTGGCCTCATCAAACCCTTGGGCTCCT
TC183248	NM_006084	Homo sapiens interferon-stimulated transcription factor 3, gamma 48kDa (ISGF3G), mRNA	SS00001608	-0.860578	-1.81577	0.606923	11.99	0.000276	1.38e-05	GTCGACCTCCTTACCACGTGATGATTTTGTCCTTGAACTCCTCATGGACCCTGATTGGTGGGGAACTCAA
TC184697	NM_138801	Homo sapiens galactose mutarotase (aldose 1-epimerase) (GALM), mRNA	SS00000488	-0.860691	-1.81591	0.597959	11.0522	0.000245	1.19e-05	GTCAGCTCTATTCTCTGTGTGGTGAAGACCCAACCAGCAATATCATCATCTAAGCCCTGACCCTAATCCA
TC163364	NM_000671	Homo sapiens alcohol dehydrogenase 5 (class III), chi polypeptide (ADH5), mRNA	SS00003739	-0.860977	-1.81627	0.475343	13.5864	4.79e-05	1.19e-06	GCCGCACATGGAAAGGCACTGCGTTTGGAGGATGGAAGAGTGTAGAAAGCATCCCAAAGTTGGTGTCAGA
TC182172	NM_000598	Homo sapiens insulin-like growth factor binding protein 3 (IGFBP3), mRNA	SS00008459	-0.863882	-1.81993	0.86677	11.4532	0.00354387	0.000389	GCCCCTGTACCGTAATCCTAGGTGAATCCTTAGCGATGCTAGAGCATAGAAGCATGGCCGTGACCTGGGA
TC182266	NM_057167	Homo sapiens collagen, type VI, alpha 3 (COL6A3), transcript variant 5, mRNA	SS00004506	-0.863999	-1.82008	0.412711	12.3047	1.64e-05	2.86e-07	ACCCAGCGCTCTCTGTCTCTAGGCAGTTACATCGTATACTTTGAACGTTGCGCAACAGTTACCCACTGCT
TC187847	NM_024989	Homo sapiens post GPI attatchment to proteins 1 (PGAP1)	SS00012656	-0.864485	-1.82069	0.65514	9.45771	0.000476	2.79e-05	GGAAATAGTCTGGGCAAGGGTATGTAATAAACTACATGGCTGTCAACCTGGATCAGTTTCTCTCTTCTAG
TC182768	NM_016162	Homo sapiens inhibitor of growth family, member 4 (ING4), transcript variant 1, mRNA	SS00002554	-0.868326	-1.82554	0.626909	10.494	0.000331	1.7e-05	TGGACAAACACATTCGTCGTCTGGACACAGACCTGGCCCGTTTTGAGGCTGATCTGAAAGAGAAACAGAT
TC183420	NM_006756	Homo sapiens transcription elongation factor A (SII), 1 (TCEA1)	SS00008419	-0.869425	-1.82693	0.739822	12.0744	0.00110052	8.51e-05	AAGCAGACGCTGGCGTTTTAGGATAGCATAGTCACCACGAACAGTTACGACTTAACTTCGACTTGGAGTC
TC164477	NM_014923	Homo sapiens fibronectin type III domain containing 3 (FNDC3), mRNA	SS00008988	-0.870451	-1.82823	0.565326	11.1396	0.000145	5.83e-06	AGCGCCACATTTGGCAGTACAAATGAGTTTGAGTGTAATAGCCCAGAGATTTCTATATAGTTGAATGTCT
TC182171	NM_001568	Homo sapiens eukaryotic translation initiation factor 3, subunit 6 48kDa (EIF3S6), mRNA	SS00005934	-0.871513	-1.82958	0.771983	11.7976	0.00148367	0.000124	CGAGTACGACTTGACTACTCGTATCGCGCACTTTTTGGATCGGCATCTAGTCTTTCCGTTGCTTGAGTTT
TC163749	NM_014761	Homo sapiens KIAA0174 gene product (KIAA0174), mRNA	SS00006115	-0.872044	-1.83025	0.634732	10.6757	0.000352	1.83e-05	CCTTTCTCGTACCCGCTTCCAAAGGGACCATCGGATTTCAATGGATTGCCAGTGGGAACTTATCAGGCCT
TC186222	NM_003919	Homo sapiens sarcoglycan, epsilon (SGCE), mRNA	SS00013153	-0.872526	-1.83087	1.29435	8.31335	0.0327263	0.00743671	TCCCCAACCGCAGACTACAGGCGATTTTCGTTTGACAACTTTTCAAAGATTTGAGGTAAATGGTATCCCT
TC165918	NM_018466	Homo sapiens asparginine-linked glycosylation 13 homolog (S. cerevisiae) (ALG13), mRNA	SS00004834	-0.875872	-1.83512	0.759591	9.58693	0.00125795	0.000101	CAGTCTATTATCCAGTAATGTCAGATCCCTATGGGCAGCCACCTTTGCCAGGTTTTGATTCCTGCCTTCC
TC184733	NM_013337	Homo sapiens translocase of inner mitochondrial membrane 22 homolog (yeast) (TIMM22), mRNA	SS00001717	-0.876814	-1.83632	0.564069	10.5881	0.000133	5.18e-06	ACCCGAAGGATCCTTACCGAACGCCGACGGCAAAAGAAGTTCTTAAAGACATGGGGCAGAGAGGAATGTC
TC182735	NM_006145	Homo sapiens DnaJ (Hsp40) homolog, subfamily B, member 1 (DNAJB1), mRNA	SS00007356	-0.877464	-1.83714	0.819683	9.77276	0.00217074	0.000201	TGGCACACCTGGGATTTACCAGCGGCCCAGGTAATTTTTGTTTAATGGACTCTGGACTCTCTCAAAAGGA
TC163615	NM_000717	Homo sapiens carbonic anhydrase IV (CA4), mRNA	SS00010028	-0.878891	-1.83896	0.885687	12.378	0.00359291	0.000396	GAGACCTAATATGAATACCATGATGAACCAGAGCTTCAGCATCTCAGACCTGCTCCCCAAGAAGGAGAGC
TC178977	NM_016010	Homo sapiens Family with sequence similarity 164A (FAM164A), mRNA	SS00006739	-0.881616	-1.84244	0.910475	11.0161	0.00421401	0.000489	GCAATGGAGGGACTGGAAGAAAATGGAAGTGTGCAAGTTGGAGAATTGTTACCTTGCAAGATTTGTGGAA
TC182350	NM_020726	Homo sapiens neurolysin (metallopeptidase M3 family) (NLN), mRNA	SS00009110	-0.885539	-1.84746	0.696747	10.5312	0.000598	3.84e-05	AGTAAATAATTCAAAGATCACAGGAAATCCCACCCTCCCTTATGAGACAATTGCCTGGCCCTCTCTCCCT
TC188401	NM_016323	Homo sapiens hect domain and RLD 5 (HERC5), mRNA	SS00005139	-0.886011	-1.84806	0.456568	9.37959	2.6e-05	5.27e-07	CCTCCCTCACACTCCACCCCTTTGGAGGAATAGCTTCAGAAATTAACATTAACTCAGAACTTAACCAAAG
TC183389	NM_147188	Homo sapiens F-box protein 22 (FBXO22), transcript variant 1, mRNA	SS00006527	-0.886858	-1.84914	0.951187	10.7188	0.00534138	0.000672	GAGAAGCTCTTCCCAAAACAATGCCAAATCCTTGGGATTGTGACCCCAGGAATTGTAGTGACACCAATGG
TC180853	NM_003255	Homo sapiens tissue inhibitor of metalloproteinase 2 (TIMP2), mRNA	SS00010918	-0.887626	-1.85013	0.975141	13.0881	0.00618124	0.00082	CTTCGGTTCCAATTATTACGAAGCGAAGGATCTGTGAGTAGGTGGGTTCCAAAACGTGGCCTCCTTGTAG
NONE	NONE	NONE	SS00011694	-0.888937	-1.85181	0.743491	9.58945	0.000947	6.95e-05	TGATCACGTGTCATGTTCACCCACTAAGGAAGTCGCCCCGCTCCTGGACCACATCGTTTCATGAGTCGGT
TC166794	NM_206917	Homo sapiens nerve growth factor receptor (TNFRSF16) associated protein 1 (NGFRAP1), transcript variant 1, mRNA	SS00002063	-0.890465	-1.85377	0.412505	11.7903	1.17e-05	1.81e-07	CTTCTAATTGGAGATTGCCTTGGCACCCAAAGTTTCTGTCAACAGTAGAGTTTCACCCATTTGCATGGAA
TC164125	NM_004301	Homo sapiens actin-like 6A (ACTL6A), transcript variant 1, mRNA	SS00002774	-0.892703	-1.85665	0.525059	10.7769	6.64e-05	1.95e-06	GGGATAAAGGCAAACAAGGCGGTCCCACCTACTACATAGATACGAATGCTTTGCGTGTTCCGAGGGAGAA
TC183224	NM_005327	Homo sapiens L-3-hydroxyacyl-Coenzyme A dehydrogenase, short chain (HADHSC), mRNA	SS00000823	-0.892811	-1.85679	0.48709	12.3917	3.87e-05	9.06e-07	AGCTGGGTGCTGGGTACCCCATGGGCCCATTTGAACTTCTCGATTATGTTGGACTGGATACTACCAAGTT
TC186079	NM_003062	Homo sapiens slit homolog 3 (Drosophila) (SLIT3), mRNA	SS00004957	-0.893311	-1.85743	0.68425	9.57796	0.000488	2.89e-05	AGTGTGGAGCTGGTGATGCTAAACCAGACGCTGAACCTGGTGGTGGACAAAGGAGCTCCCAAAAGCCTCG
TC182061	NM_032333	Homo sapiens chromosome 10 open reading frame 58 (C10orf58), mRNA	SS00005182	-0.893864	-1.85815	0.68003	12.7776	0.000466	2.7e-05	ACTTCCAGCCTTATTTCAAAGGAGAAATCTTCCTGGATGAAGAGAAAAAGTTCTATGGTCCCCAAAGGCG
TC183742	NM_000779	Homo sapiens cytochrome P450, family 4, subfamily B, polypeptide 1 (CYP4B1), mRNA	SS00010156	-0.894571	-1.85906	1.20925	13.6937	0.0205322	0.00397682	AGGAGACCCTAAAGCCTCGGATTTGTACGACTTCTTCCTCCAGTGGATTGGGAAAGGCTTGCTGGTCCTT
TC184868	NM_206857	Homo sapiens reticulon 1 (RTN1), transcript variant 2, mRNA	SS00000420	-0.895306	-1.86	0.783449	8.95038	0.00130287	0.000106	TTCTTGCCCAGTGCACACTGATGCAGTAGTGGAAATCGCTTATCTGTCTTGGGTTGCTGGTTGGATTAAT
TC166196	NM_016125	Homo sapiens ring finger protein, transmembrane 1 (RNFT1), mRNA	SS00003201	-0.895371	-1.86009	0.86656	9.5257	0.00270236	0.000271	GTGCTTGGTTACTGGTATTCTTGGCAGGATCTTCTGTTCTTTTGTATTACACCTTTCACTCTCAGTCACT
NONE	NM_002759	Homo sapiens eukaryotic translation initiation factor 2 alpha kinase 2 (EIF2AK2), mRNA	SS00004022	-0.896179	-1.86113	0.592724	10.3433	0.000154	6.45e-06	GATGAACCGCGGACACGTCGAAAGGGAACTTTGCGATACATGAGCCCAGAACAGAGTTCTTCAGACGACT
TC166288	NM_198968	Homo sapiens DAZ interacting protein 1 (DZIP1), mRNA	SS00011494	-0.897918	-1.86337	0.518611	9.78103	5.84e-05	1.59e-06	CCCATGTTAACATGGTACATTTTCCAGAAGTACCTTTTCCATATGCAGTTTTGAGCCATTCTAGGCATGT
TC183690	NM_004365	Homo sapiens centrin, EF-hand protein, 3 (CDC31 homolog, yeast) (CETN3), mRNA	SS00001867	-0.900856	-1.86717	0.539875	13.0222	7.36e-05	2.29e-06	ATTCAGGTAAAATAAGCTTGAGGAATTTGCGACGTGTTGCCAGAGAATTGGGTGAAAACATGAGTGATGA
NP277354	NM_001616	Homo sapiens activin A receptor, type II (ACVR2), mRNA	SS00009930	-0.904617	-1.87205	0.870061	9.30951	0.00256776	0.000253	TGGCATTAAAGTTTGAGGCTGGCAAGTCTGCAGGTGATACCCATGGGCAGGTTGGTACCCGGAGGTATAT
TC182790	NM_004126	Homo sapiens guanine nucleotide binding protein (G protein), gamma 11 (GNG11), mRNA	SS00002171	-0.905261	-1.87288	0.768185	14.177	0.00102828	7.76e-05	GGAGACTTTCTTAAGCACTCACATAAATATGGTCATGTCTGAAAGCTTTGTGCCTCTCATCTTCATTCAC
TC196710	NONE	NONE	SS00011896	-0.905886	-1.8737	0.715005	9.79968	0.000593	3.8e-05	TCCTCTCTGTATTGAAGATCTGCTTTCTTGTAGCACTGCCTGATTTCATGTAGAATTGGTTATGGGCTTG
TC171353	NM_004673	Homo sapiens angiopoietin-like 1 (ANGPTL1), mRNA	SS00007392	-0.906591	-1.87461	0.943279	8.46207	0.0043329	0.000508	CGAATACCGAGGCGGGTCCTACTCCTTGAGAGCAGTTCAGATGATGATCAAGCCTATTGACTGAAGAGAA
TC189835	NM_005509	Homo sapiens Dmx-like 1 (DMXL1), mRNA	SS00011671	-0.909293	-1.87813	0.953885	10.5711	0.00455768	0.000544	TGTGCAATAACGATACGTGACTATTGCCATGGAGAAATCTGTGACAGCATTGCAAACAATCCTATTGTTT
TC184623	NM_000186	Homo sapiens complement factor H (CFH), mRNA	SS00002394	-0.909661	-1.8786	0.819182	12.0159	0.00159137	0.000136	AGATGGATAGGAAAGCCAGCATGCAGAGATGTTTCCTGTGTGAATCCACCCAGTGTGGAAAACGCTGTTA
TC181994	NM_000067	Homo sapiens carbonic anhydrase II (CA2), mRNA	SS00008647	-0.910905	-1.88022	0.562229	9.29032	8.89e-05	3e-06	GGAGTAGGAGAGAAGTACCTTGATGTTGTTCATAGCACGTGGGATAATGAGCACTCACAATTGTTCACTG
TC172449	NM_016613	Homo sapiens hypothetical protein DKFZp434L142 (DKFZp434L142), mRNA	SS00007548	-0.912598	-1.88243	0.55708	9.17624	8.2e-05	2.66e-06	AACAATGGGAATATTCTGTGCCTTTCACATGTGCTCGGATTATGCTGTGGTTTGGATCACATAGCACATT
NONE	NM_183384	Homo sapiens ring finger protein 13 (RNF13), transcript variant 5, mRNA	SS00007390	-0.913988	-1.88425	0.789684	9.99211	0.00115838	9.11e-05	AACTCCCATCCCCCATAAAGTTACCTAGAGTGGTTGAGCTGGAATAGGCTTGTTCTGGTATTTCCCAAAA
TC167841	NM_012258	Homo sapiens hairy/enhancer-of-split related with YRPW motif 1 (HEY1), mRNA	SS00007781	-0.914628	-1.88508	0.762643	10.0665	0.000895	6.43e-05	CAGGTGTAGTTTAAACAATCTCCACTGAACTGGGTTTGACCTCTGTTGTACTGATGTGTTGCGACTAAAT
TC187726	NM_006963	Homo sapiens zinc finger protein 22 (KOX 15) (ZNF22), mRNA	SS00003939	-0.916123	-1.88704	0.705523	10.2995	0.000488	2.9e-05	CAGCACAAAACAGGCCGACAGCGACAGAAATGGGGAGTGACTGTTCGGTTTGACTCTGGCTTGAGTAGAC
TC184892	NM_014949	Homo sapiens KIAA0907 protein (KIAA0907), mRNA	SS00007206	-0.918317	-1.88991	0.718308	10.9734	0.000545	3.38e-05	CAGAGAGCCATTGCTGTTTTTATTGCCCGTCTAAGCTCCTTGTCTTCAAGTGGGTCAGAGAAAACTGCTT
NONE	NM_016287	Homo sapiens heterochromatin protein 1, binding protein 3 (HP1BP3)	SS00010976	-0.919599	-1.89159	0.531115	11.8665	5.51e-05	1.45e-06	GTCACTTGCTTGTTATCAAAAGTGCTGTGGAAAGCCAGGAGGGGAAAAACCCACAGATGAATCTGGGATC
NONE	NONE	NONE	SS00010738	-0.920621	-1.89293	0.730558	10.0062	0.000601	3.89e-05	TTAGGTGAGGATGTAACTAAGAGCACAAAGAAGAGCCCCAAGCCTCCTCAAAGTTAACAGGTCCAAGATC
TC185708	NM_004311	Homo sapiens ADP-ribosylation factor-like 3 (ARL3), mRNA	SS00003479	-0.920874	-1.89326	0.591657	11.7145	0.000119	4.42e-06	TGTAATTGACAGCGCAGACAGAAAAAGATTTGAAGAGACGGGTCAGGAACTAGCTGAATTACTGGAGGAA
TC163527	NM_014177	Homo sapiens Chromosome 18 open reading frame 55 (C18orf55), mRNA	SS00007797	-0.923475	-1.89668	0.511053	9.72436	3.9e-05	9.18e-07	ATGATTTGTACCTTACTACGAGCTGTACGGTGCACGGGAAAGCTGCACAGCTTCTCGGGGAAGCAGTTGT
TC184596	NM_145914	Homo sapiens zinc finger protein 38 (ZNF38), mRNA	SS00003108	-0.92366	-1.89692	0.400614	8.83255	6.1e-06	7.84e-08	AGGCAAAGGGTCCCCCAAACGTAGGGAGGTAATTACTAAACCTGCCCCAGGAGAGAGACGTTACATATGT
TC164386	NM_020357	Homo sapiens PEST-containing nuclear protein (PCNP), mRNA	SS00008688	-0.92424	-1.89768	0.723212	11.8547	0.000543	3.35e-05	GATATCCTTGAAAACTCCTACAGTGTTAAATTTGGAGGCAGCTTCAGACTACTTGATTGGTGGTAATTAC
TC168151	NM_016586	Homo sapiens MAP3K12 binding inhibitory protein 1 (MBIP), mRNA	SS00000085	-0.924453	-1.89796	0.84915	11.4793	0.00182523	0.000161	CTCAGAGATGATGTGGTGAAAATTACAATCGATTGGAACAAGCTCCAGAGCCTCTCGGCATTCCAGCCTG
TC187523	NM_144646	Homo sapiens immunoglobulin J polypeptide, linker protein for immunoglobulin alpha and mu polypeptides (IGJ), mRNA	SS00003131	-0.926254	-1.90033	1.26583	11.8365	0.0214464	0.00422561	GTCCCATTTACCTATGATGGACAGACCAAAATGGTGCAAACAGCCTTGACCCCGGATTCCTGCTATCCTG
TC164459	NM_182972	Homo sapiens interferon regulatory factor 2 binding protein 2 (IRF2BP2)	SS00011361	-0.926415	-1.90055	0.504688	10.2692	3.41e-05	7.7e-07	AAAGTTGACCACTGTTCACTGCCCACGTGATCAGTTGTAAGATTACAATGCTGCATGCTAGTTGGTTACA
TC163363	NM_004501	Homo sapiens heterogeneous nuclear ribonucleoprotein U (scaffold attachment factor A) (HNRPU), transcript variant 2, mRNA	SS00006927	-0.927215	-1.9016	0.737986	13.0212	0.000609	3.96e-05	AGCAGTCCTCATGAATTGCCTAAGACTCTGTACTGCTCATGTTACACTCCATCCTCTCTGTAGTCTGCTG
TC183537	NM_000147	Homo sapiens fucosidase, alpha-L- 1, tissue (FUCA1), mRNA	SS00006445	-0.927596	-1.9021	0.834487	11.098	0.00155096	0.000131	GGGAACAGCTATCCGGAAGAGGAACATACGCTATGGACTCTATCACTCACTCTTAGAATGGTTCCATCCT
TC187940	NM_005411	Homo sapiens surfactant, pulmonary-associated protein A1 (SFTPA1), mRNA	SS00001035	-0.928179	-1.90287	1.30734	14.2449	0.0250165	0.0051879	CAGCCTCCATCCTGGGGGATCTCTTTGGGTCTTATGAGATGCTGGAACTCCTTTGGTGGCTATCAGAGTT
TC198275	NM_001001991	Homo sapiens regeneration associated muscle protease (DKFZP586H2123), transcript variant 2, mRNA	SS00006492	-0.928282	-1.90301	1.26488	9.13694	0.0211555	0.00413675	GGGGAGGGTGACCGCGATCAAGACAGCGGACCTCATAGTCATTCTGGGGAAATTCTACCGTGATGACCAC
TC166575	NM_002915	Homo sapiens replication factor C (activator 1) 3, 38kDa (RFC3), transcript variant 1, mRNA	SS00003904	-0.931073	-1.90669	0.607708	10.9718	0.000131	5.06e-06	GCTGGAAATAGTGACCGGGTAGTAATTCAGGAGATGTTAAAAACAGTGGCGCAATCACAGCAACTTGAAA
TC188289	NM_014181	Homo sapiens galectin-related protein (HSPC159)	SS00007900	-0.934581	-1.91134	0.730837	10.9687	0.000533	3.27e-05	TGTACCATCTGACTTAACCAGCCATATTCAGGCAGGAGGGCTGTTCTGTGGCTCTAGGTATTTGGGGGCC
TC175242	NM_000332	Homo sapiens Ataxin 1 (ATXN1)	SS00012731	-0.934608	-1.91137	0.629315	8.23103	0.000163	6.95e-06	GAACTTGACTTGCTTTGCCATCCCAGCATGCAAGTGAATCACAAATGGGTCCTCTGAACCAAATAATTAA
TC167840	NM_014270	Homo sapiens solute carrier family 7 (cationic amino acid transporter, y+ system), member 9 (SLC7A9), mRNA	SS00005592	-0.93553	-1.91259	1.14687	9.39862	0.0116705	0.00190178	GTCCGCTATAAGTTCGGATGGGCTCAGAAAATCTCAAAGCCGCTCACCATGCACCTCCAGATGCTCATGG
TC184603	NM_016203	Homo sapiens protein kinase, AMP-activated, gamma 2 non-catalytic subunit (PRKAG2), mRNA	SS00007408	-0.937863	-1.91569	0.639789	9.37281	0.00018	7.9e-06	GAATCACTGGTATCTAGCAGGTGATATGGCATAAGGCAAGCGTGTGGCACATTCAGATCCAGTGCCTTAT
TC187617	NM_004460	Homo sapiens fibroblast activation protein, alpha (FAP), mRNA	SS00009214	-0.938509	-1.91655	0.779178	9.65271	0.000851	5.92e-05	GATTGTATTACAATCTGAACACTCCCTATAAATGCCCCAGACCCCTGGCTTTTTACTCTTTATGCTCTTA
TC167882	NM_006646	Homo sapiens WAS protein family, member 3 (WASF3), mRNA	SS00007197	-0.93957	-1.91796	0.387436	11.0246	3.9e-06	4.37e-08	TTCTCTACCGCGAATCATCTGCACACCCCGTGATGTGGTTGACCTTCCGTTTTAGCCCCAAACCGTAAGA
TC163013	NM_000700	Homo sapiens annexin A1 (ANXA1), mRNA	SS00000516	-0.940166	-1.91875	0.751702	15.1454	0.000619	4.05e-05	TTCTCTTGCTAAGGGTGACCGATCTGAGGACCTTGCTATAAATGATGACTTGGCTGATACAGATGCAAGG
NONE	NM_020469	Homo sapiens ABO blood group (transferase A, alpha 1-3-N-acetylgalactosaminyltransferase; transferase B, alpha 1-3-galactosyltransferase) (ABO), mRNA	SS00000463	-0.940654	-1.9194	0.930136	9.91302	0.00303844	0.000312	TGTAGCTCTGCTAACCAGACAAGCCTCATGCAGGTGCCGACTGTGGCTTTGCTTTCTTTACTGGAGCAGC
TC163166	NM_199511	Homo sapiens steroid sensitive gene 1 (URB), transcript variant 1, mRNA	SS00005135	-0.940705	-1.91947	0.853098	10.6021	0.00162247	0.000139	GACAAAATTCTTAGTAATGAGTATGAGGATAAGTATGACCTCAGCCGGCCGACGGCGTCTCAGCTGGAGG
TC163723	NM_004684	Homo sapiens SPARC-like 1 (mast9, hevin) (SPARCL1), mRNA	SS00001520	-0.942191	-1.92144	0.593012	14.2447	9.63e-05	3.33e-06	TATGTGTATCCCGTGCACTGGCAGTTCAGTGAGCTTGACCAACATCCGCGGGACAGAGTCCTGACCCACT
TC164980	NM_006860	Homo sapiens RAB, member of RAS oncogene family-like 4 (RABL4), mRNA	SS00010098	-0.942771	-1.92222	1.03317	11.0149	0.00587253	0.000766	GTGGATCTGGTGGTGAAGACAGTGCCAGTCCCGGACACAGCAGACAGTGTGGAACTCTTCATTCTTGACT
TC192277	NONE	NONE	SS00012543	-0.942838	-1.92231	0.934345	8.26864	0.00307671	0.000317	TTATGTCGTTCTGGCTGCTTGCAGTATCAGTTTGCCCCTCTTGTTAGGAAGCTATGTAACAATCTGTCGT
TC165818	NM_021814	Homo sapiens ELOVL family member 5, elongation of long chain fatty acids (FEN1/Elo2, SUR4/Elo3-like, yeast) (ELOVL5), mRNA	SS00008380	-0.94432	-1.92428	0.764704	12.0085	0.000683	4.57e-05	ACCCTAGAGGCATTGGTCAAACAGATGAGGATTGTTGTGTGTCATCTTAAAAGTATTGGAATTTAGTGTC
TC183285	NM_015141	Homo sapiens glycerol-3-phosphate dehydrogenase 1-like (GPD1L), mRNA	SS00007139	-0.945841	-1.92631	0.48333	12.6347	2e-05	3.63e-07	GAATTTCATTTAACTCTTAGTTGTAACATGGCCCCATTGGCGTCAGCCCACAGAGTGATGAGGTGCTGCT
TC169122	NONE	NONE	SS00012724	-0.947549	-1.92859	0.543975	12.1655	4.93e-05	1.23e-06	TTGTGTCACCGGTACTTTGGGAAAGGAGACTCTCAAGTGAAATCCACACTGGGGTGCAGATGTGGAAAGG
TC184561	NM_000943	Homo sapiens peptidylprolyl isomerase C (cyclophilin C) (PPIC), mRNA	SS00002939	-0.950486	-1.93252	0.617747	11.791	0.000122	4.57e-06	TCGGGCGTTCGCAAGCGAGGTCCCTCTGTGACGGCCAAGGTCTTCTTCCACGTGAGGATTGGAGATAAAG
TC168391	NM_031458	Homo sapiens poly (ADP-ribose) polymerase family, member 9 (PARP9), mRNA	SS00012756	-0.952192	-1.93481	0.579607	10.1367	7.31e-05	2.26e-06	ACCATCAGTGACTCAAAGGCTGGTTTGAATATGTCAGATGGGTTGTCTGTATGGACTGACAGGGTAATTG
TC184721	NM_144629	Homo sapiens Raftlin family member 2 (RFTN2)	SS00007833	-0.953013	-1.93591	0.577889	9.70843	7.17e-05	2.16e-06	GCATGTGTACAGTGACCATCTCTGCTTTTCTTGCTCTGTTACTAGGAATACATTTGCCTTTCCCAGCCTT
TC162008	NM_002933	Homo sapiens ribonuclease, RNase A family, 1 (pancreatic) (RNASE1), transcript variant 4, mRNA	SS00000687	-0.953421	-1.93646	0.5896	10.1061	8.2e-05	2.67e-06	GGGCAATAGCTCAGGTCAGGTTTCTTATCACACACACATTTCCCTGGTTGAGGGCAACAACTCAAGTTAC
TC181789	NM_018407	Homo sapiens lysosomal associated protein transmembrane 4 beta (LAPTM4B), mRNA	SS00000015	-0.95518	-1.93882	1.32327	11.2994	0.0228762	0.00458625	GAACTGCTACCGATACATCAATGGCAGGAATTCCTCCGACGTCCTGGTTTATGTTACCAGCAATGACACT
TC182399	NM_015523	Homo sapiens small fragment nuclease (DKFZP566E144), mRNA	SS00001914	-0.956931	-1.94118	0.690746	13.0405	0.000275	1.37e-05	AGGAGAGTACAATGACATTGCAGCAGGCAGAGTATGAATTTCTGTCCTTTGTACGACAGCAGACTCCTCC
TC167746	NONE	NONE	SS00012818	-0.95834	-1.94307	0.463199	9.22684	1.22e-05	1.92e-07	CCCTCTCTCAATGTCTTGTGTGTCCAGCCATGTGGAGACCAGGTTTGCAAACGTGGGAATTAACTCCTTC
TC184227	NM_001786	Homo sapiens cell division cycle 2, G1 to S and G2 to M (CDC2), transcript variant 1, mRNA	SS00009945	-0.960141	-1.9455	0.882122	9.59659	0.00176595	0.000154	TTGGATTCTATCCCTCCTGGTCAGTTCATGGATTCTTCACTTGTTAAGAGTTATTTGTACCAAATCCTGC
TC192504	NM_006336	Homo sapiens Zer1 homolog (ZER1), mRNA	SS00007649	-0.960274	-1.94568	1.10418	9.50586	0.00780309	0.00112729	TTTCTGTACAAAAACAAAAGAAACACTCCCTGAGTCCTTGCAGCTTCCTTGGCCATTCTCAAGCCCCAAC
TC164015	NM_002116	Homo sapiens major histocompatibility complex, class I, A (HLA-A), mRNA	SS00001048	-0.961183	-1.94691	0.694687	12.7732	0.000275	1.37e-05	TGTCCCTAAACCTCATCATGATTTGCATTCCTGTGAGTGTGCTTGTGGTCACTGTGCTTGGAACTGTGAT
TC185223	NM_001572	Homo sapiens interferon regulatory factor 7 (IRF7), transcript variant a, mRNA	SS00007621	-0.962426	-1.94858	0.847599	8.97747	0.00126841	0.000102	AGCTCGGTCTGCACGCAGGGCCCAGCTTGGAGGCTCTGGACTTGACCATCATGTACAAAGGTCGAACGGT
TC184043	NONE	NONE	SS00012344	-0.963625	-1.9502	0.450643	10.3314	9.08e-06	1.33e-07	ACGAGTGGAGGAGAATGTTGTAGCTGTGAAGCTAGACGCAGCGTCGTGTTCTGGAGGTTCACGCTGAAGG
TC182911	NM_001359	Homo sapiens 2,4-dienoyl CoA reductase 1, mitochondrial (DECR1), nuclear gene encoding mitochondrial protein, mRNA	SS00001064	-0.969207	-1.95776	0.444201	10.2388	7.61e-06	1.05e-07	ACTGAAGCTTTTCCGTCTAAGTCCTTCCCACCCTTTCAAAAAGTGATGCTGCCACCAAATACTTTTCAAG
TC186284	NM_002408	Homo sapiens mannosyl (alpha-1,6-)-glycoprotein beta-1,2-N-acetylglucosaminyltransferase	SS00008952	-0.969814	-1.95859	1.06577	11.9754	0.00587713	0.000768	CACAGATGATAGTTAAGGGTTATTCTGTTCTCCAGGGGGTCAAAGGAATCTTTCTGGGGTAAGTCGGGGG
TC174014	NM_002155	Homo sapiens heat shock 70kDa protein 6 (HSP70B') (HSPA6), mRNA	SS00000953	-0.973347	-1.96339	0.691371	8.56457	0.000233	1.11e-05	TAAATGGCCCCTCCTGACCAAGTCAGCTGTGACTGTAAGGTCTGAGCTTGTGGACGTTCTGTAACTTCAG
TC180818	NM_006815	Homo sapiens Transmembrane emp24 domain trafficking protein 2 (TMED2), mRNA	SS00006585	-0.974192	-1.96454	1.05427	12.1205	0.00534138	0.000672	AGGAATTTATAAAGGAGACCGGGAGTCCAGTGGGAAATACACATTTGCTGCTCACATGGATGGAACATAT
TC187007	NONE	NONE	SS00011366	-0.97491	-1.96552	1.16563	12.8034	0.00982502	0.00152916	TCCGGGACCTCGCTCACTGTCATGTGCACTACAAGTCGCAATTTGGAAAACTGTGTCGCAATCCTGTTGG
TC169481	NM_032120	Homo sapiens hypothetical protein DKFZp564O0523 (DKFZP564O0523), mRNA	SS00008767	-0.97512	-1.9658	0.561823	10.0184	4.71e-05	1.16e-06	CACAAGTAGTAACGAGGTTATGATTGGGCCTCTGTTACCAGACATACCTAAAGTGGACATGCATGATGAC
TC190828	NM_004598	Homo sapiens sparc/osteonectin, cwcv and kazal-like domains proteoglycan (testican) (SPOCK), mRNA	SS00005449	-0.975459	-1.96627	1.10548	8.83705	0.00708721	0.00099	ATGGCAAGTCACTTCCCGTTCCTGCATTTGTATCTAAGACGCCACAGCACACGGCCTCGTCTCCACTGTT
TC184520	NM_182620	Homo sapiens family with sequence similarity 33, member A (FAM33A), mRNA	SS00004826	-0.983532	-1.9773	1.0965	10.5184	0.00638053	0.000859	GATATCACGGTTTGCATACACGCTTTAAACCAATTGCTGCTGAGCAGAAAGAGACCAAGAGCCGCATTTG
TC162702	NM_133503	Homo sapiens decorin (DCN), transcript variant A2, mRNA	SS00013115	-0.983567	-1.97735	0.950985	14.8267	0.00248124	0.000243	TTGAACCAGATGATCGTCGTAGAACTTGGCACCAACCCGCTGAAGAGCTCAGGCATTGAAAACGGAGCTT
TC182681	NM_014145	Homo sapiens chromosome 20 open reading frame 30 (C20orf30), mRNA	SS00002229	-0.986342	-1.98116	0.657934	12.9649	0.00014	5.5e-06	GTACAGACGATGGCTACATTGACCTTCAGTTTAAGAAAAGCCCTCCTAAGATCCCATATAAGGCCATTGC
TC184008	NM_181795	Homo sapiens protein kinase (cAMP-dependent, catalytic) inhibitor beta (PKIB), transcript variant 1, mRNA	SS00006981	-0.987266	-1.98243	1.12224	9.74906	0.00714503	0.00100771	AATAGGTATCGTTGTCCATAAACCCAACAAAATCCACTGTTCTCTTCTGGATTTCTTTAGCCACCTGCAA
TC162161	NONE	NONE	SS00006816	-0.988213	-1.98373	0.696427	11.4765	0.000212	9.9e-06	AGGAGAGGGCAGGCGAAGGTCCTATTATAAATCCTTGTAACTGGTGTGAAGTCCTTGGTGTTGCTCTGTG
TC186390	NM_144638	Homo sapiens Transmembrane protein 42 (TMEM42), mRNA	SS00007452	-0.989411	-1.98537	0.828997	11.6453	0.000857	6e-05	CAGACTTGTGTTGGAGCAGCCTTCCAGTGGGCAGCTCCAGCTTCTGTGAGGGGGAGTTCACCGCAGCGAT
TC187466	NM_002334	Homo sapiens low density lipoprotein receptor-related protein 4 (LRP4)	SS00008072	-0.991016	-1.98758	0.468929	9.42537	9.08e-06	1.32e-07	GGGAGGGTGCCTGATTTGATTTTTCTGACCTAGCCTTGTGGGCACCTAGGGTGAAGAGGCCTAAATAAAG
TC167938	NM_138376	Homo sapiens tetratricopeptide repeat domain 5 (TTC5), mRNA	SS00003482	-0.993866	-1.99151	0.495811	9.22437	1.37e-05	2.28e-07	TGTCAATGGTGCTTCGTCAGCTGCGGACTGACTCTGGAGATGAACATTCTCGCCATGTCATGGACAGTGT
TC186392	NM_006500	Homo sapiens melanoma cell adhesion molecule (MCAM), mRNA	SS00008844	-0.99394	-1.99162	1.19195	8.78988	0.00990912	0.0015495	GACTGAGCTAATGGGTCTAGACCTTAGCAGAAGAGAAGGACCCTAATGGGAGAATGGTACTGAGAGATGA
TC166805	NM_001037160	Homo sapiens Cystin 1 (CYS1)	SS00011039	-0.997679	-1.99679	0.795958	9.96195	0.000571	3.59e-05	TTATGTCACTGTCAAGGCGAATGCACTTCATCAGAGCTAAGAAGTCAAAGCGGTTGTTCTCAGATCTTTT
TC168812	NM_174911	Homo sapiens family with sequence similarity 84, member B (FAM84B)	SS00010493	-0.9977	-1.99681	0.839191	11.0759	0.000868	6.16e-05	CAAGGAAATCTTTCAAGTCTTGTCGCCTTGATTTAAAGCTCCCCAAGCAGGAGGCCCAAGGATGACCACT
TC163162	NM_002979	Homo sapiens sterol carrier protein 2 (SCP2), transcript variant 1, mRNA	SS00012064	-0.998459	-1.99787	0.599194	12.8926	6.1e-05	1.68e-06	ATTCTGCTGAAGAGTCAATTTAAGTTTTCCTTGGGAGGCCGAGGGAAGAGAACGAACACCAGTAGTGGAA
TC186429	NM_170731	Homo sapiens brain-derived neurotrophic factor (BDNF), transcript variant 3, mRNA	SS00001113	-0.999587	-1.99943	0.60435	9.00072	6.35e-05	1.82e-06	TCGAAAGGCCAACTGAAGCAGTACTTCTACGAGACCAAGTGCAATCCTATGGGGTACACAAAGGAGGGCT
TC180459	NM_002164	Homo sapiens indoleamine-pyrrole 2,3 dioxygenase (INDO), mRNA	SS00006633	-0.999857	-1.9998	1.01501	8.04968	0.00344557	0.000374	CTTCTGCAATCAAGGTGATCCCCACTCTATTCAATGCAATACAGTGTGAAGACCTGGATGCTTTGCAAAA
TC166517	NONE	NONE	SS00011282	-1.00234	-2.00325	0.609942	11.8149	6.62e-05	1.94e-06	AACATTGTTTTGAGAAGGTGTTATAAGTTTCCCCAGGCTATGCAAAGTCCACCTAAACAAGTGAGTCCCT
TC166243	NM_015030	Homo sapiens FRY like (FRYL), mRNA	SS00008413	-1.00278	-2.00386	0.80141	11.6117	0.000573	3.63e-05	GTAGACATGAAATGCTTAGCTTTGCCTTCCCTTGGGGGTGCGGACCCTGCCAGAAATGTAATTATGCTCA
TC185178	NM_006111	Homo sapiens acetyl-Coenzyme A acyltransferase 2 (mitochondrial 3-oxoacyl-Coenzyme A thiolase) (ACAA2), nuclear gene encoding mitochondrial protein, mRNA	SS00001840	-1.00309	-2.00429	0.645999	11.6774	0.000102	3.6e-06	GAGTGACTGCGTTTGATCAAGGGATGATGAGGCAAAGATGCATTTATCGTAAACCAGAGCCCACGCCAGA
NONE	NONE	NONE	SS00010557	-1.0042	-2.00583	0.745425	9.26213	0.000325	1.67e-05	GCGACAATGACAGGTTGAAAGTCTCAGTGCCACAGATGTGTCTCTTGATTTCTGTGGTGGCAATTCCCTC
TC184679	NM_002537	Homo sapiens ornithine decarboxylase antizyme 2 (OAZ2), mRNA	SS00008996	-1.00626	-2.00869	1.17882	12.8262	0.00861936	0.00127574	AGTGCATTTAAAATAGGGGCATTGAAGTTCACTCCCACCACCAGGGCTTTTTTGGGGGTGCCTGGGCCTT
TC183423	NM_152740	Homo sapiens 3-hydroxyisobutyrate dehydrogenase (HIBADH), mRNA	SS00005366	-1.01573	-2.02192	0.503748	10.8847	1.23e-05	1.96e-07	GTTCTGAGTTTGCCCTTCGGCTGTAGACACTGGGAAACCAAACTCTATCTTGGAGCCGCTTATAGCTCAC
TC171856	NM_003867	Homo sapiens fibroblast growth factor 17 (FGF17), mRNA	SS00011294	-1.02029	-2.02833	0.768078	10.2615	0.000359	1.88e-05	CTGGAGGTAGCTCTCCTTCACTTCTGCTCCCCAAGTCTCCCTCAGTCTGCCCCCAGCCTCCAAATTCCTC
TC184442	NM_198038	Homo sapiens nudix (nucleoside diphosphate linked moiety X)-type motif 9 (NUDT9), transcript variant 2, mRNA	SS00003933	-1.02124	-2.02966	0.625707	11.7388	6.71e-05	1.99e-06	TGCTCCAACATGATGTCTGGCTCTAATGGCACCAAAGAGAATTCCCACAACAAGGCCAGGACATCGCCTT
TC167591	NM_006416	Homo sapiens solute carrier family 35 (CMP-sialic acid transporter), member A1 (SLC35A1), mRNA	SS00007618	-1.02351	-2.03285	0.47218	11.2128	6.53e-06	8.66e-08	ATCATGCGAGGCTACAATATTCGCTTAAACAAGGTTAGGGGGTTATGTTAGGGTTTAAAGTGCCAAAGCC
TC185032	NM_020169	Homo sapiens latexin (LXN), mRNA	SS00005858	-1.02361	-2.033	0.793173	12.0428	0.000446	2.54e-05	GTTTCTGGTGCAGACAGTCAAACAAGCCAGCCTAGAGGATATTCCAGGAAAAGGACATAAGTATCGCCTT
TC185416	NM_003616	Homo sapiens survival of motor neuron protein interacting protein 1 (SIP1), mRNA	SS00008834	-1.02585	-2.03616	0.906969	11.4538	0.00123431	9.81e-05	GGTTAGCAGGTATTTTGATCAACGTGACTTAGCTGATGAGCCATCTTGATGTAGCTGCGCTCTTGAAGAT
TC167428	NM_198151	Homo sapiens hypothetical protein LOC253012 (LOC253012), mRNA	SS00012116	-1.02685	-2.03757	1.02973	9.03266	0.00314712	0.000327	GAGGGAAAACAGTGGAAATGTATATTCATCTGGAATCAGTGAAGACATCAAGCCCAATACCTCTTACTCA
TC183582	NM_152444	Homo sapiens prostaglandin reductase 2 (PTGR2), mRNA	SS00002899	-1.02713	-2.03797	0.520158	9.95851	1.39e-05	2.35e-07	ACTTGTGGATGGACACCTTTCATACTTTCTTGGAGCTATAGGGATGCCTGGTTTGACTTCCTTGATTGGC
TC165101	NM_012228	Homo sapiens methionine sulfoxide reductase B2 (MSRB2), mRNA	SS00001665	-1.02801	-2.0392	0.626017	10.341	6.35e-05	1.82e-06	AATGACCAAACTAGGCTAAGCTTGCTGGCATACCTTCTCTAATTCATTACCTGGAGTCAGCTCCACCCTG
TC185559	NM_006366	Homo sapiens CAP, adenylate cyclase-associated protein, 2 (yeast) (CAP2), mRNA	SS00012199	-1.0298	-2.04173	1.01481	8.25053	0.00275983	0.000278	GCATAGTACTGAAAAATCTGCAACTTCTTGGATCACATGTAATGAGTTCTAGTTTAATGCTTGCAGACCC
TC186286	NM_004657	Homo sapiens serum deprivation response (phosphatidylserine binding protein) (SDPR), mRNA	SS00013055	-1.03138	-2.04398	0.935666	12.7874	0.00150169	0.000126	GAGAAAACTATTACAGTTTGAGACAGTTGTACCAGGGAGTAAATGTCCCACGCTTGGTATGTACCACTCA
TC193018	NM_003199	Homo sapiens transcription factor 4 (TCF4)	SS00011614	-1.03199	-2.04484	0.926683	12.5848	0.00138263	0.000114	TTTCCTTTTAGTGGTACATTCTGCACTCACTTTGTATAGTCTCCCAAGGCGGGTATCCCTAGGAACAATC
TC185419	NM_024295	Homo sapiens Der-like domain family member 1 (DERL1)	SS00011938	-1.03256	-2.04565	0.637671	10.027	7.04e-05	2.11e-06	GAACTTTTTAGCACAGTACAAACCCACTCCTCTAGGTACACACAGAGCCAGTGTGCCCTACGTGAGATGC
TC181331	NM_172369	Homo sapiens complement component 1, q subcomponent, gamma polypeptide (C1QG), mRNA	SS00001356	-1.03269	-2.04583	0.742977	15.0266	0.000236	1.13e-05	TATGCTGCTCTACCGCAACGGCTTCAAGGTGATCACCTTCTGTGACCACATGTCTAATAGCAAGCAGGTC
TC169346	NM_032424	Homo sapiens KIAA1826 protein (KIAA1826), mRNA	SS00009209	-1.03294	-2.04619	0.581765	10.0255	3.34e-05	7.52e-07	CTCTTCTTCCTGAGTCCAAGGCTTAGAGAATTCACACAGTGAGTAAGTGGCTGATTTCATACATTGTGGT
TC165836	NM_017455	Homo sapiens Neuroplastin (NPTN), mRNA	SS00000215	-1.03927	-2.05519	0.739112	10.0299	0.000212	9.87e-06	ACTGAAGACCCTGGCGAGTATGAATGTAATGCTACCAACTCCATTGGCTCTGTCTCCGTTGTCACCATCC
TC164993	NM_148919	Homo sapiens proteasome (prosome, macropain) subunit, beta type, 8 (large multifunctional protease 7) (PSMB8), transcript variant 2, mRNA	SS00000703	-1.04142	-2.05825	0.621367	12.7884	5.42e-05	1.4e-06	ATGAAAATGGGACTCGGCTCTCCGGAAATATGTTCTCCACTGGTAGCGGGAACACCTACGCTTATGGGGT
TC168380	NM_014155	Homo sapiens zinc finger and BTB domain containing 4 (ZBTB44), mRNA	SS00011343	-1.04384	-2.06171	0.699559	11.8152	0.000132	5.09e-06	ATGCTGGGGAAGAAATGTGAATTAAACTGTGTGGGTGGGTGTTTCCATGTCTTCTACCCTCTCCTAGAAC
TC173011	NONE	NONE	SS00008888	-1.04699	-2.06621	0.867942	9.97911	0.000735	4.98e-05	GCCACATACATATCCCCTTCCTGAAGACTCTTTAGCTCATGTTTTTCTGAGAACGTCCAGTGTGACGTCA
TC179609	NM_000646	Homo sapiens amylo-1, 6-glucosidase, 4-alpha-glucanotransferase (glycogen debranching enzyme, glycogen storage disease type III) (AGL), transcript variant 6, mRNA	SS00008000	-1.04788	-2.06749	0.746553	9.53978	0.000212	9.91e-06	AGGACAGTTGTGATAGCAATCTGACAACTATAAATGCATTGTTTCCAAGTTTCCCCTCCTTCTTCACTGC
TC186861	NM_004655	Homo sapiens axin 2 (conductin, axil) (AXIN2), mRNA	SS00007782	-1.04828	-2.06807	0.528412	9.70695	1.28e-05	2.07e-07	GCACCCTTTCCTCCAAACGCCTTCATGCTGACGTTCGGGTGTTTATGTTAACTTAATCTGTACAGTTCGT
TC183162	NM_005155	Homo sapiens palmitoyl-protein thioesterase 2 (PPT2), transcript variant 1, mRNA	SS00013109	-1.04841	-2.06825	0.669194	9.73661	8.81e-05	2.93e-06	GACTATTTGAAGTGGCTATTCCCTACCTCCATGAGGTCTAACCTCTACCGGATCTGCTATAGCCCCTGGG
TC181883	NM_016480	Homo sapiens poly(A) binding protein interacting protein 2 (PAIP2), mRNA	SS00001540	-1.0515	-2.07268	0.707273	13.1569	0.000134	5.22e-06	ATTGGCCCCATAGCTTGATGTAAAAGACAGCGAGGAAAGAAGCACCAGTCAAGTTGTGTCAAAGCACCAA
TC173627	NM_001007025	Homo sapiens golgi SNAP receptor complex member 1 (GOSR1), transcript variant 2, mRNA	SS00000436	-1.05269	-2.07439	0.691382	10.7543	0.00011	3.99e-06	GTGCCTAGTACAAAGTCTCAGAAGTCTCACTTTAGTGTCGAGTATTTGCATCTACTCCCATCCTGTTTGC
TC166258	NM_012446	Homo sapiens single-stranded DNA binding protein 2 (SSBP2), mRNA	SS00003838	-1.05354	-2.07562	0.647914	11.2746	6.56e-05	1.91e-06	CCAAGAGGAATGGTGCCCTTAGGACCACAGAACTATGGAGGTGCAATGAGACCCCCACTGAATGCTTTAG
TC187986	NM_002017	Homo sapiens Friend leukemia virus integration 1 (FLI1), mRNA	SS00009169	-1.0658	-2.09334	0.926264	11.6927	0.00104437	7.9e-05	TAACCAAACTGCAGTCACAAAACTGGGAAAAGAACAACCTGACTTTCCCATTCAGATATGAGGGATTTTT
NONE	NM_000518	Homo sapiens hemoglobin, beta (HBB), mRNA	SS00000539	-1.06649	-2.09434	1.08604	15.1477	0.00340485	0.000366	CCCTTCGACACAACCGTGTTCACTAGCAACTGCACAAACAGACAACATGGTGCATCTGTCTGCTGAGGAG
TC166500	NM_032208	Homo sapiens anthrax toxin receptor 1 (ANTXR1), transcript variant 1, mRNA	SS00007382	-1.06797	-2.09648	0.359452	11.9602	4.99e-07	2.71e-09	GGTGATCTGGAAGTCTCATATAAAGCCCAAACACTATGTCACATGAGGGAAATCCATCCAAGAACTAGAG
TC182211	NM_001788	Homo sapiens Septin 7 (SEPT7), mRNA	SS00006977	-1.07269	-2.10336	0.873263	13.4401	0.000613	3.99e-05	AAGCTAACGACCAACCTATTTCTACCTATGTGCAGTCTCTTTATTTTACTAGAAATGGGAATCATGGCCT
TC181806	NM_001764	Homo sapiens CD1B antigen, b polypeptide (CD1B), mRNA	SS00000547	-1.07681	-2.10937	1.01649	8.63053	0.00197533	0.000178	TAGGAGGCGCCGTGTCTATCAAAACATCCAGTGACTGTTCTTACCATATCCCGTCTATGTGGACCTCAAG
TC183955	NM_001001396	Homo sapiens ATPase, Ca++ transporting, plasma membrane 4 (ATP2B4), transcript variant 2, mRNA	SS00012331	-1.07871	-2.11215	0.827855	10.6895	0.000388	2.12e-05	TATCTGGGGACCACCCCACTGCAGTGGTGGAGGTGGGGCACTTTTAAATGCCCGCTCTTCTCAAGCCATT
TC184270	NM_198282	Homo sapiens hypothetical protein LOC340061 (LOC340061), mRNA	SS00004757	-1.08016	-2.11427	0.634993	10.6633	4.4e-05	1.07e-06	AAAAAGGAACTTCAACGTGGCTCATGGACTGGCCTGGTCTTATTACATCGGGTACCTGCGGCTGATCCTC
TC165956	NM_006207	Homo sapiens platelet-derived growth factor receptor-like (PDGFRL), mRNA	SS00002776	-1.08129	-2.11593	0.726852	11.3682	0.000129	4.89e-06	ACCCCGGGTCCTGTCTTGTGAGTCAGACCCAGACCTCCAAACTAAAAGGAAGTCACCCGGTCTAATAATA
TC186563	NM_006625	Homo sapiens FUS interacting protein (serine-arginine rich) 1 (FUSIP1), transcript variant 1, mRNA	SS00008066	-1.08281	-2.11816	0.517491	12.0749	7.38e-06	1e-07	GTTCAAGCGACCAAAGGGTGGGTGGAAGGTGCTGCAGTATGAATACTGTACGAATATTTTGACTCTGGTC
TC182782	NM_000358	Homo sapiens transforming growth factor, beta-induced, 68kDa (TGFBI), mRNA	SS00006721	-1.08326	-2.11882	0.852517	9.64677	0.000472	2.75e-05	TTCAAAGACGGAACCCCTCGGATTGACGCCCGGACGAAGAATTTGCTTCTGAACCACATGATTAAAGATC
TC187502	NM_032558	Homo sapiens Hippocampus abundant like transcript 1 (HIATL1), mRNA	SS00007620	-1.08385	-2.11968	1.31501	12.3972	0.0103473	0.00162991	TGTACCCGTAAGTGGACCATTAACTAGGGCCCATCTTTAACAAAGCACTCCTTTGGAAGTTTTATAGATA
TC168430	NM_032936	Homo sapiens chromosome 7 open reading frame 35 (C7orf35), mRNA	SS00005935	-1.08887	-2.12707	0.734279	12.0155	0.00013	5e-06	ATTAGCCTTCTGCCTTGCACTCTGTGCTAAACTGGAACAGTTTACTACCATGAATCTGTCCTATGTCTTC
TC186370	NM_021069	Homo sapiens sorbin and SH3 domain containing 2 (SORBS2)	SS00011604	-1.09046	-2.12942	0.974394	11.0518	0.00126841	0.000102	TCATTAGGAAGAAGGTAAAGAAACATCTTTGAGTAGCCTACCTTGATTATTGTCAAGTTCACAGCCAGCT
TC181701	NM_148923	Homo sapiens cytochrome b-5 (CYB5), transcript variant 1, mRNA	SS00000571	-1.09237	-2.13224	0.887356	12.3586	0.000594	3.81e-05	CTGATTATTTGGCAGTCATTTAATATGCTGATCACTCAGACCTGCGTTGTCTGTCTCGTGCGAGGAGGAG
TC162654	NM_002970	Homo sapiens spermidine/spermine N1-acetyltransferase (SAT), mRNA	SS00001316	-1.09608	-2.13773	0.845233	11.2755	0.000396	2.18e-05	AGCTGTTTAAGTTCAGTGCTGTGGAGCCCCGAAGAGTTTGAGCCGATTAAGTAAGTATCAGAGTGCTGTG
TC183006	NM_006887	Homo sapiens zinc finger protein 36, C3H type-like 2 (ZFP36L2), mRNA	SS00010917	-1.09785	-2.14036	0.843989	12.4693	0.000386	2.1e-05	TAGTCTCAGTGCCTTTGGAAGGGCCAGAACTTGCCTTAAATCTTCCTCAACCAAATAAGTATTTTGTCTA
TC163001	NM_006015	Homo sapiens AT rich interactive domain 1A (SWI- like) (ARID1A), transcript variant 1, mRNA	SS00008417	-1.10392	-2.14938	0.603389	11.0121	2.27e-05	4.35e-07	TGTTCACTGGAGAGGCCTGTGCAGTAGAGTGTAGACCCTTTCATGTACTGTACTGTACACCTGATACTGT
TC167347	NM_032549	Homo sapiens IMP2 inner mitochondrial membrane protease-like (S. cerevisiae) (IMMP2L), mRNA	SS00003065	-1.10442	-2.15013	0.615369	10.7828	2.65e-05	5.43e-07	CACTGGAAAGTGAGGAATTTTGAAGTACAACGTGGTGACATTGTGTCATTAGTGTCCCCGAAGAACCCGG
NONE	NM_000544	Homo sapiens transporter 2, ATP-binding cassette, sub-family B (MDR/TAP) (TAP2), transcript variant 1, mRNA	SS00000138	-1.10505	-2.15106	0.87979	10.3444	0.000502	3.03e-05	GGTGATTTTGACCCTGATGCCTTTGTCAGCGCCATCTTGTTCATGAGTCTTTTCCTCCCGTTGGGAGCTC
TC182781	NM_002937	Homo sapiens ribonuclease, RNase A family, 4 (RNASE4), transcript variant 2, mRNA	SS00011243	-1.10541	-2.1516	0.842037	13.0341	0.000359	1.88e-05	CAGCTTAGCTCTCACATTGTATCCTCTGGAACTTAGTCATTACGTAGCACTTTCAGAATCTCAAGGTGTT
TC183468	NM_015068	Homo sapiens paternally expressed 10 (PEG10), mRNA	SS00008537	-1.10861	-2.15638	1.47854	9.15939	0.0179419	0.00332785	TACCCGTAGAGATTTCAAATAAACTTGGAGGGAACTGCAGGGAGATCAATCTTTTTAGGGCTATCAGACG
TC184322	NM_198195	Homo sapiens ubiquitin-like modifier activating enzyme 3 (UBA3), mRNA	SS00000803	-1.11007	-2.15856	0.720722	11.3334	9.22e-05	3.13e-06	TTTTAAAGGAAATGCCCGAGTAATTCTCCCAGGAATGACTGCTTGTATTGAATGCACACTGGAACTGTAC
TC162090	NM_133493	Homo sapiens CD109	SS00010855	-1.11102	-2.15998	0.687419	9.86149	6.35e-05	1.79e-06	AATGTGGCTGCATTCTGGTCCTTCAAGACTTTGTGTTTTGGATTTAGTAGTAGGCTGCAGTTGATCTGGT
TC199022	NM_003392	Homo sapiens wingless-type MMTV integration site family, member 5A (WNT5A), mRNA	SS00009593	-1.1125	-2.16219	0.380862	9.61735	4.54e-07	2.42e-09	AACCCTCATAGGCGTGGTGGCCTTCTTATCACCTCAGCCACCTGTGGCTCTTAACTTATTGCACAAGGAT
TC163710	NM_002166	Homo sapiens inhibitor of DNA binding 2, dominant negative helix-loop-helix protein (ID2), mRNA	SS00000220	-1.11812	-2.17063	0.70905	12.4295	7.42e-05	2.35e-06	TCCTGTCCTTGCAGGCTTCTGAATTCCCTTCTGAGTTAATGTCAAGTGACAGCAAAGCGCTCTGTGGCTG
TC184665	NM_020345	Homo sapiens NFKB inhibitor interacting Ras-like 1 (NKIRAS1), mRNA	SS00010074	-1.11856	-2.1713	0.638013	11.4371	3.14e-05	6.87e-07	GGAGCAGTTACATCTTTATGACACCAGAGGCCTACAGGAGGGTGTGGAGCTGCCAAAGCATTATTTTTCA
TC167408	NM_005971	Homo sapiens FXYD domain containing ion transport regulator 3 (FXYD3), transcript variant 1, mRNA	SS00000493	-1.12025	-2.17385	1.1792	12.312	0.00416011	0.000478	GCTTTGGATGCCAACGACCCAGAAGATAAGAACAGTCCTTTCTACTATGACTGGCACAGCCTCCGAGTTG
TC186138	NM_130393	Homo sapiens protein tyrosine phosphatase, receptor type, D (PTPRD), transcript variant 4, mRNA	SS00002644	-1.12027	-2.17387	0.548598	10.3733	8.23e-06	1.16e-07	TAAAACAAAAGAGCAGTTTGGTCAAGATGGACCCATTTCAGTCCATTGCAGTGCGGGCGTTGGAAGAACT
TC163137	NM_003641	Homo sapiens interferon induced transmembrane protein 1 (9-27) (IFITM1), mRNA	SS00004288	-1.12341	-2.17861	0.905033	13.8594	0.000544	3.37e-05	AGAAACACTTCTCAAAGCATCGCCTCTGCCACTGACCCTGGAGATGATCAAGAGCCAGCACGAGATGGAC
TC181995	NM_001752	Homo sapiens catalase (CAT), mRNA	SS00000512	-1.12523	-2.18137	0.881117	13.4287	0.000439	2.48e-05	TCCATCCGGACTATGGGGCCCGCATTCAGGCTCTTCTGGACAAATACAATGCTGAGAAACCAAAGAATGC
TC163746	NM_006120	Homo sapiens major histocompatibility complex, class II, DM alpha (HLA-DMA), mRNA	SS00000984	-1.1258	-2.18223	0.624272	13.1026	2.46e-05	4.85e-07	CGCCACGGATGACCTCAGCTTCCAGGCCTTTTCTTATTTAAACTTCACACCGACACCCTCTGACCTTTTC
TC186455	NM_001393	Homo sapiens extracellular matrix protein 2, female organ and adipocyte specific (ECM2), mRNA	SS00005999	-1.12704	-2.1841	0.577842	8.9454	1.23e-05	1.94e-07	CAAGATACGGAATATTCTTCCAGAACAAATATGCAATGTTGAAGAAGATGGTGATTCAACCCTGGAACAC
TC184862	NM_018243	Homo sapiens septin 11 (SEPT11), mRNA	SS00007614	-1.12838	-2.18613	0.804644	12.6971	0.000195	8.78e-06	CCTTGGCTCTGCACGGAATAAATGATACCCTCCAATCTAATTGGATATGCTTTCCGCCTTGGCATGTAAG
TC163692	NM_006708	Homo sapiens glyoxalase I (GLO1), mRNA	SS00002520	-1.12877	-2.18672	0.786905	12.2983	0.00016	6.8e-06	GATGAGAGCCAGAGTTACCACAGTGGCAATTCAGATCCTCGGGGATTTGGTCACATTGGAATTGCTGTTC
NONE	NM_001797	Homo sapiens cadherin 11, type 2, OB-cadherin (osteoblast) (CDH11)	SS00012673	-1.13007	-2.1887	0.92494	12.2549	0.000609	3.96e-05	CTACATAGAGAGTGTCCATAGTTTAAGGCGAAATTACAGCTCAGAACTGTTGTCCTTTCTAATTTTGTGG
TC191134	NM_001723	Homo sapiens Dystonin (DST) isoform 1e	SS00010596	-1.13235	-2.19216	0.604838	10.681	1.73e-05	3.08e-07	CATCACAAGGGAACTCCTTAGGAATACTTTCAAGCATACAAAAGAATAAACTCTCACCCAGATTCAAGAC
TC161983	NM_000850	Homo sapiens glutathione S-transferase M4 (GSTM4), transcript variant 1, mRNA	SS00010763	-1.13255	-2.19247	0.463873	12.3644	1.71e-06	1.46e-08	TTTCTGCTCTGAGGCCAACCAGACCCGCCTTCCTTTCTGTGCTTGCTCCTGCTGTGAGCAGCCTGACCTG
TC167608	NM_018894	Homo sapiens EGF-containing fibulin-like extracellular matrix protein 1 (EFEMP1), transcript variant 2, mRNA	SS00001962	-1.13709	-2.19937	0.651203	11.6921	3.14e-05	6.89e-07	TTCCGTTGTTACCCACGAAATCCTTGTCAAGATCCCTACGTACTAACATCAGAGAAACGGTGCGTTTGCC
TC180807	NM_003118	Homo sapiens secreted protein, acidic, cysteine-rich (osteonectin) (SPARC), mRNA	SS00006876	-1.13803	-2.2008	1.237	14.2222	0.00508691	0.000632	AGTCATGACATTCTTAGCTGTAACTCAGCTCGCACGGCCTCTTGCTCACCCACTAAGGAGCCCATTTCTC
NONE	NM_005346	Homo sapiens heat shock 70kDa protein 1B (HSPA1B), mRNA	SS00000701	-1.13806	-2.20085	0.894988	10.0141	0.000446	2.56e-05	GCGTTTCGGTTTCCGGCTTCAGAGCTCTCGTCTGGGATCCCGGTTTCGAGTCTAGAGGCTGTTTGCGGAC
NONE	NM_003137	Homo sapiens SFRS protein kinase 1 (SRPK1)	SS00011750	-1.14035	-2.20435	1.76749	12.2779	0.0384559	0.00911655	CTCATCGGTGCTTTGCTAGTAGAGCCTCGAGTTGCACCTCCTTGGCTTTCTGTAAATCAGAGTCCTGTAG
TC187698	NM_018241	Homo sapiens transmembrane protein 34 (TMEM34), mRNA	SS00009594	-1.14349	-2.20914	0.596433	10.1757	1.37e-05	2.26e-07	CGAGGAGGCGGTTCGAGCTGCTGGTAAAGTCGCCCCACGACTGTTTTTCCGTAGTATGCGAGTCGACAAA
TC184018	NM_182796	Homo sapiens methionine adenosyltransferase II, beta (MAT2B), transcript variant 2, mRNA	SS00007386	-1.14499	-2.21145	1.09224	14.0647	0.00205621	0.000187	CAGCGTGTTATGTATATTGGAACTCCTGCAGCTTGATGCCTCCTGCTTTTTGTAGCAGTGTATGGTGAGC
TC163806	NM_004772	Homo sapiens chromosome 5 open reading frame 13 (C5orf13), mRNA	SS00007092	-1.15008	-2.21925	0.798494	9.12896	0.000152	6.29e-06	CCATGAAGATCTGTTCTTTGGTATTCTTTACCCATGCCAAAGCCTACCTGACCTTGCCTCTTATTTGCAC
TC178059	NONE	NONE	SS00012891	-1.1512	-2.22099	1.16074	8.63443	0.00307426	0.000316	CTGATTTAGCTATTCTGCAACTTCCTGTTAGGAATCTCAAACATCAGGAAGATCTGAGCACCAACAAGAT
TC167628	NM_006153	Homo sapiens NCK adaptor protein 1 (NCK1), mRNA	SS00003014	-1.16729	-2.24589	0.744735	11.5245	7.37e-05	2.3e-06	GCAGTCGTCAATAACCTAAATACTGGACAAGTGTTGCATGTGGTACAGGCTCTTTACCCATTCAGCTCCT
TC184264	NM_133452	Homo sapiens RAVER1 (RAVER1), mRNA	SS00008831	-1.16776	-2.24662	0.545976	10.5761	4.81e-06	5.81e-08	TCCCTGACCTCCCGTGAGGATCAGAGACTGTCCCCCTTTTTTAACTTTGACAATTGACTTTGGTTTCCTT
TC190520	NM_031911	Homo sapiens C1q and tumor necrosis factor related protein 7 (C1QTNF7), mRNA	SS00006005	-1.16984	-2.24986	1.07695	10.7126	0.00153272	0.000129	GGATCCTTGTGGCAGACACTTTGATTTAATCTGGGCCCCTGCCAGGTGGAACAAGAAGAAATGAGCTCCA
TC182719	NM_020672	Homo sapiens S100 calcium binding protein A14 (S100A14), mRNA	SS00001566	-1.16988	-2.24993	1.07819	13.4199	0.00154412	0.000131	AAGGGCGAGAGGAGCGGAGCCACGGGAAATGATTGGAAGTGGGTGGGAATAGGGCTGGATATTCGGTACT
TC185607	NM_021213	Homo sapiens phosphatidylcholine transfer protein (PCTP), mRNA	SS00003172	-1.17168	-2.25273	0.565334	10.3943	6.31e-06	8.31e-08	AGGTCTTTGGCGTTCTGGAGGATTGTTCACCAGAGCTACTTGCAGATGTCTACATGGACTTAGACTATAG
TC164465	NM_017548	Homo sapiens CDV3 homolog (mouse), mRNA	SS00007290	-1.17625	-2.25989	0.976276	13.775	0.000663	4.39e-05	AGGAGTTGCAGACTTGCTACTGGCAAGAGTGAAGCAAATGGGTGAGTAAAACTATCCTGATGTGGGAACA
TC165415	NM_014033	Homo sapiens DKFZP586A0522 protein (DKFZP586A0522), mRNA	SS00006174	-1.18146	-2.26806	0.704755	12.8464	4.22e-05	1.01e-06	TGCTGGACTTTCTGGGCGTGTGGAGCTGGATGTGCAAAAAATGGTTTCCCTACTTCTTGGGGAGGTTCAG
NONE	NM_022087	Homo sapiens UDP-N-acetyl-alpha-D-galactosamine:polypeptide N-acetylgalactosaminyltransferase 11 (GalNAc-T11) (GALNT11), mRNA	SS00010121	-1.18358	-2.2714	1.31344	10.3437	0.00573408	0.000743	GCGAAATTGTTGACCACAGGCTCCACATCCGTCATTTTTGATGAATCTGTCCTCATAGCAACATCTCGAT
TC162716	NM_001967	Homo sapiens eukaryotic translation initiation factor 4A, isoform 2 (EIF4A2), mRNA	SS00005009	-1.18885	-2.27971	1.06966	13.0389	0.00126005	0.000101	TATTTCCATCCTGCAACAGTTGGAGATTGAGTTCAAGGAGACCCAAGCACTAGTATTGGCCCCCACCAGA
TC173321	NM_006379	Homo sapiens sema domain, immunoglobulin domain (Ig), short basic domain, secreted, (semaphorin) 3C (SEMA3C), mRNA	SS00006320	-1.19507	-2.28955	0.631617	10.7331	1.38e-05	2.31e-07	ACCCAGGGGAAATTCCTGAGAAAGGTGGTTACTCACTCCTACGGTGAATGTTACATGAACTGAAATGAGC
TC166032	NM_181351	Homo sapiens Neural cell adhesion molecule 1 (NCAM1)	SS00012489	-1.19573	-2.29061	0.436578	9.59017	5.26e-07	3.08e-09	GCGGGGCCTCCGAACCCTGAAGGGCCGTGGTGTATATAGTGCAGCTTTGAAGTGGAGCGTTCTTTTCCCA
TC192065	NONE	NONE	SS00012453	-1.19814	-2.29444	1.06449	8.76544	0.00113207	8.82e-05	ATTCTGTCATGGTCTTGTGGGCCAATTCTCTTTTGGCTCCAGGTCCACCAATATGCAGACTTGACTCTTA
TC162683	NM_019111	Homo sapiens major histocompatibility complex, class II, DR alpha (HLA-DRA), mRNA	SS00000513	-1.20068	-2.29849	0.422678	14.4907	4e-07	2.02e-09	CCGTGAAGACAACTCTCCTTCAGCACTTTCCAGCCCTGAAGCCACTCTAAGTGTTGATGCCTTCTTTAAT
TC164291	NM_001335	Homo sapiens cathepsin W (lymphopain) (CTSW), mRNA	SS00006169	-1.20752	-2.3094	0.841015	10.5311	0.000148	6.02e-06	AAGAGGTCTTCACCTTGTTCCAGATCCAATACAACCGGAGTTACTCGAACCCAGCAGAGCACGCTCGCCG
TC180945	NM_181524	Homo sapiens phosphoinositide-3-kinase, regulatory subunit 1 (p85 alpha) (PIK3R1), transcript variant 3, mRNA	SS00008777	-1.20928	-2.31223	0.79885	11.834	9.39e-05	3.24e-06	CAAGAGGAACACTTTGGGGAACGTCGGCTCACGTACGTTCAGAGGAAATTCTGTTGTAGCAAAGTTCCAG
TC184129	NM_014583	Homo sapiens LIM and cysteine-rich domains 1 (LMCD1), mRNA	SS00003576	-1.21009	-2.31352	0.84515	9.76329	0.00015	6.2e-06	TCGGGCTTCGAGCCACATTCGTGGAGGAAAATATGCAAGTCCTGCAAATGCAGCCAAGAGGACCACTTCC
TC184770	NM_000853	Homo sapiens glutathione S-transferase theta 1 (GSTT1), mRNA	SS00001965	-1.21441	-2.32046	0.705332	9.88404	3.14e-05	6.92e-07	ACAAGTTTCTCCAGAGCAAGGCTTTTCTGGCTGGGCCCCACATCTCTCTGGCTGACCTGGTAGCCATCAC
TC162989	NM_004079	Homo sapiens cathepsin S (CTSS), mRNA	SS00003887	-1.21708	-2.32475	0.809729	13.973	9.92e-05	3.48e-06	TGATATCATTGATGAGTTGCGTGAGAGTTCCCAGCCAATGGCCGAGAAATGTCACTTACAAGTCAAACCC
NONE	NM_018695	Homo sapiens Erbb2 Interacting protein (ERBB2IP)	SS00010701	-1.22405	-2.33601	0.758353	11.6638	5.55e-05	1.48e-06	ACCAAGGCAATGTGAGGCCAAACGAAATCAAGAGGCTTTCCTAAATCTTCTTACATTTTTGTTACAGCAA
TC180819	NM_005345	Homo sapiens heat shock 70kDa protein 1A (HSPA1A), mRNA	SS00000692	-1.22668	-2.34027	0.879184	12.6094	0.000186	8.18e-06	ACCATCGAGGAGGTGGATTAGAGGCCTTAGTTTCCTTTCTCTCTATTCCTCTTTGAGACCCAAGGACTTT
TC185194	NM_003851	Homo sapiens Cellular Repressor of E1A-stimulated genes (CREG)	SS00007368	-1.22904	-2.3441	1.07701	13.0024	0.000999	7.48e-05	CTTTTATAAGTAAAGTTAACCTAGACATGGACCAGCTTAAGCCAGGGCCATAATCTGTCTCCCAGCCACT
TC187178	NONE	NONE	SS00012298	-1.22953	-2.3449	0.682925	10.9033	2.09e-05	3.91e-07	AACTTGAACTTCCTTCCATAAAGATGACCTTGAGCTCCTCCCTATCCATATCCCCTTGCCCATAGCACAA
TC163092	NM_000405	Homo sapiens Ganglioside activator (GM2A)	SS00010922	-1.2318	-2.34859	0.864938	11.8322	0.000154	6.42e-06	GTCACGCTGTAGCCAGTAAGAGTACCACAGGAGAATCTGGGCCAAATATTCTCAATTTTTTCCCCCCTAG
TC165501	NM_030583	Homo sapiens matrilin 2 (MATN2), transcript variant 2, mRNA	SS00009400	-1.2344	-2.35283	0.535798	10.0771	2.1e-06	1.94e-08	GGACGCCCTGGAAAATCGCTTGAGATACAGATGAAGACTCAAACTGCTCTGTGCATTTATATGTCATTTT
TC187761	NM_005824	Homo sapiens leucine rich repeat containing 17 (LRRC17), mRNA	SS00003435	-1.23441	-2.35285	0.686573	9.04221	2.09e-05	3.94e-07	GGGTGGTTTGTGGGGAAATATGTCCGGAGTTACTATGAAGAATGCCCCAAGGACAAATTACCAGCATACC
TC170285	NM_001146	Homo sapiens angiopoietin 1 (ANGPT1), transcript variant 1, mRNA	SS00009951	-1.23483	-2.35354	0.471779	9.935	6.74e-07	4.34e-09	GTACACACTGAGAACCGAGTTAATGGACTGGGAAGGAAACCGAGCCTATTCACAATACGACAGATTCCAC
TC165835	NM_001753	Homo sapiens caveolin 1, caveolae protein, 22kDa (CAV1), mRNA	SS00009351	-1.23591	-2.35529	0.777566	14.3602	6.22e-05	1.75e-06	TTCCTGATTGAGATTCGGTGCATCAGCCGTGTCTATTCCATATACGTCCACACCTTATGTGACCCACTCT
TC170271	NM_024089	Homo sapiens KDEL (Lys-Asp-Glu-Leu) containing 1 (KDELC1), mRNA	SS00003220	-1.2366	-2.35642	0.787485	11.2694	6.79e-05	2.02e-06	TTCCCTTGCGCATGCCACAGGAAGAAGACCAAAGATGAACTCTGATGTGCAAAATGCCTTCCCTTCAAAT
TC185401	NM_001127208	Homo sapiens Tet oncogene family member 2 (TET2), mRNA	SS00008709	-1.23886	-2.36013	1.14013	12.2034	0.00147692	0.000123	CAAACCTGCCTCAGTTAGGATGGATGGAAAGCAGATCTCCAGTTTGCTTATATAGGAATATCAGGTTGAC
TC181626	XM_496488	PREDICTED: Homo sapiens similar to Ig kappa chain (LOC440786), mRNA	SS00000465	-1.23966	-2.36143	2.03773	13.0624	0.0496434	0.0128212	CACCTACAGCCTCAGCAGCACCCTCTCGCTGCCCACGTCACAGTACCTAAGTCATAATTTATATTCCTGT
TC162897	NM_002615	Homo sapiens serine (or cysteine) proteinase inhibitor, clade F (alpha-2 antiplasmin, pigment epithelium derived factor), member 1 (SERPINF1), mRNA	SS00002369	-1.24087	-2.36342	0.855802	12.9079	0.000132	5.15e-06	ACGAAGGCGAACTCACGAAGTCTGTGCAGGAACTGAAGCTGCAATCCTTGTTTGATTCACCAGACTTTAG
TC167033	NM_152451	Homo sapiens GRINL1A complex upstream protein (Gup1), mRNA	SS00003365	-1.24924	-2.37716	0.531959	11.4314	1.71e-06	1.47e-08	GGTCGTATTTCAAACAACTAACCTGTGTCCCCACTGTGCTGGGCCGTCCTTAGCTTTCCATGTAGACACT
TC180916	NM_000088	Homo sapiens collagen, type I, alpha 1 (COL1A1), mRNA	SS00012021	-1.25224	-2.3821	1.10872	14.8707	0.00107593	8.2e-05	TCCTCTCTCTCCTCTGAAACCCTCTCCTCCTCAGCTGCATCCCACCCTCGTGGCCTCTCTCTCTCTCTGT
TC163712	NM_006745	Homo sapiens sterol-C4-methyl oxidase-like (SC4MOL), mRNA	SS00000116	-1.253	-2.38337	0.73946	10.4635	3.44e-05	7.84e-07	AGCATCTTTAGTTCGGCATCCTTGGCTGTGGAGTATGTAGATTCACTTCTACCTGAGAATCCTCTGCAGG
TC166199	NM_201526	Homo sapiens immunoglobulin superfamily containing leucine-rich repeat (ISLR), transcript variant 2, mRNA	SS00011418	-1.25456	-2.38595	0.577145	9.18413	3.43e-06	3.69e-08	CACCACCCCAACTTCTAGACTTGCTCAAAGCTAGTGACTAGGACAGGATTTGATCCCATAACTCCCTGTC
NONE	NM_005863	Homo sapiens neuroepithelial cell transforming gene 1 (NET1), mRNA	SS00009451	-1.26296	-2.39988	0.75651	13.3188	3.91e-05	9.24e-07	CGGGGTGGTGAGCACACGTGAAATGACTTGGTTATTCTGGATTACGGCAAGAAAACCACCTTAACGCGTT
TC168190	NM_194298	Homo sapiens solute carrier family 16 (monocarboxylic acid transporters), member 9 (SLC16A9), mRNA	SS00008573	-1.26923	-2.41032	0.65732	10.7921	1.02e-05	1.53e-07	GAACTTCATAGCTGAGTGAATCCTACTCAATCACGCAATAATGGGGCTCCAAAGCGCCTTGAACTTCTGC
TC163721	NONE	NONE	SS00012045	-1.27549	-2.42081	1.23066	11.1433	0.00211449	0.000194	CCTCATGTTCTCGCTCCCCGTCGTCTCTCCAGAGCGGAGAACGCAGGCACACAAAGGTACTCGTTTACAA
TC188504	NM_015469	Homo sapiens nipsnap homolog 3A (C. elegans) (NIPSNAP3A), mRNA	SS00005435	-1.27794	-2.42493	1.70116	9.53182	0.0172198	0.00315346	GCCACAGGACCCAGACAATACGATGGAACATTCTATGAATTTCGTACCGATTATCTTAAGCCCTCAAAGA
TC167468	NM_014212	Homo sapiens Chromobox homolog 6 (Cbx6), mRNA.	SS00008989	-1.27797	-2.42498	0.604445	12.0924	4.27e-06	4.87e-08	TGTCTTGTACGTTTTGTTCTGCTGCTCTTCAGTATCGTATCAACGCCAGGAAGGGGGGCGTGAGAAGCCT
TC169519	NONE	NONE	SS00012473	-1.28995	-2.44519	0.631627	10.0619	5.75e-06	7.27e-08	ACTCCCTTAGAGTCTACATGCATGAGGCTTAACTCCCTCTTCTACAGATATCAGTTTGTTTTAAATACTG
TC170402	NM_014982	Homo sapiens pecanex homolg (Drosophila)	SS00011911	-1.29106	-2.44708	1.21796	11.2635	0.00176348	0.000154	CCAAGCTAGAAGGAACGAAGGTCATCTAAGACTGTGATTTGGACGAATCCCTGCCTGTTATTTGCACAGA
TC189430	NONE	NONE	SS00012791	-1.29251	-2.44954	0.71188	10.2797	1.75e-05	3.13e-07	CTAAACCTTGTAAATGGAAACCTAGCACATAAATTTTTGCTCGTCTAGTCACTGTTAGCACCTCTTTTCC
TC181445	NONE	NONE	SS00001000	-1.29367	-2.45152	0.906026	10.6336	0.000145	5.8e-06	TGAAAATGGTTGGGTTTAACCTGCTCATGACACTGCGGCTGTGGTCCAGCTGAGGTCACCAAGAGCAGGA
TC181178	NM_030881	Homo sapiens DEAD (Asp-Glu-Ala-Asp) box polypeptide 17 (DDX17), transcript variant 2, mRNA	SS00010937	-1.29395	-2.45199	0.816921	14.3854	6.09e-05	1.67e-06	CCTAACAATTCATGGTGTGGAGTTCTCTCATCTAAAAGGTTGGTGGCTTTTGCTTGGGATCAGTGCTCTC
TC185512	NM_020732	Homo sapiens AT rich interactive domain 1B (SWI1-like) (ARID1B), transcript variant 2, mRNA	SS00009595	-1.29656	-2.45642	0.778093	11.7393	3.85e-05	8.97e-07	ATCCCATCGCCCAAAGTTCTGTGCAATAGAAACTTCTAGAGATGTAGGTATAGGGGCTCACGGAGGTGTG
TC184898	NM_006622	Homo sapiens polo-like kinase 2 (Drosophila) (PLK2), mRNA	SS00000686	-1.3035	-2.46827	0.848061	10.804	7.47e-05	2.38e-06	TGCCAGAAGCTGACTGTATTCCCAAAGAGCAGCTGAGCACTTCCTTTCAGTGGGTCACCAAATGGGTCGA
TC166891	NM_005602	Homo sapiens claudin 11 (oligodendrocyte transmembrane protein) (CLDN11), mRNA	SS00007643	-1.30548	-2.47165	0.479542	10.3129	4e-07	2.09e-09	ATTGTACTGTTGAATTTGGCTTTACGGGTGTAAACACTGATAGTGTATCAGTATCTGAGACCCCAAACTC
TC165879	NM_007026	Homo sapiens dual specificity phosphatase 14 (DUSP14), mRNA	SS00004661	-1.32438	-2.50426	0.93516	10.9143	0.00015	6.2e-06	TACGGCATAGTTCCAGACGTTTATGAGAAGGAATCCCGACACCTGATGCCTTACTGGGGGATTTAAGCCA
TC180931	NM_000090	Homo sapiens collagen, type III, alpha 1 (Ehlers-Danlos syndrome type IV, autosomal dominant) (COL3A1), mRNA	SS00010152	-1.3315	-2.51664	1.23108	13.2729	0.00147457	0.000123	GTCAACGGACAAATAGAAAGCCTCATTAGTCCCGATGGTTCTCGTAAAAACCCTGCTCGTAACTGCAGAG
TC163136	NM_021034	Homo sapiens interferon induced transmembrane protein 3 (1-8U) (IFITM3), mRNA	SS00004287	-1.33481	-2.52242	0.594345	14.5584	2.12e-06	1.99e-08	CTGCGGCCTGAGGCAGCCCCTCCTTTCACAGCAGCACATACACATGTGTGTCTACAGTTTAATAAAAGAA
TC162905	NM_000014	Homo sapiens alpha-2-macroglobulin (A2M), mRNA	SS00000038	-1.33539	-2.52344	0.543482	12.5763	9.57e-07	6.5e-09	ACCTCAACACCGGTTACCAGAGACAGCTTCTCTACAAGCACTACGATGGCTCCTATAGCACCTTTGGGGA
TC162457	NM_212482	Homo sapiens fibronectin 1 (FN1), transcript variant 1, mRNA	SS00008241	-1.33619	-2.52483	0.821384	13.2776	4.65e-05	1.14e-06	CACAGCTTCTCCAAGCATCACCCTGGGAGTGTTTTGAGACTTTTCTCATAAATGGCAGTACATGGCCTGC
TC165799	NM_021035	Homo sapiens KIAA1404 protein (KIAA1404), mRNA	SS00010096	-1.33735	-2.52686	0.307836	10.7042	9.91e-09	1.35e-11	GCTCCAGAGGCAGAGAGGAGCACAGTGAAGCAGACTCATTCTAATTGCCAGGCTCTAACTTGCAGACTAA
TC180980	NM_000558	Homo sapiens hemoglobin, alpha 1 (HBA1), mRNA	SS00013166	-1.34446	-2.53935	1.45105	14.6457	0.00457921	0.000547	ACCCCCCCTTGCACCCTGACCTCCTGATCGTTGAATAAAGCCTGAGTGGGCTGCAGTCTCTGTAGCCTCC
TC173990	NM_005420	Homo sapiens sulfotransferase family 1E, estrogen-preferring, member 1 (SULT1E1), mRNA	SS00010144	-1.34964	-2.54848	0.903579	11.4799	9.37e-05	3.19e-06	GCAAGTGACACCCAACGTGGGGCAGGCAGGCATGAAGAACGAAGGACCGTGACGACAACAGAATTTTTAT
TC182862	NM_014399	Homo sapiens transmembrane 4 superfamily member 13 (TM4SF13), mRNA	SS00008477	-1.35782	-2.56298	0.785559	12.0115	2.58e-05	5.2e-07	CTCCTCTGTACCTCAGTGGTACCTGTAATCTCCTATATTAACAGTGTCTGGCACTGTCCACTGTTGCCTT
NONE	NM_000027	Homo sapiens aspartylglucosaminidase (AGA), mRNA	SS00004021	-1.3585	-2.56419	0.740206	11.3888	1.43e-05	2.44e-07	GCCGAAAGATGGGGTTTATCAATGAGGATTTATCCACCAGTGGTTCTCAGGCTCTCCATGCAGACTGGCT
TC182018	NM_001449	Homo sapiens four and a half LIM domains 1 (FHL1), mRNA	SS00008328	-1.37195	-2.58821	0.372258	13.5921	2.43e-08	5.34e-11	CCACGTAGCGCTTACCTGAGACGCAGGAGCACCTCCTTACTGTATTCTAGCTACACTGTTATATTACATA
TC189847	NM_005924	Homo sapiens mesenchyme homeo box 2 (growth arrest-specific homeo box) (MEOX2), mRNA	SS00009970	-1.37517	-2.59399	0.985396	9.36901	0.000164	7.04e-06	AGGAAAAGCGATAGCTCAGACTCCCAGGAAGGAAATTACAAGTCAGAAGTCAATAGCAAACCCAGGAAGG
TC167452	NM_032020	Homo sapiens fucosidase, alpha-L- 2, plasma (FUCA2), mRNA	SS00005294	-1.37931	-2.60144	0.743565	11.5341	1.28e-05	2.06e-07	CGATTAAGGCAGATGGGGACCTGGCTAAAAGTCAACGGAGAAGCTATCTATGAAACCCGTGCTTGGAGAT
TC182648	NONE	NONE	SS00011374	-1.38935	-2.61961	0.819627	11.8158	2.99e-05	6.37e-07	AGGGCAGAAAGATTTTCGAAGAAAATTTTCTTCCTTGGAAAGAAGTTTCAGGGGCCAGAACTGCAATTTC
TC164644	NM_033133	Homo sapiens 2',3'-cyclic nucleotide 3' phosphodiesterase (CNP), mRNA	SS00008596	-1.42442	-2.68407	1.20559	11.6394	0.000683	4.58e-05	AGTCTGATAACTAGGGAAGAAAATGAATAAGCAGCAACCACAGCCCAGGCTGGCTGCGGGTGTCACCCAG
TC163754	NM_004725	Homo sapiens BUB3 budding uninhibited by benzimidazoles 3 homolog (yeast) (BUB3), transcript variant 1, mRNA	SS00008234	-1.42756	-2.68991	0.782068	12.4758	1.39e-05	2.35e-07	ACTGGGTGTAAGCCTGAACCCATCTTTTGAAATGTATTTTCTTCATTGCAGGTCCACCTAATCGTCTCGT
TC163981	NONE	NONE	SS00012001	-1.43382	-2.70162	0.713078	9.94899	5.35e-06	6.66e-08	TTTAAAAAGGCTCACGACCGGAGAAGAGGTATCCCCAACGTTGACCGTCTTTTTTCGGACAGCAGAAACA
NONE	NM_001937	Homo sapiens Dermatopontin (DPT) precursor	SS00010702	-1.44708	-2.72656	0.498996	10.8843	1.63e-07	5.97e-10	CAGAAAGGCTGCGACAGGTGTTCCAAGAACCAGGGTTTTTTTCAGGCTATGAGCAGGCACACAGACTATA
TC181953	NM_002391	Homo sapiens midkine (neurite growth-promoting factor 2) (MDK), mRNA	SS00004147	-1.46012	-2.75132	1.03579	13.0656	0.000145	5.84e-06	AAGAAATAACCCACCAGTGCCTTTTGCCTACTCGTTAGCTTTATCAATCATGCCCCGCTTCCTCCCTTTC
TC187676	NONE	NONE	SS00011291	-1.47345	-2.77686	0.533674	10.4364	2.49e-07	1.01e-09	TATGTTCTGCTACCATAGTGTTCTACCATTTCCCACTCCGAATGAAATGTCTCCGCAGTACTTCCCTTGT
TC165856	NONE	NONE	SS00012525	-1.47706	-2.78381	0.749745	10.2313	6.21e-06	8.11e-08	CATGGCAGCACACAAACCACAAGAAACAGAATGGCTCTTTTCCAGTGGTCATGCCAAGAGTCCTGTTCCA
NONE	NM_015423	Homo sapiens aminoadipate-semialdehyde dehydrogenase-phosphopantetheinyl transferase (AASDHPPT), mRNA	SS00009299	-1.53144	-2.89075	0.921058	11.2561	3.14e-05	6.96e-07	CAAGACCATCATATTGATGACACTCTATTGTGTGGTTGTAGCGCATGTCTTGGGAAGTTCAAAAGTCTTG
TC183944	NM_007268	Homo sapiens V-set and immunoglobulin domain containing 4 (VSIG4), mRNA	SS00006480	-1.54217	-2.91232	0.799984	12.8237	7.32e-06	9.87e-08	GGCAACCAAGTCGTGAGAGATAAGATCATTGAACTCCATGTCCAGAAACTCTCTGTTTCCAAGCCCACGG
TC186729	NM_020830	Homo sapiens WD repeat and FYVE domain containing 1 (WDFY1), mRNA	SS00007493	-1.54392	-2.91586	1.00209	10.576	6.35e-05	1.83e-06	ATACCTACGTTTTTAGACTGTTGAAACTGGCCCAAGTATGGAAGAAATACCATATTGGCTCAGACCCAAG
NONE	NM_016633	Homo sapiens erythroid associated factor (ERAF), mRNA	SS00010796	-1.5706	-2.97028	0.723813	9.26185	2.1e-06	1.94e-08	AGGGTAGGTGAGACACTACAGCTCCACCTGCAGTGGACCTGAAGATGGCCCTTCTTCCAACCAATCAGGA
TC182517	NM_002051	Homo sapiens GATA binding protein 3 (GATA3), transcript variant 2, mRNA	SS00011519	-1.58643	-3.00305	0.926413	9.93341	2.32e-05	4.51e-07	AGAAGTCATAAAGTGAAAATAGTTCACAAACAACCACGTCGCATCGTTATCAAGAGCGGCGGCCAAGCTC
TC182926	NM_004335	Homo sapiens bone marrow stromal cell antigen 2 (BST2)	SS00012370	-1.58681	-3.00385	1.19083	13.6312	0.000224	1.06e-05	AGGCTTCGGAAGAGGCGGAGCGACTAAGGAAGGAGTTCAGGAGAACAACAGTCAACTCCGGCAGCTTCAG
TC169144	NM_080657	Homo sapiens radical S-adenosyl methionine domain containing 2 (RSAD2), mRNA	SS00000793	-1.59133	-3.01327	1.06247	8.73319	7.83e-05	2.52e-06	ATTCCTCGCCTAGTGGAAATGCCACATGTGGTGTATTTACGGAACCTGGACAGTACCCCATTGCCTGGAA
TC165620	NM_033034	Homo sapiens tripartite motif protein TRIM5 isoform alpha	SS00012245	-1.59591	-3.02286	0.55287	10.9934	1.19e-07	4.12e-10	AGAGCAGTATTGAGGTAGCACCTCTGCCAAATTACCATCTCATTTCCAAGAGTAGAAGTTTTGTGTCCAG
TC182325	NM_012090	Homo sapiens microtubule-actin crosslinking factor 1 (MACF1), transcript variant 1, mRNA	SS00007184	-1.60983	-3.05215	1.19647	14.3263	0.000205	9.35e-06	GGCTCCTGTTTTTTAGCTGCTGTTCCTCTTCAGCTCCGACCACGTTGCTGTGTGATTATCTCAATTGGTT
TC165447	NM_004887	Homo sapiens chemokine (C-X-C motif) ligand 14 (CXCL14), mRNA	SS00002094	-1.60998	-3.05248	1.27914	11.0628	0.000382	2.06e-05	ACATGGTTACCCAGCACTTTTACCGAGGGTCGGTGGTTCGTTTTATAGCTGCGAGCAAAAGGCTTCCAGA
TC166415	NM_004867	Homo sapiens integral membrane protein 2A (ITM2A), mRNA	SS00002421	-1.61769	-3.06883	0.72249	12.773	1.51e-06	1.18e-08	AACCGCAAGTCTTTCCGCCTTCGTAGAAGAGACCTCTTGCTGGGTTTCAACAAACGTGCCATTGATAAGT
TC184461	NM_007168	Homo sapiens ATP-binding cassette, sub-family A (ABC1), member 8 (ABCA8), mRNA	SS00007199	-1.62143	-3.07681	0.772586	9.36993	2.74e-06	2.83e-08	GTGAAGTGGAAGCTCCTTCCTCAGGAAGAGCCGTGAAACCCCAAATAACCTACATTCCGATGCACGCTTG
TC164235	NM_153343	Homo sapiens ectonucleotide pyrophosphatase/phosphodiesterase 6 (ENPP6), mRNA	SS00002345	-1.63647	-3.10904	0.630393	13.9785	3.3e-07	1.54e-09	GGCTGACGAAGGATGGTTCATAACTGAGAATCGAGAGCTGCTTCCATTCTGGATGAACAGCACTGGCAAG
TC168786	NM_017912	Homo sapiens hect domain and RLD 6 (HERC6), mRNA	SS00003953	-1.64171	-3.12035	0.789034	9.71334	2.94e-06	3.1e-08	TTGTGCCTGAAACTTTGAGTGAAAGAGATAACCCAAGGCCACTGACCTGTCATAATATTCTGGACCTCCC
TC168244	NONE	NONE	SS00012227	-1.65028	-3.13895	1.20872	12.9971	0.000176	7.68e-06	TTTTCCGCCAGCATCTCATGTGATGACACAGTTCAACCAAACCCCACCTAATGGGGCCTAACAGGAAGAA
TC185114	NM_016608	Homo sapiens armadillo repeat containing, X-linked 1 (ARMCX1), mRNA	SS00012424	-1.66099	-3.16234	1.10016	10.2583	7.18e-05	2.18e-06	ATCAATATCACATATCATCAACAGCAGTGCTGGTTGTGATGTTTGGTTTTAGGCTGGACCATCTTAAGGA
TC165285	NM_016242	Homo sapiens endomucin (EMCN), mRNA	SS00008802	-1.66332	-3.16744	0.95519	11.8257	1.88e-05	3.37e-07	TATAGGAACATTCCTAGGAGAGTGAATTTTAAGCGGGGTGTCTGCGAGCAGTCGACAGACCAGGTTGACC
TC162484	NM_005567	Homo sapiens lectin, galactoside-binding, soluble, 3 binding protein (LGALS3BP), mRNA	SS00007692	-1.67626	-3.19598	0.663913	11.5864	4e-07	2.08e-09	CTTCCACAGATCTCTCCCAGCATAAAGCAATTACTGGAAGGTTTCAAGGAGCTGCGCCCCACGAGCCAAG
TC188162	NM_003107	Homo sapiens SRY (sex determining region Y)-box 4 (SOX4), mRNA	SS00011912	-1.67827	-3.20045	0.680727	11.5506	5.09e-07	2.87e-09	CGTGCCGTTTAAACCACTGGATCTATCTAAATGCCGATTTGAGTTCGCGACACTATGTACTGCGTTTTTC
TC189447	NONE	NONE	SS00011721	-1.68022	-3.20478	0.770976	9.92606	1.78e-06	1.56e-08	AGGAAGAGATGGGGATTGATTGGTGGCTAAGAAAGGGAAAATCAGAAAGAAGGACCTGAATGCCCCTGAA
TC182215	NM_002118	Homo sapiens major histocompatibility complex, class II, DM beta (HLA-DMB), mRNA	SS00000697	-1.68105	-3.20662	0.621561	12.0104	2.15e-07	8.08e-10	ACCAAAGGACCAGGACAACACCATATTCCCGCTCAGTGTTTGGAGATCATCTATCCAGGCTGGGACTTCT
TC167082	NM_030915	Homo sapiens likely ortholog of mouse limb-bud and heart gene (LBH), mRNA	SS00008203	-1.68322	-3.21143	0.411957	11.7304	4.1e-09	4.29e-12	CTTTGTGGATGGGGTCTTGCCTTTGAAAACAATCTCGTGTTTCTGTGTCCCCTCTCATCCACTCCCCGGT
TC163448	NM_002462	Homo sapiens myxovirus (influenza virus) resistance 1, interferon-inducible protein p78 (mouse) (MX1), mRNA	SS00000805	-1.70293	-3.25562	0.33152	11.3736	8.61e-10	3.42e-13	TGTACAAGCCTTTCACGCCCAATGTCTTAGGGGCATTACAGCCACCTGTGTGGATGGATGCACATAGAAG
TC178705	NM_138786	Homo sapiens hypothetical protein BC014339 (LOC116441), mRNA	SS00006372	-1.70509	-3.26048	0.93374	9.38819	1.13e-05	1.72e-07	ATGTCGATGATCTTTTCGGCCCTTGGAATTGCTTTCTCTGGATACTGCCTGGTCATATCTGCTTTGGGCC
TC165079	NM_003020	Homo sapiens secretory granule, neuroendocrine protein 1 (7B2 protein) (SGNE1), mRNA	SS00000573	-1.73366	-3.3257	0.541501	12.1687	3.25e-08	7.52e-11	TGATTATGTAGTTCCTCCAGCCCTTGGGCGTTGTTACACACCAATAAAGGAGATCTTGCCCCAGAGGAGG
TC184924	NM_002899	Homo sapiens retinol binding protein 1, cellular (RBP1), mRNA	SS00003927	-1.73826	-3.33632	0.765826	10.7199	1.18e-06	8.25e-09	TGTGGCCTTGCGCAAAATTGCCAACTTGCTGAAGCCAGACAAAGAGATCGTGCAGGACGGCAACCACATG
TC167578	NM_017680	Homo sapiens asporin (LRR class 1) (ASPN), mRNA	SS00008549	-1.75716	-3.38031	0.552847	10.0463	3.25e-08	7.82e-11	TTGTAGGATCTTGGTTGGAAGAGACTGGATACTATCAATTCTACACCAAACTGTCTTCTTAGGTACGCAC
TC181583	NM_001063	Homo sapiens transferrin (TF), mRNA	SS00000541	-1.77075	-3.41232	0.664538	10.9765	2.17e-07	8.4e-10	TGTATCGGCTCGGAACGTGCGCCTGGAAGGGAATGCTTAGCCAACAACCATGAGAGATACTATGGCTACA
TC164716	NM_002534	Homo sapiens 2',5'-oligoadenylate synthetase 1, 40/46kDa (OAS1), transcript variant E16, mRNA	SS00000786	-1.81702	-3.52353	0.70876	11.4328	3.05e-07	1.34e-09	GTCTCTGGTTGGCGCCTGGACCATGCTGCAGAAAATCTGATTCCTTCATGTAACCTGATATTGATTGCGT
TC166052	NM_014476	Homo sapiens PDZ and LIM domain 3 (PDLIM3), mRNA	SS00004319	-1.84988	-3.6047	0.543447	9.81395	1.34e-08	2.52e-11	GTCTAGCCAACTGCCGACTCCCAATCTAGAACCTAGCTTTTGGATGTTTCTCTTGCTGTATTCTCAGGAG
TC164646	NM_006820	Homo sapiens interferon-induced protein 44 (IFI44L), mRNA	SS00011837	-1.86247	-3.6363	0.606458	11.8457	3.96e-08	9.94e-11	CCTTCTGGGATCATCATAACTCAAATGCAAAGACCAACCCTGAGCAGTAGTGAGCCAAGCTACGCCCTAC
TC162910	NM_032036	Homo sapiens family with sequence similarity 14, member A (FAM14A), mRNA	SS00001335	-1.90846	-3.75409	0.664235	14.5851	7.64e-08	2.33e-10	CAAAATAGTGGGCTTGTAATAGCTCCCTGTCACTCCTACTGCAGAGAAGAGGATTTGGTGGGTCCCTGCC
TC184627	NM_017414	Homo sapiens ubiquitin specific protease 18 (USP18), mRNA	SS00000742	-1.94031	-3.83789	0.475929	11.1889	2.6e-09	1.9e-12	GGTCAGGTGGCAGGGGCCAAGCTCATGTGACTGTACTGGCATGTCCTGGTTGTATTTCACTTCTGTTTGT
TC164187	NM_004223	Homo sapiens ubiquitin-conjugating enzyme E2L 6 (UBE2L6), transcript variant 1, mRNA	SS00008314	-1.94828	-3.85913	0.574529	11.7523	1.24e-08	2.14e-11	CCTAGGGTGGGGATCCTTTTCACAATGAATCATTTTGTTGATTGAGTGAATGAGATCAGCCAGACCGCTG
TC162820	NM_001280	Homo sapiens cold inducible RNA binding protein (CIRBP), mRNA	SS00013215	-2.00637	-4.01771	1.59345	12.7209	0.000349	1.81e-05	GACTGCCACTGGTCCCAGTTAGGTGAGCAGGTTGAGTGGAAGCCAGTGCAACTCAGAAGGGTGGCCTGAG
TC185785	NM_006917	Homo sapiens retinoid X receptor, gamma (RXRG), mRNA	SS00005576	-2.01392	-4.03878	0.907773	10.4387	1.2e-06	8.55e-09	TGAGGCCGAATGTGCCAGTAGTGGCCATGAAGATATGCCTGTGGAGAGGATTCTGGAAGCTGAACTTGCT
TC165184	NR_003255	Homo sapiens X (inactive) -specific transcript, antisense (non-protein coding) (TSIX X).	SS00011278	-2.06505	-4.18447	1.95982	10.4936	0.00156807	0.000134	GATGCTGTGAGATTGTGCTGTGAAATGATCCAAGACCAATAGAAGGCCCAAGATCTGGACTGGAGTTGGA
TC182658	NM_006272	Homo sapiens S100 calcium binding protein, beta (neural) (S100B), mRNA	SS00010971	-2.06799	-4.19301	0.554211	11.2322	4.1e-09	4.52e-12	GACATTATCACTGTGATTGGAACTGAGAATGGAAATTCTACCCTCGGTGGGTTCTCCTCAGAGGAACACT
TC186518	NR_001564	Homo sapiens X (inactive)-specific transcript (XIST) on chromosome X	SS00010594	-2.10992	-4.31667	1.69681	9.63016	0.000382	2.06e-05	TTTGGTCTGTGGGCCATAGTTTATTACCCCTGATGTAATTGCCAGGGACTGTGTTCTGAAATTAATTCCT
TC181121	NONE	NONE	SS00012019	-2.12598	-4.36499	0.730417	9.82647	5.26e-08	1.42e-10	CCCACATCATGGCGTGTGGCAGGTATTCAAAGGCTTCAAATCTTGAACAAGTTATTATTACCCTCCTACC
TC197160	NM_004469	Homo sapiens c-fos induced growth factor (vascular endothelial growth factor D) (FIGF), mRNA	SS00003716	-2.14473	-4.42211	0.765376	10.3743	7.64e-08	2.43e-10	AGACAGATGCCCCTTTCACACCAGAACCTGTACGAACGGAAAACCAGCATGCCCAAAGCACTGCCGCTTT
TC164959	NM_001001887	Homo sapiens interferon-induced protein with tetratricopeptide repeats 1 (IFIT1), transcript variant 1, mRNA	SS00005589	-2.31948	-4.99152	0.994411	10.9834	5.48e-07	3.27e-09	CAGGGTCTTGGAGGAGATTGAGTTCCTCGACACCAAATACAATGTGGGAATACACAACCTACTGGCCTAT
TC196246	NM_018286	Homo sapiens hypothetical protein FLJ10970 (FLJ10970), mRNA	SS00011849	-2.39526	-5.26072	0.559628	13.7467	8.61e-10	3.6e-13	AAGATGAGTTTGGGGACACCAGCAACCTGGCTGCAAAAGAGATATCCCACGCTTTTAGGAAGTTGTATCA
TC165362	NM_033293	Homo sapiens caspase 1, apoptosis-related cysteine protease (interleukin 1, beta, convertase) (CASP1), transcript variant gamma, mRNA	SS00000872	-2.39578	-5.2626	0.840528	11.2838	5.26e-08	1.47e-10	GCTATAGAGCTGAAGGCATTTGCTGCCCGCCCAGAGCACAAGTCCTCTGATAGTACTTTTCTGGTGCTCA
TC189019	NM_014314	Homo sapiens DEAD (Asp-Glu-Ala-Asp) box polypeptide 58 (DDX58), mRNA	SS00000561	-2.40625	-5.30093	0.849726	10.9353	5.5e-08	1.61e-10	GTTTAAGTCTGGGGTTTTGCAGACACAGAGGCAACTACCTGAGTTTTGCTGTCCATCCAGGTCAAGGTAT
TC170900	NM_007191	Homo sapiens WNT inhibitory factor 1 (WIF1), mRNA	SS00009070	-2.42249	-5.36096	0.53326	10.7609	7.16e-10	1.5e-13	GTATTATGTCAGTCGATCAGGTTAAATTTTTGTCTTCTCCATGTGCAGCTGGCAGATAGTTTCCAAAAGA
TC184628	NM_016619	Homo sapiens placenta-specific 8 (PLAC8), mRNA	SS00001790	-2.44474	-5.44426	0.399337	12.2602	2.98e-11	3.11e-15	TTCCCTTCTGCAAGCTTGCTCTTGACCTGATGAAGAGCTCTTAGGAAGCAACTTAAATCAGCTACACACC
TC193224	NM_003480	Homo sapiens microfibrillar associated protein 5 (MFAP5), mRNA	SS00005856	-2.4707	-5.54312	1.01462	12.8369	3.3e-07	1.55e-09	TGCCGAGATGAGAAATTCGCTTGCACAAGACTCTACTCCGTGCATCGGCCAGTCAAGCAATGCATCCATC
TC184532	NM_004378	Homo sapiens cellular retinoic acid binding protein 1 (CRABP1), mRNA	SS00000135	-2.49459	-5.6357	0.880331	12.7518	5.26e-08	1.48e-10	CCAAGGCTTCGTGCCTCTGTGTCCCTGGGCTCCATAGTTTGGCATCTGGATGGTTTTATCAGTCATTAAA
TC184662	NM_017523	Homo sapiens XIAP associated factor-1 (HSXIAPAF1), transcript variant 1, mRNA	SS00003366	-2.6013	-6.06835	0.95332	11.1439	7.64e-08	2.47e-10	CAAACACATGATCCCAGGAAATAAGTATTTCCACCACCTGGGTAGATGCTGTCCAGTCTCAGATTCTGTG
NONE	NM_005101	Homo sapiens interferon, alpha-inducible protein (clone IFI-15K) (G1P2), mRNA	SS00005291	-2.77076	-6.82468	0.746775	12.9368	2.6e-09	1.81e-12	TAGGGAACTGAAGGTTAAGATGTTGGGAGGCCAGGAGATTCTTGGTGCCCTTGAGGGACTGCATGATGGC
TC164932	NM_000715	Homo sapiens complement component 4 binding protein, alpha (C4BPA), mRNA	SS00010190	-2.77198	-6.83044	1.24453	14.1516	8.11e-07	5.34e-09	GCGAAGTACTCAATATAGTTTTTCCAAAGAGGCGGAGGAAAAACATGCCTTGCAGCTCTCAATCCAATGT
TC182765	NM_002038	Homo sapiens interferon, alpha-inducible protein (clone IFI-6-16) (G1P3), transcript variant 1, mRNA	SS00010817	-2.84545	-7.18728	0.89456	13.353	1.21e-08	1.9e-11	TTCTGCTCTCTTCAAGGTCCGGTGATAAAGCCTTGCGTGGCGCCACCATGCGGCAGAAGGCGGTATCGCT
TC186355	NM_016817	Homo sapiens 2'-5'-oligoadenylate synthetase 2, 69/71kDa (OAS2), transcript variant 1, mRNA	SS00003660	-3.25614	-9.55421	0.939757	12.795	4.1e-09	3.78e-12	AGTGAGCTGTTCTTTAGACGTTGGAGATTCATGGACTGATAGTGCTGGAAGAAACCTCTAGAGGCCATCA
Gene is represented by multiple clones (see repeat clones tab)

## Sheet: S v C rpt clones
gene_id	top_hit_human_RefSeq	human_RefSeq_description	Oligo ID	Log2 Ratio	Fold change	Variance	Amplitude	BH_adjusted_p_vals	Unadjusted_p_vals	oligo_sequence
TC162694	NM_000576	Homo sapiens interleukin 1, beta (IL1B), mRNA	SS00010442	2.49895	5.65273	1.74234	9.11041	9.39e-05	3.23e-06	GGTTGCTGCCTGAATTTCACTATTGTCTAATCGATGCCCAGCTGTCTTCCCTAGATTAGTGCTAAGGAGA
TC165709	NM_004345	Homo sapiens cathelicidin antimicrobial peptide (CAMP), mRNA	SS00001163	2.40572	5.299	1.24106	13.3675	4.28e-06	4.93e-08	AATGAGGTTCAAGGTGTCAGGGGAGGTCGCCTGTGCTATTGTAGGCGTAGGTTCTGCGTCTGTGTCGGAC
TC181643	NM_004994	Homo sapiens matrix metalloproteinase 9 (gelatinase B, 92kDa gelatinase, 92kDa type IV collagenase) (MMP9), mRNA	SS00006757	2.34797	5.09108	0.877576	9.85693	1.19e-07	4.01e-10	GATGTTCCCCGGGGTGCCCTTGAACACACACGACATCTTCCAGTACCAAGAGAAAGCTTACTTCTGCCAG
TC170474	NM_004345	Homo sapiens cathelicidin antimicrobial peptide (CAMP), mRNA	SS00001153	2.24203	4.73063	0.95321	11.9168	5.26e-07	3.03e-09	AATGAGGGTGTCAGGAGATTTCCCTGGTGGTGGCCGTTCCTACGAAGACCACGGTTGCGACGGCAGGCTT
NONE	NM_000576	Homo sapiens interleukin 1, beta (IL1B), mRNA	SS00010443	1.83591	3.56996	1.25349	9.49712	8.81e-05	2.94e-06	AGTGAAATTCAGGCAGCAACCATGTACCAACTCTTCCAGTCCCCTTCTGCCAGCCTCCGGGGTTCTTCAG
TC181249	NM_005195	Homo sapiens CCAAT/enhancer binding protein (C/EBP), delta (CEBPD), mRNA	SS00010698	1.62901	3.09301	0.56927	12.9858	1.2e-07	4.26e-10	TGCTTCTCAAACAGGCCGAACTACACCTGAGGACGTGCGGGTTAATTTGAGGAGACCCTCTCAGGTGGAA
TC183644	NM_032048	Homo sapiens elastin microfibril interfacer 2 (EMILIN2), mRNA	SS00006949	1.46009	2.75126	0.73918	11.0832	6.2e-06	8.04e-08	TGAGAGGGATGCAGGAGAGACTGTTTACGTAGCTTGTTGGACTCCTTGAATGATATATGTACAACGTAAG
TC162668	NM_002046	Homo sapiens glyceraldehyde-3-phosphate dehydrogenase (GAPD), mRNA	SS00001180	1.39831	2.63593	0.641382	14.0786	2.52e-06	2.5e-08	GTGACTTCAACAGTGACACTCACTCTTCTACCTTTGATGCTGGGGCTGGCATTGCCCTCAACGACCACTT
TC162668	NM_002046	Homo sapiens glyceraldehyde-3-phosphate dehydrogenase (GAPD), mRNA	SS00001180	1.39724	2.63398	0.633959	14.0575	2.25e-06	2.18e-08	GTGACTTCAACAGTGACACTCACTCTTCTACCTTTGATGCTGGGGCTGGCATTGCCCTCAACGACCACTT
TC162668	NM_002046	Homo sapiens glyceraldehyde-3-phosphate dehydrogenase (GAPD), mRNA	SS00001180	1.37694	2.59717	0.617279	14.1216	2.1e-06	1.96e-08	GTGACTTCAACAGTGACACTCACTCTTCTACCTTTGATGCTGGGGCTGGCATTGCCCTCAACGACCACTT
TC162668	NM_002046	Homo sapiens glyceraldehyde-3-phosphate dehydrogenase (GAPD), mRNA	SS00001180	1.3714	2.58722	0.629543	14.1889	2.64e-06	2.68e-08	GTGACTTCAACAGTGACACTCACTCTTCTACCTTTGATGCTGGGGCTGGCATTGCCCTCAACGACCACTT
TC182542	NM_030666	Homo sapiens serine (or cysteine) proteinase inhibitor, clade B (ovalbumin), member 1 (SERPINB1), mRNA	SS00011447	1.36397	2.57393	0.724948	10.7784	1.15e-05	1.76e-07	ACAAATCTTTTAACCTCCTTTGTAAGCTCAGATCTGTTGGCTGTTTACACCCGTTAACTTGGCATGGGCA
TC162668	NM_002046	Homo sapiens glyceraldehyde-3-phosphate dehydrogenase (GAPD), mRNA	SS00001180	1.36054	2.56782	0.662996	14.296	4.81e-06	5.87e-08	GTGACTTCAACAGTGACACTCACTCTTCTACCTTTGATGCTGGGGCTGGCATTGCCCTCAACGACCACTT
TC162668	NM_002046	Homo sapiens glyceraldehyde-3-phosphate dehydrogenase (GAPD), mRNA	SS00001180	1.34555	2.54127	0.57781	14.3022	1.55e-06	1.23e-08	GTGACTTCAACAGTGACACTCACTCTTCTACCTTTGATGCTGGGGCTGGCATTGCCCTCAACGACCACTT
TC162668	NM_002046	Homo sapiens glyceraldehyde-3-phosphate dehydrogenase (GAPD), mRNA	SS00001180	1.34542	2.54104	0.584752	14.2734	1.71e-06	1.43e-08	GTGACTTCAACAGTGACACTCACTCTTCTACCTTTGATGCTGGGGCTGGCATTGCCCTCAACGACCACTT
TC162668	NM_002046	Homo sapiens glyceraldehyde-3-phosphate dehydrogenase (GAPD), mRNA	SS00001180	1.34343	2.53754	0.561024	14.184	1.21e-06	8.74e-09	GTGACTTCAACAGTGACACTCACTCTTCTACCTTTGATGCTGGGGCTGGCATTGCCCTCAACGACCACTT
TC162668	NM_002046	Homo sapiens glyceraldehyde-3-phosphate dehydrogenase (GAPD), mRNA	SS00001180	1.31326	2.48503	0.563381	14.143	1.65e-06	1.33e-08	GTGACTTCAACAGTGACACTCACTCTTCTACCTTTGATGCTGGGGCTGGCATTGCCCTCAACGACCACTT
TC162668	NM_002046	Homo sapiens glyceraldehyde-3-phosphate dehydrogenase (GAPD), mRNA	SS00001180	1.31321	2.48494	0.548022	14.0565	1.26e-06	9.45e-09	GTGACTTCAACAGTGACACTCACTCTTCTACCTTTGATGCTGGGGCTGGCATTGCCCTCAACGACCACTT
TC162668	NM_002046	Homo sapiens glyceraldehyde-3-phosphate dehydrogenase (GAPD), mRNA	SS00001180	1.25813	2.39185	0.554844	14.1906	2.25e-06	2.18e-08	GTGACTTCAACAGTGACACTCACTCTTCTACCTTTGATGCTGGGGCTGGCATTGCCCTCAACGACCACTT
TC184385	NM_022733	Homo sapiens stromal membrane-associated GTPase-activating protein 2 (SMAP2), mRNA	SS00008680	1.18831	2.27885	0.654797	11.6625	2.09e-05	3.88e-07	ACGAGTATGAGGCAGAGCACCTGGGCAGCTTTCCTCTCAGTCACTGTTCATCCTACTTGAAAATTAAAAC
TC162759	NM_006744	Homo sapiens retinol binding protein 4, plasma (RBP4), mRNA	SS00000533	1.17779	2.2623	1.07026	11.2448	0.00137263	0.000113	TTTGTAGCAACATGGAGGGTGTCACGTTTCATTAGGAAACTTCCATTAACCCCTTCAGCCCTCAACTAAA
TC182725	NM_004776	Homo sapiens UDP-Gal:betaGlcNAc beta 1,4- galactosyltransferase, polypeptide 5 (B4GALT5), mRNA	SS00005641	1.13164	2.19107	0.40389	11.2269	5.48e-07	3.33e-09	ACCGGGAAGTACAAGTCCATTCCTTATCACCATCGAGGAGAAGTCCAGTTTCTTGGAAGGTATGCCCTGC
TC181249	NM_005195	Homo sapiens CCAAT/enhancer binding protein (C/EBP), delta (CEBPD), mRNA	SS00010765	1.11061	2.15937	1.0799	9.17188	0.0023719	0.00023	CTGTGTCACGACGAGCTCTTCGCTGACCTCTTCAACAGCAACCATAAGGCTGGCGCCCTGGAGCTGCTGC
TC182542	NM_030666	Homo sapiens serine (or cysteine) proteinase inhibitor, clade B (ovalbumin), member 1 (SERPINB1), mRNA	SS00004490	1.09963	2.14299	0.708019	10.4276	8.78e-05	2.9e-06	GAGGCCACGAAGGATGCCCCGTTCAGGCTGAATAAGAAAGACAGCAAAACGGTGAAAATGATGTATCAGA
TC163360	NM_019058	Homo sapiens DNA-damage-inducible transcript 4 (DDIT4), mRNA	SS00007033	1.08604	2.1229	0.787683	12.5987	0.000236	1.13e-05	ATCTTACAGACGCATGAATGTAAGAGTAGGAAGGGGTGGGTGTTAGGATCACTTGGGGATCTTTGACACT
TC162668	NM_002046	Homo sapiens glyceraldehyde-3-phosphate dehydrogenase (GAPD), mRNA	SS00001180	1.07346	2.10448	1.58732	13.0194	0.030749	0.00684597	GTGACTTCAACAGTGACACTCACTCTTCTACCTTTGATGCTGGGGCTGGCATTGCCCTCAACGACCACTT
NONE	NM_006744	Homo sapiens retinol binding protein 4, plasma (RBP4), mRNA	SS00013102	1.06835	2.09704	1.13893	10.5002	0.00459592	0.000552	TTTCTGCAGGACAACATCGTCGGCGAAGTCTCCGTGGGCGAGAATGGGCACATGAGCGGCACGGGCAAGG
TC162668	NM_002046	Homo sapiens glyceraldehyde-3-phosphate dehydrogenase (GAPD), mRNA	SS00001180	1.05953	2.08425	0.56226	14.8324	1.96e-05	3.54e-07	GTGACTTCAACAGTGACACTCACTCTTCTACCTTTGATGCTGGGGCTGGCATTGCCCTCAACGACCACTT
TC182344	NM_000137	Homo sapiens fumarylacetoacetate hydrolase (fumarylacetoacetase) (FAH), mRNA	SS00005394	1.02355	2.03292	0.664146	10.2693	0.000105	3.73e-06	TACCATATGCAGGTCCAACTTTAAGTACATGTACTGGACGATGTTGCAGCAGCTCACTCACCACTCTGTC
TC181702	NM_014341	Homo sapiens mitochondrial carrier homolog 1 (C. elegans) (MTCH1), nuclear gene encoding mitochondrial protein, mRNA	SS00013180	1.02301	2.03216	0.873425	12.7006	0.000946	6.93e-05	GAAGGTTTTCCCTCCCGATGAGATCGAGCAGGTGTCCAACAAGGATGACATGAAGACTTCTCTGAAGAAG
TC183967	NM_012293	Homo sapiens peroxidasin homolog (PXDN), mRNA	SS00012843	1.01306	2.01819	0.54517	10.5222	2.46e-05	4.84e-07	AGGGGACCATGGAGCAGACGCGTGTCCTGACGTCATGTTAGATTTCTCAGGTTTTTATTTAATTTTTTAA
TC181702	NM_014341	Homo sapiens mitochondrial carrier homolog 1 (C. elegans) (MTCH1), nuclear gene encoding mitochondrial protein, mRNA	SS00013181	0.993953	1.99163	0.712341	14.0609	0.000243	1.17e-05	TCATCAATGCCTACCTGGTGGATGACAGCTTCAGCCAGGCCCTGGCCATCCGCAGCTACACCAAATTTGT
TC163536	NM_006007	Homo sapiens zinc finger, AN1-type domain 5 (ZFAND5), mRNA	SS00000065	0.973959	1.96422	1.03088	12.0573	0.00459881	0.000554	CTGCTGGCAGCACATCTGAAAAATCAAGAAATGTGCCTGTGGCTGCCTTGCCTGTAACTCAGCAAATGAC
TC163536	NM_006007	Homo sapiens zinc finger, AN1-type domain 5 (ZFAND5), mRNA	SS00007168	0.91962	1.89162	1.01853	12.4274	0.00634709	0.000853	GGTGTATTGCATGGGCTGCATTATCTACAGCATTGTACAATAACAACTAGAAGAGGCAGTATACTTCACT
TC182344	NM_000137	Homo sapiens fumarylacetoacetate hydrolase (fumarylacetoacetase) (FAH), mRNA	SS00002164	0.886904	1.8492	0.60389	10.468	0.000198	8.93e-06	CACATTTTTGGAATGGTCCTTATGAACGACTGGAGTGCTCGAGACATTCAGAAGTGGGAGTATGTCCCTC
TC183967	NM_012293	Homo sapiens peroxidasin homolog, mRNA	SS00000204	0.88387	1.84532	0.767648	9.6723	0.00125795	0.000101	GACCTCCGCGTGTGGCAGGACTGCTGTGAAGACTGCAGAACCAGGGGCCAGTTCAACGCGTTTTCCTACC
TC163360	NM_019058	Homo sapiens DNA-damage-inducible transcript 4 (DDIT4), mRNA	SS00002545	0.878514	1.83848	1.19503	11.8465	0.0213347	0.004188	AGGCTGAGCTGGGGGGAACCTACTGTTTCCCTAGAAAGCTCAATGGGGCATGTATGGGTGGCTCCCAGTT
TC162204	NM_004776	Homo sapiens UDP-Gal:betaGlcNAc beta 1,4- galactosyltransferase, polypeptide 5 (B4GALT5), mRNA	SS00010874	0.875541	1.8347	0.601556	10.7219	0.000215	1.01e-05	AGCAAGAGCCACACGTACTGATTGTATCCACTCACCATCGACGATGGCATTGAACGTAGCTAGCTTATTT
TC163750	NM_004125	Homo sapiens guanine nucleotide binding protein (G protein), gamma 10 (GNG10), mRNA	SS00008625	0.860031	1.81508	0.950963	14.1542	0.00653624	0.000889	CTTAGCACCCTGACGGGAAAGACGAGTGTTGTGTTTTGCATGAGATTGCCCCATCCTGTAATGAAACAGA
TC184384	NM_022733	Homo sapiens stromal membrane-associated GTPase-activating protein 2 (SMAP2), mRNA	SS00007848	0.858857	1.8136	0.539547	10.9665	0.000118	4.35e-06	AGGAAAGGGCTGCCATCAAATTAAATACTCCTTGGGTCTTAGATCAGGTTAGCCCTAGCCCTGGGGCGAG
TC185938	NM_002480	Homo sapiens protein phosphatase 1, regulatory (inhibitor) subunit 12A (PPP1R12A), mRNA	SS00001111	0.846199	1.79776	0.587529	11.2181	0.000253	1.23e-05	CACTCTATGCTTCAAGTCAACTCAACCGGCCGAACAGTCTTGTAGGTATAACTTCTGCTTACTCCAGAGG
NONE	NM_001017998	Homo sapiens guanine nucleotide binding protein (G protein), gamma 10 (GNG10)	SS00011768	0.827966	1.77518	0.981074	13.9045	0.0101317	0.00158642	GTGCTTGAAAGCATTCCTCAGTGAACTTCTTCCCTACTGTCATCAGAGTAAAGCACAGGATCTGGGCTCC
TC168855	NM_004994	Homo sapiens matrix metalloproteinase 9 (gelatinase B, 92kDa gelatinase, 92kDa type IV collagenase) (MMP9), mRNA	SS00004068	0.815268	1.75962	0.944516	8.54409	0.00898972	0.00134956	AACTACGACCAGGACAAGCTTTATGGCTTCTGCCCTACCCGAGCTGACTCGACGGTGACGGGAGGCAACT
TC185066	NM_032048	Homo sapiens elastin microfibril interfacer 2 (EMILIN2), mRNA	SS00003960	0.810598	1.75394	0.534791	8.45285	0.000191	8.51e-06	CTGAGAGAAGAGCTCATGGAGGGAATGGACAGAAAGCTGGCTGATCTCAAGAACTCGTGTGAGTACAAGC
TC163641	NM_016022	Homo sapiens likely ortholog of C. elegans anterior pharynx defective 1A (APH-1A), mRNA	SS00006345	-0.807888	-1.75065	0.551766	10.8475	0.000247	1.2e-05	CAGCCATTATCCTGCTCCATACCTTTTGGGGAGTCGTGTTCTTTGATGCCTGTGAGAGGAGACGGTACTG
TC165832	NM_017845	Homo sapiens COMM domain containing 8 (COMMD8), mRNA	SS00002435	-0.818882	-1.76404	0.712846	9.88963	0.00141193	0.000117	ATAGTTGGTATTTCCTCAGCACAGCTACAGGATTTTGATTGGCAGTTAAAGCTTGCACTTTCAAGTGACA
TC163640	NM_016022	Homo sapiens likely ortholog of C. elegans anterior pharynx defective 1A (APH-1A), mRNA	SS00003604	-0.829111	-1.77659	0.62823	10.3962	0.000506	3.06e-05	ACAAGCTGCTTAAGAAGGCAGATGAGGGGTTAGCATCGCTGAGTGAGGACGGAAGATCACCCATCTCCAT
TC163967	NM_002906	Homo sapiens radixin (RDX), mRNA	SS00011741	-0.851417	-1.80427	0.545423	10.2731	0.000139	5.44e-06	GAGAGAGCACGCGTGCACCCTTGTAGCAGATGAAGAGTGTCTGATCCTTCATTTCGTAATGTAAGTGTTA
TC182735	NM_006145	Homo sapiens DnaJ (Hsp40) homolog, subfamily B, member 1 (DNAJB1), mRNA	SS00007356	-0.877464	-1.83714	0.819683	9.77276	0.00217074	0.000201	TGGCACACCTGGGATTTACCAGCGGCCCAGGTAATTTTTGTTTAATGGACTCTGGACTCTCTCAAAAGGA
TC164459	NM_182972	Homo sapiens interferon regulatory factor 2 binding protein 2 (IRF2BP2)	SS00011361	-0.926415	-1.90055	0.504688	10.2692	3.41e-05	7.7e-07	AAAGTTGACCACTGTTCACTGCCCACGTGATCAGTTGTAAGATTACAATGCTGCATGCTAGTTGGTTACA
TC165832	NM_017845	Homo sapiens COMM domain containing 8 (COMMD8), mRNA	SS00012677	-0.937324	-1.91497	0.726193	10.0509	0.000493	2.96e-05	GTGTTCAGAAAACCTGCACTGTACTATTCTGCCAAGCTGAGAAAGCAGCAGTGTTGAGGTTACAAAGACA
TC163166	NM_199511	Homo sapiens steroid sensitive gene 1 (URB), transcript variant 1, mRNA	SS00005135	-0.940705	-1.91947	0.853098	10.6021	0.00162247	0.000139	GACAAAATTCTTAGTAATGAGTATGAGGATAAGTATGACCTCAGCCGGCCGACGGCGTCTCAGCTGGAGG
TC184721	NM_144629	Homo sapiens Raftlin family member 2 (RFTN2)	SS00007833	-0.953013	-1.93591	0.577889	9.70843	7.17e-05	2.16e-06	GCATGTGTACAGTGACCATCTCTGCTTTTCTTGCTCTGTTACTAGGAATACATTTGCCTTTCCCAGCCTT
TC174014	NM_002155	Homo sapiens heat shock 70kDa protein 6 (HSP70B') (HSPA6), mRNA	SS00000953	-0.973347	-1.96339	0.691371	8.56457	0.000233	1.11e-05	TAAATGGCCCCTCCTGACCAAGTCAGCTGTGACTGTAAGGTCTGAGCTTGTGGACGTTCTGTAACTTCAG
TC164459	NM_182972	Homo sapiens interferon regulatory factor 2 binding protein 2 (IRF2BP2)	SS00012180	-0.980925	-1.97373	0.511097	11.7572	2.09e-05	3.84e-07	AGGGCTGTGTGTTGAGGTTACTCTTTTTTAAAAGTAAGAGTCCGCCTGGCCCTTGGGTGGCCTTTGCAGA
TC182735	NM_006145	Homo sapiens DnaJ (Hsp40) homolog, subfamily B, member 1 (DNAJB1), mRNA	SS00000720	-1.00145	-2.00202	0.872794	11.4996	0.00112719	8.75e-05	GAAGCAAGATCCCCCCGTCACCCATGACCTTAGGGTTTCACTTGAAGAGATCTATAGCGGCTGTACCAAG
TC174014	NM_002155	Homo sapiens heat shock 70kDa protein 6 (HSP70B') (HSPA6), mRNA	SS00000953	-1.00928	-2.01291	0.715382	8.72061	0.000215	1.01e-05	TAAATGGCCCCTCCTGACCAAGTCAGCTGTGACTGTAAGGTCTGAGCTTGTGGACGTTCTGTAACTTCAG
TC169346	NM_032424	Homo sapiens KIAA1826 protein (KIAA1826), mRNA	SS00009209	-1.03294	-2.04619	0.581765	10.0255	3.34e-05	7.52e-07	CTCTTCTTCCTGAGTCCAAGGCTTAGAGAATTCACACAGTGAGTAAGTGGCTGATTTCATACATTGTGGT
TC163967	NM_002906	Homo sapiens radixin (RDX), mRNA	SS00007245	-1.07188	-2.10217	0.647651	11.4056	5.56e-05	1.49e-06	ATAACTGGTTAACCTTGAAGTGGCTGTTGTACGGTGGTTGTGCACATGCTTCAGAGCACCGTGGAAGAGA
TC174014	NM_002155	Homo sapiens heat shock 70kDa protein 6 (HSP70B') (HSPA6), mRNA	SS00000953	-1.07398	-2.10523	0.742935	8.56256	0.000161	6.83e-06	TAAATGGCCCCTCCTGACCAAGTCAGCTGTGACTGTAAGGTCTGAGCTTGTGGACGTTCTGTAACTTCAG
TC165956	NM_006207	Homo sapiens platelet-derived growth factor receptor-like (PDGFRL), mRNA	SS00002776	-1.08129	-2.11593	0.726852	11.3682	0.000129	4.89e-06	ACCCCGGGTCCTGTCTTGTGAGTCAGACCCAGACCTCCAAACTAAAAGGAAGTCACCCGGTCTAATAATA
TC182782	NM_000358	Homo sapiens transforming growth factor, beta-induced, 68kDa (TGFBI), mRNA	SS00006721	-1.08326	-2.11882	0.852517	9.64677	0.000472	2.75e-05	TTCAAAGACGGAACCCCTCGGATTGACGCCCGGACGAAGAATTTGCTTCTGAACCACATGATTAAAGATC
TC182735	NM_006145	Homo sapiens DnaJ (Hsp40) homolog, subfamily B, member 1 (DNAJB1), mRNA	SS00000720	-1.08441	-2.12051	0.875475	11.8577	0.000572	3.61e-05	GAAGCAAGATCCCCCCGTCACCCATGACCTTAGGGTTTCACTTGAAGAGATCTATAGCGGCTGTACCAAG
TC162654	NM_002970	Homo sapiens spermidine/spermine N1-acetyltransferase (SAT), mRNA	SS00001316	-1.09608	-2.13773	0.845233	11.2755	0.000396	2.18e-05	AGCTGTTTAAGTTCAGTGCTGTGGAGCCCCGAAGAGTTTGAGCCGATTAAGTAAGTATCAGAGTGCTGTG
TC174014	NM_002155	Homo sapiens heat shock 70kDa protein 6 (HSP70B') (HSPA6), mRNA	SS00000953	-1.09767	-2.14008	0.844123	8.35605	0.000387	2.11e-05	TAAATGGCCCCTCCTGACCAAGTCAGCTGTGACTGTAAGGTCTGAGCTTGTGGACGTTCTGTAACTTCAG
TC182735	NM_006145	Homo sapiens DnaJ (Hsp40) homolog, subfamily B, member 1 (DNAJB1), mRNA	SS00008224	-1.10513	-2.15119	1.14456	10.1269	0.00373984	0.000416	TTTGCTTGCGGATGTTAGATGTGTCGACCTCCCATCTTGGTTACCAGACCCTGTACACTCCTGTTTCTGT
TC182781	NM_002937	Homo sapiens ribonuclease, RNase A family, 4 (RNASE4), transcript variant 2, mRNA	SS00011243	-1.10541	-2.1516	0.842037	13.0341	0.000359	1.88e-05	CAGCTTAGCTCTCACATTGTATCCTCTGGAACTTAGTCATTACGTAGCACTTTCAGAATCTCAAGGTGTT
TC163710	NM_002166	Homo sapiens inhibitor of DNA binding 2, dominant negative helix-loop-helix protein (ID2), mRNA	SS00000220	-1.11812	-2.17063	0.70905	12.4295	7.42e-05	2.35e-06	TCCTGTCCTTGCAGGCTTCTGAATTCCCTTCTGAGTTAATGTCAAGTGACAGCAAAGCGCTCTGTGGCTG
TC191134	NM_001723	Homo sapiens Dystonin (DST) isoform 1e	SS00010596	-1.13235	-2.19216	0.604838	10.681	1.73e-05	3.08e-07	CATCACAAGGGAACTCCTTAGGAATACTTTCAAGCATACAAAAGAATAAACTCTCACCCAGATTCAAGAC
TC161983	NM_000850	Homo sapiens glutathione S-transferase M4 (GSTM4), transcript variant 1, mRNA	SS00010763	-1.13255	-2.19247	0.463873	12.3644	1.71e-06	1.46e-08	TTTCTGCTCTGAGGCCAACCAGACCCGCCTTCCTTTCTGTGCTTGCTCCTGCTGTGAGCAGCCTGACCTG
NONE	NM_005346	Homo sapiens heat shock 70kDa protein 1B (HSPA1B), mRNA	SS00000701	-1.13806	-2.20085	0.894988	10.0141	0.000446	2.56e-05	GCGTTTCGGTTTCCGGCTTCAGAGCTCTCGTCTGGGATCCCGGTTTCGAGTCTAGAGGCTGTTTGCGGAC
TC185828	NM_002480	Homo sapiens protein phosphatase 1, regulatory (inhibitor) subunit 12A (PPP1R12A), mRNA	SS00007545	-1.14879	-2.21728	0.854234	11.4817	0.000275	1.36e-05	CCACCACATGGGATGCTTGACTCTTTTCTTATTTCGAATGTCTGTTAATGCAAAATAGGTTACTCCATGA
TC163806	NM_004772	Homo sapiens chromosome 5 open reading frame 13 (C5orf13), mRNA	SS00007092	-1.15008	-2.21925	0.798494	9.12896	0.000152	6.29e-06	CCATGAAGATCTGTTCTTTGGTATTCTTTACCCATGCCAAAGCCTACCTGACCTTGCCTCTTATTTGCAC
TC182735	NM_006145	Homo sapiens DnaJ (Hsp40) homolog, subfamily B, member 1 (DNAJB1), mRNA	SS00000720	-1.15321	-2.22408	0.734793	11.5109	7.41e-05	2.32e-06	GAAGCAAGATCCCCCCGTCACCCATGACCTTAGGGTTTCACTTGAAGAGATCTATAGCGGCTGTACCAAG
NONE	NM_005346	Homo sapiens heat shock 70kDa protein 1B (HSPA1B), mRNA	SS00000701	-1.15645	-2.22908	0.923292	10.185	0.000493	2.95e-05	GCGTTTCGGTTTCCGGCTTCAGAGCTCTCGTCTGGGATCCCGGTTTCGAGTCTAGAGGCTGTTTGCGGAC
TC182735	NM_006145	Homo sapiens DnaJ (Hsp40) homolog, subfamily B, member 1 (DNAJB1), mRNA	SS00000720	-1.16137	-2.23669	0.727692	11.4073	6.5e-05	1.88e-06	GAAGCAAGATCCCCCCGTCACCCATGACCTTAGGGTTTCACTTGAAGAGATCTATAGCGGCTGTACCAAG
TC182735	NM_006145	Homo sapiens DnaJ (Hsp40) homolog, subfamily B, member 1 (DNAJB1), mRNA	SS00000720	-1.16523	-2.24269	0.839794	12.3127	0.000205	9.41e-06	GAAGCAAGATCCCCCCGTCACCCATGACCTTAGGGTTTCACTTGAAGAGATCTATAGCGGCTGTACCAAG
TC174014	NM_002155	Homo sapiens heat shock 70kDa protein 6 (HSP70B') (HSPA6), mRNA	SS00000953	-1.17261	-2.2542	0.846763	9.03837	0.000207	9.52e-06	TAAATGGCCCCTCCTGACCAAGTCAGCTGTGACTGTAAGGTCTGAGCTTGTGGACGTTCTGTAACTTCAG
TC182735	NM_006145	Homo sapiens DnaJ (Hsp40) homolog, subfamily B, member 1 (DNAJB1), mRNA	SS00000720	-1.18901	-2.27996	0.778169	11.8037	8.89e-05	2.99e-06	GAAGCAAGATCCCCCCGTCACCCATGACCTTAGGGTTTCACTTGAAGAGATCTATAGCGGCTGTACCAAG
TC180819	NM_005345	Homo sapiens heat shock 70kDa protein 1A (HSPA1A), mRNA	SS00000692	-1.22668	-2.34027	0.879184	12.6094	0.000186	8.18e-06	ACCATCGAGGAGGTGGATTAGAGGCCTTAGTTTCCTTTCTCTCTATTCCTCTTTGAGACCCAAGGACTTT
TC165835	NM_001753	Homo sapiens caveolin 1, caveolae protein, 22kDa (CAV1), mRNA	SS00009351	-1.23591	-2.35529	0.777566	14.3602	6.22e-05	1.75e-06	TTCCTGATTGAGATTCGGTGCATCAGCCGTGTCTATTCCATATACGTCCACACCTTATGTGACCCACTCT
TC162654	NM_002970	Homo sapiens spermidine/spermine N1-acetyltransferase (SAT), mRNA	SS00001315	-1.25386	-2.38478	0.599205	11.7018	4.81e-06	5.88e-08	AGCAGATTGCAGAGTGGCCAGTCCACGGTTTTAGCCTGGCTTCAGCTAGCTCTAATGTGTGCTTTTTGCG
TC167468	NM_014212	Homo sapiens Chromobox homolog 6 (Cbx6), mRNA.	SS00008989	-1.27797	-2.42498	0.604445	12.0924	4.27e-06	4.87e-08	TGTCTTGTACGTTTTGTTCTGCTGCTCTTCAGTATCGTATCAACGCCAGGAAGGGGGGCGTGAGAAGCCT
TC169346	NM_032424	Homo sapiens KIAA1826 protein (KIAA1826), mRNA	SS00013059	-1.28325	-2.43386	0.610325	9.53462	4.4e-06	5.15e-08	AAGTGGTACATGTTACTACTGGCATGCAGTGGATAGAGGCCAGGGATGCCTATGTCCTATAGTGCACTGG
TC180819	NM_005345	Homo sapiens heat shock 70kDa protein 1A (HSPA1A), mRNA	SS00000692	-1.28358	-2.43443	0.913708	12.6372	0.000165	7.1e-06	ACCATCGAGGAGGTGGATTAGAGGCCTTAGTTTCCTTTCTCTCTATTCCTCTTTGAGACCCAAGGACTTT
TC181178	NM_030881	Homo sapiens DEAD (Asp-Glu-Ala-Asp) box polypeptide 17 (DDX17), transcript variant 2, mRNA	SS00010937	-1.29395	-2.45199	0.816921	14.3854	6.09e-05	1.67e-06	CCTAACAATTCATGGTGTGGAGTTCTCTCATCTAAAAGGTTGGTGGCTTTTGCTTGGGATCAGTGCTCTC
TC180819	NM_005345	Homo sapiens heat shock 70kDa protein 1A (HSPA1A), mRNA	SS00000692	-1.29889	-2.4604	0.869247	12.5678	9.69e-05	3.36e-06	ACCATCGAGGAGGTGGATTAGAGGCCTTAGTTTCCTTTCTCTCTATTCCTCTTTGAGACCCAAGGACTTT
TC180819	NM_005345	Homo sapiens heat shock 70kDa protein 1A (HSPA1A), mRNA	SS00000692	-1.30743	-2.475	0.858622	12.3928	8.2e-05	2.65e-06	ACCATCGAGGAGGTGGATTAGAGGCCTTAGTTTCCTTTCTCTCTATTCCTCTTTGAGACCCAAGGACTTT
NONE	NM_002166	Homo sapiens Inhibitor of DNA binding 2	SS00012841	-1.30924	-2.47811	0.589115	9.7911	2.47e-06	2.42e-08	TCTTCTTTTCCCACGTAGCCCATAGAACAGCAAGTTCCAGTAACGACGTTTACGCTACTTGCCGACTCAA
NONE	NM_005346	Homo sapiens heat shock 70kDa protein 1B (HSPA1B), mRNA	SS00000701	-1.32022	-2.49704	1.06087	10.7619	0.000472	2.75e-05	GCGTTTCGGTTTCCGGCTTCAGAGCTCTCGTCTGGGATCCCGGTTTCGAGTCTAGAGGCTGTTTGCGGAC
TC180819	NM_005345	Homo sapiens heat shock 70kDa protein 1A (HSPA1A), mRNA	SS00000692	-1.32036	-2.49729	0.88714	12.4591	9.83e-05	3.44e-06	ACCATCGAGGAGGTGGATTAGAGGCCTTAGTTTCCTTTCTCTCTATTCCTCTTTGAGACCCAAGGACTTT
TC162457	NM_212482	Homo sapiens fibronectin 1 (FN1), transcript variant 1, mRNA	SS00008241	-1.33619	-2.52483	0.821384	13.2776	4.65e-05	1.14e-06	CACAGCTTCTCCAAGCATCACCCTGGGAGTGTTTTGAGACTTTTCTCATAAATGGCAGTACATGGCCTGC
TC180819	NM_005345	Homo sapiens heat shock 70kDa protein 1A (HSPA1A), mRNA	SS00000692	-1.34034	-2.5321	0.978264	12.4435	0.0002	9.01e-06	ACCATCGAGGAGGTGGATTAGAGGCCTTAGTTTCCTTTCTCTCTATTCCTCTTTGAGACCCAAGGACTTT
TC180819	NM_005345	Homo sapiens heat shock 70kDa protein 1A (HSPA1A), mRNA	SS00000692	-1.34148	-2.53411	0.951209	12.5789	0.000154	6.41e-06	ACCATCGAGGAGGTGGATTAGAGGCCTTAGTTTCCTTTCTCTCTATTCCTCTTTGAGACCCAAGGACTTT
TC165956	NM_006207	Homo sapiens platelet-derived growth factor receptor-like (PDGFRL), mRNA	SS00005438	-1.35369	-2.55566	1.01724	10.1746	0.000256	1.25e-05	CTATAATGATACAAATGATGGATAAAGGTCGCTTCCAGAAACCCGCTGCTACCCTGAGTCTGACAGCAGG
TC182018	NM_001449	Homo sapiens four and a half LIM domains 1 (FHL1), mRNA	SS00008328	-1.37195	-2.58821	0.372258	13.5921	2.43e-08	5.34e-11	CCACGTAGCGCTTACCTGAGACGCAGGAGCACCTCCTTACTGTATTCTAGCTACACTGTTATATTACATA
TC182781	NM_002937	Homo sapiens ribonuclease, RNase A family, 4 (RNASE4), transcript variant 2, mRNA	SS00009810	-1.37311	-2.59028	0.802222	14.3683	2.76e-05	5.76e-07	TACCGGGCCATGGCCAGCACTAGACGGGTTGTCATTGCCTGTGAGGGTAATCCAGAGGTGCCTGTGCACT
TC189847	NM_005924	Homo sapiens mesenchyme homeo box 2 (growth arrest-specific homeo box) (MEOX2), mRNA	SS00009970	-1.37517	-2.59399	0.985396	9.36901	0.000164	7.04e-06	AGGAAAAGCGATAGCTCAGACTCCCAGGAAGGAAATTACAAGTCAGAAGTCAATAGCAAACCCAGGAAGG
TC180819	NM_005345	Homo sapiens heat shock 70kDa protein 1A (HSPA1A), mRNA	SS00000692	-1.37785	-2.5988	0.994178	12.5172	0.000175	7.63e-06	ACCATCGAGGAGGTGGATTAGAGGCCTTAGTTTCCTTTCTCTCTATTCCTCTTTGAGACCCAAGGACTTT
NONE	NM_005346	Homo sapiens heat shock 70kDa protein 1B (HSPA1B), mRNA	SS00000701	-1.38392	-2.60977	1.14474	10.1861	0.000573	3.64e-05	GCGTTTCGGTTTCCGGCTTCAGAGCTCTCGTCTGGGATCCCGGTTTCGAGTCTAGAGGCTGTTTGCGGAC
TC184721	NM_144629	Homo sapiens Raftlin family member 2 (RFTN2)	SS00006173	-1.41649	-2.66935	0.78607	9.43013	1.63e-05	2.82e-07	CTGTCCTCTAATCTATGTAAACTTTGGCTCAACCTCCCAGGCACGGAAGAATAACCAACATATTTGTACA
TC163754	NM_004725	Homo sapiens BUB3 budding uninhibited by benzimidazoles 3 homolog (yeast) (BUB3), transcript variant 1, mRNA	SS00008234	-1.42756	-2.68991	0.782068	12.4758	1.39e-05	2.35e-07	ACTGGGTGTAAGCCTGAACCCATCTTTTGAAATGTATTTTCTTCATTGCAGGTCCACCTAATCGTCTCGT
TC193076	NM_005924	Homo sapiens mesenchyme homeo box 2 (growth arrest-specific homeo box) (MEOX2), mRNA	SS00009136	-1.45274	-2.73727	0.709256	9.8747	4.36e-06	5.06e-08	CACTAAGTTTAGCAATGCATTCATATTAGCTGATGAAAATAGGCACTCACGATGACAACCAGAACAAGCT
TC180819	NM_005345	Homo sapiens heat shock 70kDa protein 1A (HSPA1A), mRNA	SS00000692	-1.45364	-2.73898	1.05019	13.2573	0.000168	7.3e-06	ACCATCGAGGAGGTGGATTAGAGGCCTTAGTTTCCTTTCTCTCTATTCCTCTTTGAGACCCAAGGACTTT
TC182090	NM_001723	Homo sapiens Dystonin (DST) isoform 1e	SS00010958	-1.50635	-2.8409	0.727471	13.6793	3.66e-06	4.02e-08	AGCTATCAGGGAGTTCAGGTCCATTAAGCATTAGCTGCCCATCCTGCTTGCTTGACATCCTGTGAATAAA
TC182782	NM_000358	Homo sapiens transforming growth factor, beta-induced, 68kDa (TGFBI), mRNA	SS00007760	-1.59639	-3.02385	0.708578	11.9956	1.45e-06	1.12e-08	GATTTCGTGCCTATGCCACGTACTCTGGAAAAGGGAACCGAAGGGTCTAAAGCCCACGAAACCTGAATCA
TC182018	NM_001449	Homo sapiens four and a half LIM domains 1 (FHL1), mRNA	SS00001054	-1.62451	-3.08338	0.819626	12.1378	4.98e-06	6.14e-08	CGTGAATCTGGCCAACAAGCGCTTTGTTTTCCATCAGGAGCAAGTGTATTGCCCCGACTGTGCCAAAAAG
TC162084	NM_000850	Homo sapiens glutathione S-transferase M4 (GSTM4), transcript variant 1, mRNA	SS00001281	-1.63814	-3.11264	0.907056	9.58844	1.3e-05	2.12e-07	AGCCCCATGTTTTCCCTCCTGCACTAAAGCCAACCCTTCTATGCTTCCATGGTTGCTTCTGCTCGGAGGA
TC180860	NM_005346	Homo sapiens heat shock 70kDa protein 1B (HSPA1B), mRNA	SS00010881	-1.6639	-3.16871	0.8705	12.3917	7.19e-06	9.61e-08	GGTGAATGTATACTGCCATGTTTTGTCAATTTCCCTGTTATGCACTGCCTTATATCTGCCTTTCATCAAG
TC182178	NM_001753	Homo sapiens caveolin 1, caveolae protein, 22kDa (CAV1), mRNA	SS00008672	-1.66609	-3.17352	0.672962	12.938	5e-07	2.77e-09	GAGTTGTTGCAAATGTGACCCCTTCAAAGTAAAGCACTTGCAACTGTCTGTTATGCTGTGACACAGGGCC
TC163754	NM_004725	Homo sapiens BUB3 budding uninhibited by benzimidazoles 3 homolog (yeast) (BUB3), transcript variant 1, mRNA	SS00008117	-1.70701	-3.26482	0.945833	12.0913	1.26e-05	2.01e-07	ATTTCCTGGGCTGTGAAACAAAGCGAGGTTAAGGTTAGACTCTGGGGAATCAGCTCGTTTTCAATCTTAT
TC163710	NM_002166	Homo sapiens inhibitor of DNA binding 2, dominant negative helix-loop-helix protein (ID2), mRNA	SS00007619	-1.74334	-3.34809	0.937438	11.706	9.06e-06	1.3e-07	TGGAAGGAAAACTAAGAACGGTCGACTTGCCCAGTGTTCTCTGACCTGGACTGTGTACTAGTTATTTATG
TC182178	NM_001753	Homo sapiens caveolin 1, caveolae protein, 22kDa (CAV1), mRNA	SS00007569	-1.76469	-3.398	0.808605	12.5722	1.69e-06	1.38e-08	ATTGAGAATGGTCCACATCAGCGCCATGAAATGAATTAAGGTGGATAAATGGGGTCAAGCCCTCTCTGGG
TC164716	NM_002534	Homo sapiens 2',5'-oligoadenylate synthetase 1, 40/46kDa (OAS1), transcript variant E16, mRNA	SS00000786	-1.81702	-3.52353	0.70876	11.4328	3.05e-07	1.34e-09	GTCTCTGGTTGGCGCCTGGACCATGCTGCAGAAAATCTGATTCCTTCATGTAACCTGATATTGATTGCGT
TC162457	NM_212482	Homo sapiens fibronectin 1 (FN1), transcript variant 1, mRNA	SS00003385	-1.9162	-3.77427	0.819263	11.3922	6.74e-07	4.37e-09	GGGACTCAATCCAAATGCTTCTACAGGACAAGAAGCTCTCTCTCAGACAACCATCTCATGGACCCCATTC
TC163164	NM_199512	Homo sapiens steroid sensitive gene 1 (URB), transcript variant 2, mRNA	SS00004828	-1.93433	-3.82202	1.33447	11.3083	9.39e-05	3.23e-06	TTAAAACTGTTCCCGATTAATGGGAGCTCTGTTGTGGAGCGAGAAGACGTACCAGCCCATTTGGTGAAAG
TC164187	NM_004223	Homo sapiens ubiquitin-conjugating enzyme E2L 6 (UBE2L6), transcript variant 1, mRNA	SS00008314	-1.94828	-3.85913	0.574529	11.7523	1.24e-08	2.14e-11	CCTAGGGTGGGGATCCTTTTCACAATGAATCATTTTGTTGATTGAGTGAATGAGATCAGCCAGACCGCTG
TC170632	NM_002534	Homo sapiens 2',5'-oligoadenylate synthetase 1, 40/46kDa (OAS1), transcript variant E16, mRNA	SS00010209	-1.95178	-3.86853	0.86988	10.8224	1.11e-06	7.67e-09	CTGGCAGCAGCTGGTAGAAGGGGCACTAATCTGGCTGAATTATCCGTGCTTTTTGAAATGGAACAGGTCA
TC181198	NM_006386	Homo sapiens DEAD box polypeptide 17 isoform 1 (DDX17)	SS00011793	-1.9894	-3.97072	0.849738	12.5349	6.49e-07	4e-09	TCTGCTATAGCAAGTCTCAGCAAAACAGCTTGAATTACTACAAAGGGGACAGTCTCACCTACCTTCAGGT
TC162820	NM_001280	Homo sapiens cold inducible RNA binding protein (CIRBP), mRNA	SS00013215	-2.00637	-4.01771	1.59345	12.7209	0.000349	1.81e-05	GACTGCCACTGGTCCCAGTTAGGTGAGCAGGTTGAGTGGAAGCCAGTGCAACTCAGAAGGGTGGCCTGAG
TC162820	NM_001280	Homo sapiens cold inducible RNA binding protein (CIRBP), mRNA	SS00013215	-2.00637	-4.01771	1.59345	12.7209	0.000349	1.81e-05	GACTGCCACTGGTCCCAGTTAGGTGAGCAGGTTGAGTGGAAGCCAGTGCAACTCAGAAGGGTGGCCTGAG
TC162818	NM_001280	Homo sapiens cold inducible RNA binding protein (CIRBP), mRNA	SS00007070	-2.04624	-4.13029	1.63077	12.8773	0.000358	1.87e-05	TTTTTCTCAGAGCCCACGCCAATTTCTAAGCAGCTCCTTCCCAAGTGGGTAATCGGGCTTGAGAGTGGAA
TC162818	NM_001280	Homo sapiens cold inducible RNA binding protein (CIRBP), mRNA	SS00007070	-2.04624	-4.13029	1.63077	12.8773	0.000358	1.87e-05	TTTTTCTCAGAGCCCACGCCAATTTCTAAGCAGCTCCTTCCCAAGTGGGTAATCGGGCTTGAGAGTGGAA
TC186518	NR_001564	Homo sapiens X (inactive)-specific transcript (XIST) on chromosome X	SS00010594	-2.10992	-4.31667	1.69681	9.63016	0.000382	2.06e-05	TTTGGTCTGTGGGCCATAGTTTATTACCCCTGATGTAATTGCCAGGGACTGTGTTCTGAAATTAATTCCT
TC182457	NR_001564	Homo sapiens X (inactive)-specific transcript (XIST) on chromosome X	SS00012136	-2.25742	-4.78135	1.5881	10.0166	0.000106	3.8e-06	TGCTCCAGGCCAATGAGAAGAATTAGACAGGAAATACACAGATGCGCCAGCCTGCTGAGAAGCATCAGCC
TC164187	NM_004223	Homo sapiens ubiquitin-conjugating enzyme E2L 6 (UBE2L6), transcript variant 1, mRNA	SS00004741	-2.3268	-5.01692	0.649333	11.2827	4.1e-09	5.14e-12	GGATCTTCAGAAGGAGCTTCCCAGGTACCTCGGGAAGCTGTTCAGCGATGATGCCAACGTGTTGGTGTGG
TC170900	NM_007191	Homo sapiens WNT inhibitory factor 1 (WIF1), mRNA	SS00009070	-2.42249	-5.36096	0.53326	10.7609	7.16e-10	1.5e-13	GTATTATGTCAGTCGATCAGGTTAAATTTTTGTCTTCTCCATGTGCAGCTGGCAGATAGTTTCCAAAAGA
TC174870	NM_007191	Homo sapiens WNT inhibitory factor 1 (WIF1), mRNA	SS00006551	-2.43016	-5.38955	0.734955	9.7535	1.02e-08	1.49e-11	CACCAGGCAAGAGTGCTCATAGGGTTTGAAGAAGATATCTTGATTGTTTCAGAGGGGAAAATGGCCCCTT
TC163805	NM_004772	Homo sapiens chromosome 5 open reading frame 13 (C5orf13), mRNA	SS00009369	-2.8023	-6.97553	0.697524	11.2492	9.9e-10	5.17e-13	GAAGGCTTCCTAAGGGAAGACTTCCCATCCCAAAGGAAGTGAACCGCAAGAAGGATGGCGAGACCGAGGC

## Sheet: FR v S or S v FR
gene_id	top_hit_human_RefSeq	human_RefSeq_description	Oligo ID	FR v S Log2 Ratio	FR v S Fold change	S v FR Log2 ratio	S v FR Log2 Fold change	Variance	Amplitude	BH_adjusted_p_vals	Unadjusted p val	oligo_sequence
TC163805	NM_004772	Homo sapiens chromosome 5 open reading frame 13 (C5orf13), mRNA	SS00009369	3.17232	9.01496	-3.17232	-9.01496	0.806957	11.9735	1.06e-09	2.22e-13	GAAGGCTTCCTAAGGGAAGACTTCCCATCCCAAAGGAAGTGAACCGCAAGAAGGATGGCGAGACCGAGGC
TC186355	NM_016817	Homo sapiens 2'-5'-oligoadenylate synthetase 2, 69/71kDa (OAS2), transcript variant 1, mRNA	SS00003660	3.16381	8.96195	-3.16381	-8.96195	1.78388	13.3963	0.000348955	5.29e-06	AGTGAGCTGTTCTTTAGACGTTGGAGATTCATGGACTGATAGTGCTGGAAGAAACCTCTAGAGGCCATCA
TC174870	NM_007191	Homo sapiens WNT inhibitory factor 1 (WIF1), mRNA	SS00006551	2.69211	6.46258	-2.69211	-6.46258	0.98479	10.2844	8.17e-07	1.62e-09	CACCAGGCAAGAGTGCTCATAGGGTTTGAAGAAGATATCTTGATTGTTTCAGAGGGGAAAATGGCCCCTT
TC163164	NM_199512	Homo sapiens steroid sensitive gene 1 (URB), transcript variant 2, mRNA	SS00004828	2.55212	5.86496	-2.55212	-5.86496	1.04576	11.904	4.46e-06	1.87e-08	TTAAAACTGTTCCCGATTAATGGGAGCTCTGTTGTGGAGCGAGAAGACGTACCAGCCCATTTGGTGAAAG
TC188162	NM_003107	Homo sapiens SRY (sex determining region Y)-box 4 (SOX4), mRNA	SS00011912	2.53101	5.77974	-2.53101	-5.77974	1.21547	12.0321	4.54e-05	3.89e-07	CGTGCCGTTTAAACCACTGGATCTATCTAAATGCCGATTTGAGTTCGCGACACTATGTACTGCGTTTTTC
TC181198	NONE	NONE	SS00011793	2.5006	5.65921	-2.5006	-5.65921	1.51501	13.1211	0.000864829	1.74e-05	TCTGCTATAGCAAGTCTCAGCAAAACAGCTTGAATTACTACAAAGGGGACAGTCTCACCTACCTTCAGGT
TC164932	NM_000715	Homo sapiens complement component 4 binding protein, alpha (C4BPA), mRNA	SS00010190	2.49206	5.62581	-2.49206	-5.62581	0.936224	14.7179	1.28e-06	3.23e-09	GCGAAGTACTCAATATAGTTTTTCCAAAGAGGCGGAGGAAAAACATGCCTTGCAGCTCTCAATCCAATGT
TC184532	NM_004378	Homo sapiens cellular retinoic acid binding protein 1 (CRABP1), mRNA	SS00000135	2.45389	5.4789	-2.45389	-5.4789	0.946032	13.2584	1.75e-06	5.68e-09	CCAAGGCTTCGTGCCTCTGTGTCCCTGGGCTCCATAGTTTGGCATCTGGATGGTTTTATCAGTCATTAAA
TC187553	NM_198474	Homo sapiens olfactomedin-like 1 (OLFML1), mRNA	SS00009597	2.43298	5.40007	-2.43298	-5.40007	1.65214	9.05722	0.00281672	8.4e-05	ATCGGATGGCACCGGTGTAGGTATCTTTCCGGAGCTCAGATAAGAGTCAGGAATTTTCAACACCGTCCAC
NONE	NM_015423	Homo sapiens aminoadipate-semialdehyde dehydrogenase-phosphopantetheinyl transferase (AASDHPPT), mRNA	SS00009299	2.39299	5.25244	-2.39299	-5.25244	1.63684	11.7492	0.0029946	9.27e-05	CAAGACCATCATATTGATGACACTCTATTGTGTGGTTGTAGCGCATGTCTTGGGAAGTTCAAAAGTCTTG
TC184662	NM_017523	Homo sapiens XIAP associated factor-1 (HSXIAPAF1), transcript variant 1, mRNA	SS00003366	2.34526	5.08153	-2.34526	-5.08153	1.55375	11.7452	0.00221657	6.16e-05	CAAACACATGATCCCAGGAAATAAGTATTTCCACCACCTGGGTAGATGCTGTCCAGTCTCAGATTCTGTG
TC181626	XM_496488	PREDICTED: Homo sapiens similar to Ig kappa chain (LOC440786), mRNA	SS00000465	2.33741	5.05394	-2.33741	-5.05394	2.09136	13.1819	0.0234895	0.00174034	CACCTACAGCCTCAGCAGCACCCTCTCGCTGCCCACGTCACAGTACCTAAGTCATAATTTATATTCCTGT
TC162457	NM_212482	Homo sapiens fibronectin 1 (FN1), transcript variant 1, mRNA	SS00003385	2.31724	4.98376	-2.31724	-4.98376	0.763935	11.8498	1.81e-07	2.27e-10	GGGACTCAATCCAAATGCTTCTACAGGACAAGAAGCTCTCTCTCAGACAACCATCTCATGGACCCCATTC
TC197160	NM_004469	Homo sapiens c-fos induced growth factor (vascular endothelial growth factor D) (FIGF), mRNA	SS00003716	2.30645	4.94665	-2.30645	-4.94665	0.694044	10.9833	4.95e-08	3.06e-11	AGACAGATGCCCCTTTCACACCAGAACCTGTACGAACGGAAAACCAGCATGCCCAAAGCACTGCCGCTTT
TC167468	NONE	NONE	SS00012563	2.30481	4.94101	-2.30481	-4.94101	1.27044	11.7264	0.000294002	4.3e-06	CCTGCTGTCGGGTGGAGTTGAGATGGAGACTGCTTGTTGTTGGTTTTAATTTAAAAACACAAAGGCCTAA
TC184628	NM_016619	Homo sapiens placenta-specific 8 (PLAC8), mRNA	SS00001790	2.30139	4.92933	-2.30139	-4.92933	0.835858	12.8029	8.37e-07	1.84e-09	TTCCCTTCTGCAAGCTTGCTCTTGACCTGATGAAGAGCTCTTAGGAAGCAACTTAAATCAGCTACACACC
TC165362	NM_033293	Homo sapiens caspase 1, apoptosis-related cysteine protease (interleukin 1, beta, convertase) (CASP1), transcript variant gamma, mRNA	SS00000872	2.23849	4.71903	-2.23849	-4.71903	0.881016	11.7713	2.68e-06	1.01e-08	GCTATAGAGCTGAAGGCATTTGCTGCCCGCCCAGAGCACAAGTCCTCTGATAGTACTTTTCTGGTGCTCA
TC164644	NM_033133	Homo sapiens 2',3'-cyclic nucleotide 3' phosphodiesterase (CNP), mRNA	SS00008596	2.22089	4.66183	-2.22089	-4.66183	1.52945	12.049	0.00326003	0.00010359	AGTCTGATAACTAGGGAAGAAAATGAATAAGCAGCAACCACAGCCCAGGCTGGCTGCGGGTGTCACCCAG
TC169128	NM_001008493	Homo sapiens enabled homolog (Drosophila) (ENAH), transcript variant 1, mRNA	SS00007551	2.19786	4.58797	-2.19786	-4.58797	1.34152	11.479	0.000958761	2.06e-05	ATTGTGTTACGTTAAACAGTCTACAGTGGGATAGAGTACTGGGTACCAGTGGTCCAAAGTGAGATAAAAG
TC181953	NM_002391	Homo sapiens midkine (neurite growth-promoting factor 2) (MDK), mRNA	SS00004147	2.19662	4.58403	-2.19662	-4.58403	1.06524	13.6147	5.68e-05	5.28e-07	AAGAAATAACCCACCAGTGCCTTTTGCCTACTCGTTAGCTTTATCAATCATGCCCCGCTTCCTCCCTTTC
TC193224	NM_003480	Homo sapiens microfibrillar associated protein 5 (MFAP5), mRNA	SS00005856	2.19405	4.57588	-2.19405	-4.57588	1.2456	13.4316	0.000436961	7.04e-06	TGCCGAGATGAGAAATTCGCTTGCACAAGACTCTACTCCGTGCATCGGCCAGTCAAGCAATGCATCCATC
TC168244	NONE	NONE	SS00012227	2.17223	4.5072	-2.17223	-4.5072	1.51807	13.4796	0.00369192	0.000125418	TTTTCCGCCAGCATCTCATGTGATGACACAGTTCAACCAAACCCCACCTAATGGGGCCTAACAGGAAGAA
TC196246	NM_018286	Homo sapiens hypothetical protein FLJ10970 (FLJ10970), mRNA	SS00011849	2.14182	4.4132	-2.14182	-4.4132	0.770698	14.119	8.37e-07	1.77e-09	AAGATGAGTTTGGGGACACCAGCAACCTGGCTGCAAAAGAGATATCCCACGCTTTTAGGAAGTTGTATCA
TC186729	NM_020830	Homo sapiens WD repeat and FYVE domain containing 1 (WDFY1), mRNA	SS00007493	2.10389	4.29867	-2.10389	-4.29867	1.60332	11.0391	0.00792106	0.000350252	ATACCTACGTTTTTAGACTGTTGAAACTGGCCCAAGTATGGAAGAAATACCATATTGGCTCAGACCCAAG
TC162818	NM_001280	Homo sapiens cold inducible RNA binding protein (CIRBP), mRNA	SS00007070	2.09881	4.28356	-2.09881	-4.28356	1.69591	13.4626	0.0124009	0.000657548	TTTTTCTCAGAGCCCACGCCAATTTCTAAGCAGCTCCTTCCCAAGTGGGTAATCGGGCTTGAGAGTGGAA
TC181121	NONE	NONE	SS00012019	2.00879	4.02443	-2.00879	-4.02443	0.757041	10.3078	1.75e-06	5.28e-09	CCCACATCATGGCGTGTGGCAGGTATTCAAAGGCTTCAAATCTTGAACAAGTTATTATTACCCTCCTACC
TC163754	NM_004725	Homo sapiens BUB3 budding uninhibited by benzimidazoles 3 homolog (yeast) (BUB3), transcript variant 1, mRNA	SS00008117	2.00509	4.01413	-2.00509	-4.01413	1.63885	12.5026	0.0134043	0.000748188	ATTTCCTGGGCTGTGAAACAAAGCGAGGTTAAGGTTAGACTCTGGGGAATCAGCTCGTTTTCAATCTTAT
NONE	NM_005863	Homo sapiens neuroepithelial cell transforming gene 1 (NET1), mRNA	SS00009451	1.98951	3.97102	-1.98951	-3.97102	1.43547	13.5962	0.00490157	0.000190622	CGGGGTGGTGAGCACACGTGAAATGACTTGGTTATTCTGGATTACGGCAAGAAAACCACCTTAACGCGTT
TC180812	NM_000088	Homo sapiens collagen, type I, alpha 1 (COL1A1), mRNA	SS00000761	1.98325	3.95383	-1.98325	-3.95383	1.40874	13.6653	0.00423491	0.000158406	CCGCCCCAATCTGGCTCCCTCCCACCCAACCCAATTGCCCCTGACCCTGGAAACAAACAAACACCCCAAA
TC182648	NONE	NONE	SS00011374	1.97505	3.93143	-1.97505	-3.93143	1.61318	12.263	0.0134043	0.000745829	AGGGCAGAAAGATTTTCGAAGAAAATTTTCTTCCTTGGAAAGAAGTTTCAGGGGCCAGAACTGCAATTTC
TC162820	NONE	NONE	SS00013215	1.95971	3.88984	-1.95971	-3.88984	1.62245	13.1522	0.0147401	0.000856643	GACTGCCACTGGTCCCAGTTAGGTGAGCAGGTTGAGTGGAAGCCAGTGCAACTCAGAAGGGTGGCCTGAG
NONE	NM_005101	Homo sapiens interferon, alpha-inducible protein (clone IFI-15K) (G1P2), mRNA	SS00005291	1.94458	3.84926	-1.94458	-3.84926	1.54288	13.4819	0.0110973	0.000554834	TAGGGAACTGAAGGTTAAGATGTTGGGAGGCCAGGAGATTCTTGGTGCCCTTGAGGGACTGCATGATGGC
TC182325	NM_012090	Homo sapiens microtubule-actin crosslinking factor 1 (MACF1), transcript variant 1, mRNA	SS00007184	1.91553	3.77251	-1.91553	-3.77251	1.25842	14.7722	0.0021882	6.06e-05	GGCTCCTGTTTTTTAGCTGCTGTTCCTCTTCAGCTCCGACCACGTTGCTGTGTGATTATCTCAATTGGTT
TC187178	NONE	NONE	SS00012298	1.90325	3.74055	-1.90325	-3.74055	1.34016	11.2664	0.00405755	0.000145158	AACTTGAACTTCCTTCCATAAAGATGACCTTGAGCTCCTCCCTATCCATATCCCCTTGCCCATAGCACAA
TC189019	NM_014314	Homo sapiens DEAD (Asp-Glu-Ala-Asp) box polypeptide 58 (DDX58), mRNA	SS00000561	1.88597	3.69602	-1.88597	-3.69602	1.36235	11.3701	0.00501257	0.000197527	GTTTAAGTCTGGGGTTTTGCAGACACAGAGGCAACTACCTGAGTTTTGCTGTCCATCCAGGTCAAGGTAT
TC185401	XM_042301	PREDICTED: Homo sapiens KIAA1546 protein (KIAA1546), mRNA	SS00008709	1.88507	3.69371	-1.88507	-3.69371	1.71381	12.653	0.0263139	0.00208487	CAAACCTGCCTCAGTTAGGATGGATGGAAAGCAGATCTCCAGTTTGCTTATATAGGAATATCAGGTTGAC
TC167578	NM_017680	Homo sapiens asporin (LRR class 1) (ASPN), mRNA	SS00008549	1.8699	3.65508	-1.8699	-3.65508	0.733042	10.4455	3.33e-06	1.36e-08	TTGTAGGATCTTGGTTGGAAGAGACTGGATACTATCAATTCTACACCAAACTGTCTTCTTAGGTACGCAC
TC180931	NM_000090	Homo sapiens collagen, type III, alpha 1 (Ehlers-Danlos syndrome type IV, autosomal dominant) (COL3A1), mRNA	SS00010152	1.86715	3.64811	-1.86715	-3.64811	0.992065	13.6182	0.000218816	2.88e-06	GTCAACGGACAAATAGAAAGCCTCATTAGTCCCGATGGTTCTCGTAAAAACCCTGCTCGTAACTGCAGAG
TC182765	NM_002038	Homo sapiens interferon, alpha-inducible protein (clone IFI-6-16) (G1P3), transcript variant 1, mRNA	SS00010817	1.85844	3.62614	-1.85844	-3.62614	1.19044	13.8578	0.00174782	4.42e-05	TTCTGCTCTCTTCAAGGTCCGGTGATAAAGCCTTGCGTGGCGCCACCATGCGGCAGAAGGCGGTATCGCT
TC186656	NM_030971	Homo sapiens sideroflexin 3 (SFXN3), mRNA	SS00008259	1.85413	3.61533	-1.85413	-3.61533	1.34858	10.5944	0.00537157	0.000215604	TACAGGTTTCTTGCCTAACCTGTTCCACCAGCCAGGTCATTTCTGATGGAACCTTGCCCCTTCTGGACAG
TC181583	NM_001063	Homo sapiens transferrin (TF), mRNA	SS00000541	1.824	3.54062	-1.824	-3.54062	0.63388	11.3929	7.34e-07	1.38e-09	TGTATCGGCTCGGAACGTGCGCCTGGAAGGGAATGCTTAGCCAACAACCATGAGAGATACTATGGCTACA
TC185785	NM_006917	Homo sapiens retinoid X receptor, gamma (RXRG), mRNA	SS00005576	1.79975	3.4816	-1.79975	-3.4816	0.851216	10.8753	5e-05	4.45e-07	TGAGGCCGAATGTGCCAGTAGTGGCCATGAAGATATGCCTGTGGAGAGGATTCTGGAAGCTGAACTTGCT
TC168786	NM_017912	Homo sapiens hect domain and RLD 6 (HERC6), mRNA	SS00003953	1.78598	3.44852	-1.78598	-3.44852	0.994671	10.1511	0.000396231	6.25e-06	TTGTGCCTGAAACTTTGAGTGAAAGAGATAACCCAAGGCCACTGACCTGTCATAATATTCTGGACCTCCC
TC185512	NM_020732	Homo sapiens AT rich interactive domain 1B (SWI1-like) (ARID1B), transcript variant 2, mRNA	SS00009595	1.77123	3.41344	-1.77123	-3.41344	1.55876	12.0957	0.0222017	0.00157804	ATCCCATCGCCCAAAGTTCTGTGCAATAGAAACTTCTAGAGATGTAGGTATAGGGGCTCACGGAGGTGTG
TC181627	XM_495805	PREDICTED: Homo sapiens similar to Ig kappa chain V region (Z4) - human (LOC439957), mRNA	SS00001107	1.76728	3.40411	-1.76728	-3.40411	1.30098	10.3357	0.00611107	0.000252951	CACTTGCCGGGCCAGTCAGAGCATTAGCAGTTATTTAGCCTGGTATCAACAACAACCAGGGAAGGCTCCT
TC186284	NONE	NONE	SS00008952	1.76605	3.40122	-1.76605	-3.40122	1.45911	12.2714	0.0148201	0.000864584	CACAGATGATAGTTAAGGGTTATTCTGTTCTCCAGGGGGTCAAAGGAATCTTTCTGGGGTAAGTCGGGGG
TC185828	NM_002480	Homo sapiens protein phosphatase 1, regulatory (inhibitor) subunit 12A (PPP1R12A), mRNA	SS00007545	1.76467	3.39795	-1.76467	-3.39795	1.41908	11.7282	0.0124009	0.000658362	CCACCACATGGGATGCTTGACTCTTTTCTTATTTCGAATGTCTGTTAATGCAAAATAGGTTACTCCATGA
TC167082	NM_030915	Homo sapiens likely ortholog of mouse limb-bud and heart gene (LBH), mRNA	SS00008203	1.76044	3.38802	-1.76044	-3.38802	0.88469	12.1109	0.000115415	1.27e-06	CTTTGTGGATGGGGTCTTGCCTTTGAAAACAATCTCGTGTTTCTGTGTCCCCTCTCATCCACTCCCCGGT
TC187986	NM_002017	Homo sapiens Friend leukemia virus integration 1 (FLI1), mRNA	SS00009169	1.74551	3.35314	-1.74551	-3.35314	1.50719	11.9534	0.0197914	0.00132811	TAACCAAACTGCAGTCACAAAACTGGGAAAAGAACAACCTGACTTTCCCATTCAGATATGAGGGATTTTT
TC166243	XM_093839	PREDICTED: Homo sapiens KIAA0826 protein (KIAA0826), mRNA	SS00008413	1.73907	3.33819	-1.73907	-3.33819	1.19152	11.9892	0.00339699	0.000109008	GTAGACATGAAATGCTTAGCTTTGCCTTCCCTTGGGGGTGCGGACCCTGCCAGAAATGTAATTATGCTCA
TC181445	NONE	NONE	SS00001000	1.73839	3.33663	-1.73839	-3.33663	0.975351	10.9444	0.000440833	7.19e-06	TGAAAATGGTTGGGTTTAACCTGCTCATGACACTGCGGCTGTGGTCCAGCTGAGGTCACCAAGAGCAGGA
TC163001	NM_006015	Homo sapiens AT rich interactive domain 1A (SWI- like) (ARID1A), transcript variant 1, mRNA	SS00008417	1.72716	3.31074	-1.72716	-3.31074	1.19282	11.5432	0.00361065	0.000120649	TGTTCACTGGAGAGGCCTGTGCAGTAGAGTGTAGACCCTTTCATGTACTGTACTGTACACCTGATACTGT
TC187761	NM_005824	Homo sapiens leucine rich repeat containing 17 (LRRC17), mRNA	SS00003435	1.7171	3.28774	-1.7171	-3.28774	0.746679	9.58275	1.79e-05	1.12e-07	GGGTGGTTTGTGGGGAAATATGTCCGGAGTTACTATGAAGAATGCCCCAAGGACAAATTACCAGCATACC
TC187676	NONE	NONE	SS00011291	1.71629	3.28589	-1.71629	-3.28589	1.30947	10.8176	0.00836312	0.000381694	TATGTTCTGCTACCATAGTGTTCTACCATTTCCCACTCCGAATGAAATGTCTCCGCAGTACTTCCCTTGT
TC184924	NM_002899	Homo sapiens retinol binding protein 1, cellular (RBP1), mRNA	SS00003927	1.70537	3.26113	-1.70537	-3.26113	0.884224	11.2908	0.000170498	2.19e-06	TGTGGCCTTGCGCAAAATTGCCAACTTGCTGAAGCCAGACAAAGAGATCGTGCAGGACGGCAACCACATG
TC182178	NM_001753	Homo sapiens caveolin 1, caveolae protein, 22kDa (CAV1), mRNA	SS00007569	1.69598	3.23996	-1.69598	-3.23996	0.878178	12.828	0.000170498	2.16e-06	ATTGAGAATGGTCCACATCAGCGCCATGAAATGAATTAAGGTGGATAAATGGGGTCAAGCCCTCTCTGGG
TC167468	NONE	NONE	SS00008989	1.69028	3.2272	-1.69028	-3.2272	0.949385	12.4707	0.000452895	7.53e-06	TGTCTTGTACGTTTTGTTCTGCTGCTCTTCAGTATCGTATCAACGCCAGGAAGGGGGGCGTGAGAAGCCT
TC182517	NM_002051	Homo sapiens GATA binding protein 3 (GATA3), transcript variant 2, mRNA	SS00011519	1.68759	3.22119	-1.68759	-3.22119	1.33327	10.2604	0.0110973	0.000557332	AGAAGTCATAAAGTGAAAATAGTTCACAAACAACCACGTCGCATCGTTATCAAGAGCGGCGGCCAAGCTC
TC170632	NM_002534	Homo sapiens 2',5'-oligoadenylate synthetase 1, 40/46kDa (OAS1), transcript variant E16, mRNA	SS00010209	1.68317	3.21132	-1.68317	-3.21132	1.08705	11.3971	0.0019867	5.27e-05	CTGGCAGCAGCTGGTAGAAGGGGCACTAATCTGGCTGAATTATCCGTGCTTTTTGAAATGGAACAGGTCA
TC166495	NM_006475	Homo sapiens periostin, osteoblast specific factor (POSTN), mRNA	SS00007249	1.66185	3.16423	-1.66185	-3.16423	0.786017	9.98878	5.55e-05	5.1e-07	AAATTCTTGTCCCTGGATTCATTACAACCCAAATCTCAGAGTGGTGAGCTATTATCCCATTGAGAAGAAT
NONE	NONE	NONE	SS00010701	1.64646	3.13065	-1.64646	-3.13065	1.41448	12.095	0.0193564	0.00128881	ACCAAGGCAATGTGAGGCCAAACGAAATCAAGAGGCTTTCCTAAATCTTCTTACATTTTTGTTACAGCAA
TC180945	NM_181524	Homo sapiens phosphoinositide-3-kinase, regulatory subunit 1 (p85 alpha) (PIK3R1), transcript variant 3, mRNA	SS00008777	1.63858	3.1136	-1.63858	-3.1136	1.48227	12.2511	0.0261286	0.002062	CAAGAGGAACACTTTGGGGAACGTCGGCTCACGTACGTTCAGAGGAAATTCTGTTGTAGCAAAGTTCCAG
TC166052	NM_014476	Homo sapiens PDZ and LIM domain 3 (PDLIM3), mRNA	SS00004319	1.63431	3.10439	-1.63431	-3.10439	0.58608	10.334	1.36e-06	3.74e-09	GTCTAGCCAACTGCCGACTCCCAATCTAGAACCTAGCTTTTGGATGTTTCTCTTGCTGTATTCTCAGGAG
TC164386	NM_020357	Homo sapiens PEST-containing nuclear protein (PCNP), mRNA	SS00008688	1.62882	3.0926	-1.62882	-3.0926	1.40791	12.1367	0.0200616	0.00136932	GATATCCTTGAAAACTCCTACAGTGTTAAATTTGGAGGCAGCTTCAGACTACTTGATTGGTGGTAATTAC
TC162484	NM_005567	Homo sapiens lectin, galactoside-binding, soluble, 3 binding protein (LGALS3BP), mRNA	SS00007692	1.62603	3.08663	-1.62603	-3.08663	0.667519	11.9674	9.32e-06	4.58e-08	CTTCCACAGATCTCTCCCAGCATAAAGCAATTACTGGAAGGTTTCAAGGAGCTGCGCCCCACGAGCCAAG
TC169346	XM_370653	PREDICTED: Homo sapiens KIAA1826 protein (KIAA1826), mRNA	SS00013059	1.62121	3.07634	-1.62121	-3.07634	1.59965	9.9242	0.0424804	0.00424937	AAGTGGTACATGTTACTACTGGCATGCAGTGGATAGAGGCCAGGGATGCCTATGTCCTATAGTGCACTGG
TC185194	NONE	NONE	SS00007368	1.62022	3.07421	-1.62022	-3.07421	1.38313	13.3824	0.0186824	0.0012205	CTTTTATAAGTAAAGTTAACCTAGACATGGACCAGCTTAAGCCAGGGCCATAATCTGTCTCCCAGCCACT
TC168190	NM_194298	Homo sapiens solute carrier family 16 (monocarboxylic acid transporters), member 9 (SLC16A9), mRNA	SS00008573	1.61106	3.05476	-1.61106	-3.05476	0.940172	11.0672	0.0007228	1.38e-05	GAACTTCATAGCTGAGTGAATCCTACTCAATCACGCAATAATGGGGCTCCAAAGCGCCTTGAACTTCTGC
TC162797	NM_006854	Homo sapiens KDEL (Lys-Asp-Glu-Leu) endoplasmic reticulum protein retention receptor 2 (KDELR2), mRNA	SS00008740	1.60296	3.03766	-1.60296	-3.03766	1.39682	13.8705	0.0212113	0.00148326	ATGTGGAAAGCCTTCCTTGGACGTCACAGCACTACAGTTCAGCCTGCTAAGGATGGCTTGCAAGTCTCCA
TC164959	NM_001001887	Homo sapiens interferon-induced protein with tetratricopeptide repeats 1 (IFIT1), transcript variant 1, mRNA	SS00005589	1.6023	3.03626	-1.6023	-3.03626	1.0543	11.3825	0.0024025	6.96e-05	CAGGGTCTTGGAGGAGATTGAGTTCCTCGACACCAAATACAATGTGGGAATACACAACCTACTGGCCTAT
TC166517	NONE	NONE	SS00011282	1.59757	3.02634	-1.59757	-3.02634	1.19164	12.0285	0.00719169	0.000308205	AACATTGTTTTGAGAAGGTGTTATAAGTTTCCCCAGGCTATGCAAAGTCCACCTAAACAAGTGAGTCCCT
TC183468	XM_496907	PREDICTED: Homo sapiens paternally expressed 10 (PEG10), mRNA	SS00008537	1.59298	3.01671	-1.59298	-3.01671	1.17002	9.75234	0.00623154	0.000259892	TACCCGTAGAGATTTCAAATAAACTTGGAGGGAACTGCAGGGAGATCAATCTTTTTAGGGCTATCAGACG
TC162897	NM_002615	Homo sapiens serine (or cysteine) proteinase inhibitor, clade F (alpha-2 antiplasmin, pigment epithelium derived factor), member 1 (SERPINF1), mRNA	SS00002369	1.586	3.00216	-1.586	-3.00216	0.678083	13.1928	1.63e-05	1e-07	ACGAAGGCGAACTCACGAAGTCTGTGCAGGAACTGAAGCTGCAATCCTTGTTTGATTCACCAGACTTTAG
TC163806	NM_004772	Homo sapiens chromosome 5 open reading frame 13 (C5orf13), mRNA	SS00007092	1.57878	2.98718	-1.57878	-2.98718	0.922924	9.67033	0.000741184	1.45e-05	CCATGAAGATCTGTTCTTTGGTATTCTTTACCCATGCCAAAGCCTACCTGACCTTGCCTCTTATTTGCAC
TC164646	NM_006820	Homo sapiens interferon-induced protein 44 (IFI44L), mRNA	SS00011837	1.57625	2.98194	-1.57625	-2.98194	1.08879	12.2269	0.003709	0.000128114	CCTTCTGGGATCATCATAACTCAAATGCAAAGACCAACCCTGAGCAGTAGTGAGCCAAGCTACGCCCTAC
TC189835	NM_005509	Homo sapiens Dmx-like 1 (DMXL1), mRNA	SS00011671	1.56597	2.96076	-1.56597	-2.96076	1.56561	10.9197	0.0455229	0.0047393	TGTGCAATAACGATACGTGACTATTGCCATGGAGAAATCTGTGACAGCATTGCAAACAATCCTATTGTTT
TC189764	NM_014751	Homo sapiens metastasis suppressor 1 (MTSS1), mRNA	SS00011456	1.56274	2.95414	-1.56274	-2.95414	1.52688	11.7248	0.0404878	0.0039654	AAGCAACAGTAGTGCCTGTGGTTTAGCCCACCAATCTTGATGACTAAAAGTAGCTGATGCATTGTGCATA
TC163092	NONE	NONE	SS00010922	1.56129	2.95118	-1.56129	-2.95118	0.7622	12.1648	9.43e-05	9.64e-07	GTCACGCTGTAGCCAGTAAGAGTACCACAGGAGAATCTGGGCCAAATATTCTCAATTTTTTCCCCCCTAG
TC182658	NM_006272	Homo sapiens S100 calcium binding protein, beta (neural) (S100B), mRNA	SS00010971	1.55322	2.93471	-1.55322	-2.93471	0.76471	11.6722	0.000103585	1.12e-06	GACATTATCACTGTGATTGGAACTGAGAATGGAAATTCTACCCTCGGTGGGTTCTCCTCAGAGGAACACT
TC182215	NM_002118	Homo sapiens major histocompatibility complex, class II, DM beta (HLA-DMB), mRNA	SS00000697	1.55109	2.93039	-1.55109	-2.93039	0.673812	12.4073	2.09e-05	1.4e-07	ACCAAAGGACCAGGACAACACCATATTCCCGCTCAGTGTTTGGAGATCATCTATCCAGGCTGGGACTTCT
TC184721	NM_144629	Homo sapiens chromosome 2 open reading frame 11 (C2orf11), mRNA	SS00006173	1.54895	2.92604	-1.54895	-2.92604	0.708956	9.79851	4.12e-05	3.4e-07	CTGTCCTCTAATCTATGTAAACTTTGGCTCAACCTCCCAGGCACGGAAGAATAACCAACATATTTGTACA
TC165297	NM_014649	Homo sapiens scaffold attachment factor B2 (SAFB2), mRNA	SS00003107	1.54565	2.91935	-1.54565	-2.91935	1.16503	11.0886	0.00792106	0.000351881	CTGGGTGGAACATAATCCAAGGCTCGAAGAGCATCAGGAGCGCACCTGGCCAGGCACAGTGGACGCAGGC
TC183881	NONE	NONE	SS00012090	1.53338	2.89464	-1.53338	-2.89464	1.42398	11.3885	0.0308516	0.0026321	TGTATTGAGTGCCTACTGTGTGCCTGACCTCATGGACTCCTAGTGGGGTTGACTGAGTTGGATCCCCCCC
TC162910	NM_032036	Homo sapiens family with sequence similarity 14, member A (FAM14A), mRNA	SS00001335	1.52985	2.88756	-1.52985	-2.88756	0.825452	14.9409	0.000319944	4.72e-06	CAAAATAGTGGGCTTGTAATAGCTCCCTGTCACTCCTACTGCAGAGAAGAGGATTTGGTGGGTCCCTGCC
TC182090	NONE	NONE	SS00010958	1.5281	2.88407	-1.5281	-2.88407	0.798724	13.9985	0.000220232	2.92e-06	AGCTATCAGGGAGTTCAGGTCCATTAAGCATTAGCTGCCCATCCTGCTTGCTTGACATCCTGTGAATAAA
NONE	NONE	NONE	SS00012673	1.52326	2.8744	-1.52326	-2.8744	1.33203	12.6546	0.0219539	0.00155785	CTACATAGAGAGTGTCCATAGTTTAAGGCGAAATTACAGCTCAGAACTGTTGTCCTTTCTAATTTTGTGG
TC170271	NM_024089	Homo sapiens KDEL (Lys-Asp-Glu-Leu) containing 1 (KDELC1), mRNA	SS00003220	1.51154	2.85114	-1.51154	-2.85114	0.664715	11.6298	2.59e-05	1.84e-07	TTCCCTTGCGCATGCCACAGGAAGAAGACCAAAGATGAACTCTGATGTGCAAAATGCCTTCCCTTCAAAT
AW435925	NM_000610	Homo sapiens CD44 antigen (homing function and Indian blood group system) (CD44), transcript variant 1, mRNA	SS00009498	1.51114	2.85036	-1.51114	-2.85036	0.940218	10.118	0.00144101	3.55e-05	TCAGCAGATCTGAGATAAGACTTTCGAGGCAGACTTTCTCACGTCTTCCCGACGAGCTGTTGGGACCCAG
TC172477	NONE	NONE	SS00013083	1.50663	2.84145	-1.50663	-2.84145	1.28281	8.80895	0.0186842	0.00122257	ACGCTTGTCCATGGGATGAATAGAGCCCTAGAATTTGAGTTCCCTTATGTGACAGCTTTGGCCATTGTGT
TC184898	NM_006622	Homo sapiens polo-like kinase 2 (Drosophila) (PLK2), mRNA	SS00000686	1.4953	2.81922	-1.4953	-2.81922	0.726222	11.1621	9.43e-05	9.66e-07	TGCCAGAAGCTGACTGTATTCCCAAAGAGCAGCTGAGCACTTCCTTTCAGTGGGTCACCAAATGGGTCGA
TC164187	NM_004223	Homo sapiens ubiquitin-conjugating enzyme E2L 6 (UBE2L6), transcript variant 1, mRNA	SS00004741	1.4922	2.81317	-1.4922	-2.81317	0.720257	11.5946	8.76e-05	8.79e-07	GGATCTTCAGAAGGAGCTTCCCAGGTACCTCGGGAAGCTGTTCAGCGATGATGCCAACGTGTTGGTGTGG
TC189430	NONE	NONE	SS00012791	1.49113	2.81108	-1.49113	-2.81108	0.85455	10.7739	0.000634342	1.17e-05	CTAAACCTTGTAAATGGAAACCTAGCACATAAATTTTTGCTCGTCTAGTCACTGTTAGCACCTCTTTTCC
TC164716	NM_002534	Homo sapiens 2',5'-oligoadenylate synthetase 1, 40/46kDa (OAS1), transcript variant E16, mRNA	SS00000786	1.48675	2.80257	-1.48675	-2.80257	0.826959	11.8842	0.000456717	7.69e-06	GTCTCTGGTTGGCGCCTGGACCATGCTGCAGAAAATCTGATTCCTTCATGTAACCTGATATTGATTGCGT
TC178705	NM_138786	Homo sapiens hypothetical protein BC014339 (LOC116441), mRNA	SS00006372	1.47996	2.78942	-1.47996	-2.78942	0.950896	9.80859	0.00204147	5.51e-05	ATGTCGATGATCTTTTCGGCCCTTGGAATTGCTTTCTCTGGATACTGCCTGGTCATATCTGCTTTGGGCC
TC180807	NM_003118	Homo sapiens secreted protein, acidic, cysteine-rich (osteonectin) (SPARC), mRNA	SS00006876	1.47484	2.77954	-1.47484	-2.77954	1.20198	14.3445	0.0143177	0.000809646	AGTCATGACATTCTTAGCTGTAACTCAGCTCGCACGGCCTCTTGCTCACCCACTAAGGAGCCCATTTCTC
TC186563	NM_006625	Homo sapiens FUS interacting protein (serine-arginine rich) 1 (FUSIP1), transcript variant 1, mRNA	SS00008066	1.47391	2.77775	-1.47391	-2.77775	0.903358	12.3405	0.00125472	2.99e-05	GTTCAAGCGACCAAAGGGTGGGTGGAAGGTGCTGCAGTATGAATACTGTACGAATATTTTGACTCTGGTC
TC193076	NM_005924	Homo sapiens mesenchyme homeo box 2 (growth arrest-specific homeo box) (MEOX2), mRNA	SS00009136	1.4623	2.75546	-1.4623	-2.75546	0.61472	10.2415	1.63e-05	9.43e-08	CACTAAGTTTAGCAATGCATTCATATTAGCTGATGAAAATAGGCACTCACGATGACAACCAGAACAAGCT
NONE	NONE	NONE	SS00010702	1.45755	2.74642	-1.45755	-2.74642	0.423797	11.2228	1.2e-07	1.38e-10	CAGAAAGGCTGCGACAGGTGTTCCAAGAACCAGGGTTTTTTTCAGGCTATGAGCAGGCACACAGACTATA
TC169346	XM_370653	PREDICTED: Homo sapiens KIAA1826 protein (KIAA1826), mRNA	SS00009209	1.45524	2.74202	-1.45524	-2.74202	1.28098	10.3927	0.0231015	0.00168095	CTCTTCTTCCTGAGTCCAAGGCTTAGAGAATTCACACAGTGAGTAAGTGGCTGATTTCATACATTGTGGT
TC184651	NM_145687	Homo sapiens mitogen-activated protein kinase kinase kinase kinase 4 (MAP4K4), transcript variant 3, mRNA	SS00007961	1.44868	2.72958	-1.44868	-2.72958	1.39914	12.5164	0.0391162	0.00368748	TAACAGTGTTGCCAGAACCTTTCCTTGGGGCAGGGGTATGTCCCTTTTCTAAAAATGCAATGCACTAAAA
TC179609	NM_000646	Homo sapiens amylo-1, 6-glucosidase, 4-alpha-glucanotransferase (glycogen debranching enzyme, glycogen storage disease type III) (AGL), transcript variant 6, mRNA	SS00008000	1.44789	2.7281	-1.44789	-2.7281	1.09641	9.96571	0.00838806	0.000384025	AGGACAGTTGTGATAGCAATCTGACAACTATAAATGCATTGTTTCCAAGTTTCCCCTCCTTCTTCACTGC
TC187523	NM_144646	Homo sapiens immunoglobulin J polypeptide, linker protein for immunoglobulin alpha and mu polypeptides (IGJ), mRNA	SS00003131	1.44678	2.72599	-1.44678	-2.72599	1.40575	12.0643	0.0399733	0.00386906	GTCCCATTTACCTATGATGGACAGACCAAAATGGTGCAAACAGCCTTGACCCCGGATTCCTGCTATCCTG
TC171856	NONE	NONE	SS00011294	1.44195	2.71687	-1.44195	-2.71687	1.27735	10.5671	0.0238821	0.00178486	CTGGAGGTAGCTCTCCTTCACTTCTGCTCCCCAAGTCTCCCTCAGTCTGCCCCCAGCCTCCAAATTCCTC
TC185419	NONE	NONE	SS00011938	1.43168	2.6976	-1.43168	-2.6976	0.996296	10.3483	0.00409602	0.000150277	GAACTTTTTAGCACAGTACAAACCCACTCCTCTAGGTACACACAGAGCCAGTGTGCCCTACGTGAGATGC
TC165501	NM_030583	Homo sapiens matrilin 2 (MATN2), transcript variant 2, mRNA	SS00009400	1.43146	2.6972	-1.43146	-2.6972	0.560294	10.5045	6.63e-06	2.98e-08	GGACGCCCTGGAAAATCGCTTGAGATACAGATGAAGACTCAAACTGCTCTGTGCATTTATATGTCATTTT
TC184018	NM_182796	Homo sapiens methionine adenosyltransferase II, beta (MAT2B), transcript variant 2, mRNA	SS00007386	1.42491	2.68499	-1.42491	-2.68499	1.42848	14.2969	0.0467097	0.00494584	CAGCGTGTTATGTATATTGGAACTCCTGCAGCTTGATGCCTCCTGCTTTTTGTAGCAGTGTATGGTGAGC
TC187728	NM_000499	Homo sapiens cytochrome P450, family 1, subfamily A, polypeptide 1 (CYP1A1), mRNA	SS00000901	1.42234	2.6802	-1.42234	-2.6802	0.907724	8.79595	0.0019867	5.26e-05	AGATTTTTTGAATCGTGAGGGAAGCCACTCCCATCTACATGCCCACTTTGAGCCCAGTTCTGTTGGGTTT
TC169519	NONE	NONE	SS00012473	1.42177	2.67913	-1.42177	-2.67913	0.908895	10.296	0.00201621	5.37e-05	ACTCCCTTAGAGTCTACATGCATGAGGCTTAACTCCCTCTTCTACAGATATCAGTTTGTTTTAAATACTG
TC187078	NM_152464	Homo sapiens chromosome 17 open reading frame 32 (C17orf32), mRNA	SS00011410	1.40625	2.65047	-1.40625	-2.65047	1.36416	10.8924	0.0399221	0.00385049	CTGTTAAAGGAAGCCAAAGACTCCTAGGTTGTCTTGAAGTCCCCGCATAACGTTAAACTTCTAAGAACTT
TC166199	NM_201526	Homo sapiens immunoglobulin superfamily containing leucine-rich repeat (ISLR), transcript variant 2, mRNA	SS00011418	1.40421	2.64673	-1.40421	-2.64673	0.779851	9.52481	0.00048115	8.2e-06	CACCACCCCAACTTCTAGACTTGCTCAAAGCTAGTGACTAGGACAGGATTTGATCCCATAACTCCCTGTC
TC184627	NM_017414	Homo sapiens ubiquitin specific protease 18 (USP18), mRNA	SS00000742	1.40371	2.64581	-1.40371	-2.64581	0.73865	11.6305	0.000267582	3.75e-06	GGTCAGGTGGCAGGGGCCAAGCTCATGTGACTGTACTGGCATGTCCTGGTTGTATTTCACTTCTGTTTGT
TC181178	NM_030881	Homo sapiens DEAD (Asp-Glu-Ala-Asp) box polypeptide 17 (DDX17), transcript variant 2, mRNA	SS00010937	1.39983	2.6387	-1.39983	-2.6387	1.13203	14.7095	0.0136848	0.000769566	CCTAACAATTCATGGTGTGGAGTTCTCTCATCTAAAAGGTTGGTGGCTTTTGCTTGGGATCAGTGCTCTC
NONE	NM_206839	Homo sapiens mortality factor 4 like 1 (MORF4L1), transcript variant 2, mRNA	SS00000417	1.39626	2.63219	-1.39626	-2.63219	1.05732	13.1937	0.00852376	0.000392911	ATATTTTCCAAAGTCCATGTGAAATTGTCTCCCATTTTTTGGCTTTTGGGGGGGTTTCCGTTTGGGATGG
TC182782	NM_000358	Homo sapiens transforming growth factor, beta-induced, 68kDa (TGFBI), mRNA	SS00006721	1.39501	2.6299	-1.39501	-2.6299	0.963513	9.91057	0.00395688	0.000140623	TTCAAAGACGGAACCCCTCGGATTGACGCCCGGACGAAGAATTTGCTTCTGAACCACATGATTAAAGATC
TC182211	NM_001788	Homo sapiens CDC10 cell division cycle 10 homolog (S. cerevisiae) (CDC10), mRNA	SS00006977	1.39085	2.62233	-1.39085	-2.62233	1.30848	13.7011	0.0341497	0.00301982	AAGCTAACGACCAACCTATTTCTACCTATGTGCAGTCTCTTTATTTTACTAGAAATGGGAATCATGGCCT
TC165620	NONE	NONE	SS00012245	1.39059	2.62185	-1.39059	-2.62185	0.746108	11.2643	0.000339298	5.07e-06	AGAGCAGTATTGAGGTAGCACCTCTGCCAAATTACCATCTCATTTCCAAGAGTAGAAGTTTTGTGTCCAG
TC182018	NM_001449	Homo sapiens four and a half LIM domains 1 (FHL1), mRNA	SS00001054	1.38734	2.61597	-1.38734	-2.61597	0.786995	12.3916	0.000623007	1.13e-05	CGTGAATCTGGCCAACAAGCGCTTTGTTTTCCATCAGGAGCAAGTGTATTGCCCCGACTGTGCCAAAAAG
TC189447	NONE	NONE	SS00011721	1.37392	2.59174	-1.37392	-2.59174	0.72062	10.3384	0.000267533	3.72e-06	AGGAAGAGATGGGGATTGATTGGTGGCTAAGAAAGGGAAAATCAGAAAGAAGGACCTGAATGCCCCTGAA
TC165836	NM_017455	Homo sapiens stromal cell derived factor receptor 1 (SDFR1), transcript variant alpha, mRNA	SS00000215	1.37315	2.59036	-1.37315	-2.59036	0.744403	10.3751	0.000384136	6.02e-06	ACTGAAGACCCTGGCGAGTATGAATGTAATGCTACCAACTCCATTGGCTCTGTCTCCGTTGTCACCATCC
TC183487	NM_003376	Homo sapiens vascular endothelial growth factor (VEGF), mRNA	SS00008689	1.3712	2.58686	-1.3712	-2.58686	0.958557	9.30344	0.00433895	0.000164179	CTGATCGGTGACAGTCACTAGCTGGTCCTGAACAGATATTTAATTTTGCTAACACTCAACTCTGCCCTCC
TC162905	NM_000014	Homo sapiens alpha-2-macroglobulin (A2M), mRNA	SS00000038	1.37007	2.58482	-1.37007	-2.58482	0.561958	12.8035	1.4e-05	7.74e-08	ACCTCAACACCGGTTACCAGAGACAGCTTCTCTACAAGCACTACGATGGCTCCTATAGCACCTTTGGGGA
TC163448	NM_002462	Homo sapiens myxovirus (influenza virus) resistance 1, interferon-inducible protein p78 (mouse) (MX1), mRNA	SS00000805	1.36837	2.58178	-1.36837	-2.58178	0.858096	11.73	0.00174782	4.39e-05	TGTACAAGCCTTTCACGCCCAATGTCTTAGGGGCATTACAGCCACCTGTGTGGATGGATGCACATAGAAG
BF441038	NONE	NONE	SS00010528	1.36753	2.58029	-1.36753	-2.58029	1.1759	8.38785	0.0203398	0.00139468	CGTGCTGGCTTGGGAATAAATCCTGCCAGTCAGAGGAGGCACATTTGCAAGGAATTCATGTCCCACTGCT
TC166285	NONE	NONE	SS00007242	1.36167	2.56983	-1.36167	-2.56983	1.07973	11.833	0.0122679	0.000642438	CTCCTTGCTTCTCCCTTATTAGCCAGTAGTAATTTAGGGAAGGAGGTAAGAACGCTGAACCAGAAACCCA
TC166500	NM_032208	Homo sapiens anthrax toxin receptor 1 (ANTXR1), transcript variant 1, mRNA	SS00007382	1.36094	2.56852	-1.36094	-2.56852	0.671381	12.256	0.000131632	1.51e-06	GGTGATCTGGAAGTCTCATATAAAGCCCAAACACTATGTCACATGAGGGAAATCCATCCAAGAACTAGAG
TC186079	NM_003062	Homo sapiens slit homolog 3 (Drosophila) (SLIT3), mRNA	SS00004957	1.3488	2.54699	-1.3488	-2.54699	0.87848	9.90277	0.00245182	7.18e-05	AGTGTGGAGCTGGTGATGCTAAACCAGACGCTGAACCTGGTGGTGGACAAAGGAGCTCCCAAAAGCCTCG
TC168671	NM_005583	Homo sapiens lymphoblastic leukemia derived sequence 1 (LYL1), mRNA	SS00003978	1.34503	2.54035	-1.34503	-2.54035	1.19149	8.62574	0.0242454	0.00183453	CTCAACAGCCTCTACATTGGGCCAGCAGGACCTTTCAGCATCTTTCCTAGCAGCCGTTTGAAGCGGAGAC
TC167033	NM_152451	Homo sapiens GRINL1A complex upstream protein (Gup1), mRNA	SS00003365	1.34458	2.53957	-1.34458	-2.53957	0.494853	11.7422	3.33e-06	1.35e-08	GGTCGTATTTCAAACAACTAACCTGTGTCCCCACTGTGCTGGGCCGTCCTTAGCTTTCCATGTAGACACT
TC165447	NM_004887	Homo sapiens chemokine (C-X-C motif) ligand 14 (CXCL14), mRNA	SS00002094	1.34411	2.53873	-1.34411	-2.53873	1.10408	11.5136	0.0154233	0.00091569	ACATGGTTACCCAGCACTTTTACCGAGGGTCGGTGGTTCGTTTTATAGCTGCGAGCAAAAGGCTTCCAGA
TC182755	NM_001378	Homo sapiens dynein, cytoplasmic, intermediate polypeptide 2 (DNCI2), mRNA	SS00008424	1.34134	2.53386	-1.34134	-2.53386	1.01706	11.7728	0.00875886	0.000409241	GAAATGATGAATGGGCACGGTTCGGCCGAACACTTGCAGAAATTAACGCAAACCGAGCAGATGCAGAGGA
TC185054	NONE	NONE	SS00008507	1.33952	2.53068	-1.33952	-2.53068	1.13544	12.0206	0.0187744	0.00123436	TTGTACAGACTCGTTCAGTAATAAACGTATGTGGGTTCTGGAAGTTGCCAACAGCCCTGCATCGAAGCTC
TC165285	NM_016242	Homo sapiens endomucin (EMCN), mRNA	SS00008802	1.33691	2.5261	-1.33691	-2.5261	0.756272	12.0794	0.000630724	1.15e-05	TATAGGAACATTCCTAGGAGAGTGAATTTTAAGCGGGGTGTCTGCGAGCAGTCGACAGACCAGGTTGACC
TC163363	NM_004501	Homo sapiens heterogeneous nuclear ribonucleoprotein U (scaffold attachment factor A) (HNRPU), transcript variant 2, mRNA	SS00006927	1.33592	2.52436	-1.33592	-2.52436	1.31806	13.3825	0.0436648	0.00445859	AGCAGTCCTCATGAATTGCCTAAGACTCTGTACTGCTCATGTTACACTCCATCCTCTCTGTAGTCTGCTG
TC182266	NM_057167	Homo sapiens collagen, type VI, alpha 3 (COL6A3), transcript variant 5, mRNA	SS00004506	1.33359	2.52029	-1.33359	-2.52029	0.465944	12.4976	1.75e-06	5.84e-09	ACCCAGCGCTCTCTGTCTCTAGGCAGTTACATCGTATACTTTGAACGTTGCGCAACAGTTACCCACTGCT
TC186505	NONE	NONE	SS00011627	1.32861	2.5116	-1.32861	-2.5116	1.22256	12.4084	0.0302227	0.00255485	CACCTTGCACTTCAGCCTTTGCGAAAAGGATATTACCAGGTATGTTCTTATTTCTGGTTGACGACTGAAT
TC166415	NM_004867	Homo sapiens integral membrane protein 2A (ITM2A), mRNA	SS00002421	1.32782	2.51023	-1.32782	-2.51023	0.595853	13.0766	4.37e-05	3.7e-07	AACCGCAAGTCTTTCCGCCTTCGTAGAAGAGACCTCTTGCTGGGTTTCAACAAACGTGCCATTGATAAGT
TC186455	NM_001393	Homo sapiens extracellular matrix protein 2, female organ and adipocyte specific (ECM2), mRNA	SS00005999	1.32335	2.50247	-1.32335	-2.50247	0.540379	9.31105	1.45e-05	8.17e-08	CAAGATACGGAATATTCTTCCAGAACAAATATGCAATGTTGAAGAAGATGGTGATTCAACCCTGGAACAC
TC172569	NM_019091	Homo sapiens pleckstrin homology domain containing, family A (phosphoinositide binding specific) member 3 (PLEKHA3), mRNA	SS00009000	1.31943	2.49567	-1.31943	-2.49567	1.33535	10.0832	0.0492395	0.00541959	AACTTGTGCCATGGACCAAATGGTCACTTTACCCCAGCTGAAAATGAGTGACAGTCACAGCTTGATAGTG
TC165074	NM_144617	Homo sapiens heat shock protein, alpha-crystallin-related, B6 (HSPB6), mRNA	SS00003271	1.30662	2.47362	-1.30662	-2.47362	1.29992	11.3233	0.0457014	0.00478176	TACAAACCTCCAGACACTTCTCTAGTTTCCAGACCCTACAAAGCACTGTCCCTCAGCCTGGTCTCCCATC
NONE	NONE	NONE	SS00010976	1.30039	2.46296	-1.30039	-2.46296	1.12757	12.088	0.021797	0.00154016	GTCACTTGCTTGTTATCAAAAGTGCTGTGGAAAGCCAGGAGGGGAAAAACCCACAGATGAATCTGGGATC
TC164477	NM_014923	Homo sapiens fibronectin type III domain containing 3 (FNDC3), mRNA	SS00008988	1.29607	2.45558	-1.29607	-2.45558	0.998774	11.3424	0.0101402	0.000496041	AGCGCCACATTTGGCAGTACAAATGAGTTTGAGTGTAATAGCCCAGAGATTTCTATATAGTTGAATGTCT
TC165856	NONE	NONE	SS00012525	1.29065	2.44638	-1.29065	-2.44638	0.98544	10.4978	0.0094675	0.000452205	CATGGCAGCACACAAACCACAAGAAACAGAATGGCTCTTTTCCAGTGGTCATGCCAAGAGTCCTGTTCCA
TC183006	NM_006887	Homo sapiens zinc finger protein 36, C3H type-like 2 (ZFP36L2), mRNA	SS00010917	1.28766	2.44131	-1.28766	-2.44131	1.13119	12.7902	0.0234895	0.0017379	TAGTCTCAGTGCCTTTGGAAGGGCCAGAACTTGCCTTAAATCTTCCTCAACCAAATAAGTATTTTGTCTA
NONE	NONE	NONE	SS00010557	1.28156	2.43102	-1.28156	-2.43102	0.629581	9.64831	0.000141705	1.64e-06	GCGACAATGACAGGTTGAAAGTCTCAGTGCCACAGATGTGTCTCTTGATTTCTGTGGTGGCAATTCCCTC
TC192065	NONE	NONE	SS00012453	1.27574	2.42123	-1.27574	-2.42123	1.116	9.06872	0.0231015	0.00168169	ATTCTGTCATGGTCTTGTGGGCCAATTCTCTTTTGGCTCCAGGTCCACCAATATGCAGACTTGACTCTTA
TC162084	NM_000850	Homo sapiens glutathione S-transferase M4 (GSTM4), transcript variant 1, mRNA	SS00001281	1.27098	2.41326	-1.27098	-2.41326	1.02814	9.91138	0.0143716	0.000815697	AGCCCCATGTTTTCCCTCCTGCACTAAAGCCAACCCTTCTATGCTTCCATGGTTGCTTCTGCTCGGAGGA
TC186251	NM_004643	Homo sapiens poly(A) binding protein, nuclear 1 (PABPN1), mRNA	SS00008615	1.2691	2.41011	-1.2691	-2.41011	0.985002	11.6821	0.0108844	0.000541547	GAAGGACACCAAACTGTTCTGCTTGTTACCTTCCCTCCATCTTCTCCCTAACTTTCACAGTCCCCTCCTG
TC187514	NM_015640	Homo sapiens PAI-1 mRNA-binding protein (PAI-RBP1), mRNA	SS00011057	1.26593	2.40483	-1.26593	-2.40483	0.880811	11.7769	0.00440142	0.000167463	GTAATCATTTAGTCCATATGGACTATTGACCCCTCTTGAGATTGCAACATACACACTCCTAAACACACAT
TC181806	NM_001764	Homo sapiens CD1B antigen, b polypeptide (CD1B), mRNA	SS00000547	1.26486	2.40304	-1.26486	-2.40304	0.872699	8.84518	0.00412706	0.000152279	TAGGAGGCGCCGTGTCTATCAAAACATCCAGTGACTGTTCTTACCATATCCCGTCTATGTGGACCTCAAG
NONE	NONE	NONE	SS00010485	1.25514	2.3869	-1.25514	-2.3869	0.844864	9.6183	0.00354838	0.000115349	AAAGAAGAAACCAGTTATTCTGCAATCCTTCCTGATTACTCATCTGCAAACCCGGGACAGAGTCTAGGAC
TC167452	NM_032020	Homo sapiens fucosidase, alpha-L- 2, plasma (FUCA2), mRNA	SS00005294	1.2502	2.37875	-1.2502	-2.37875	0.680195	11.8737	0.000452895	7.57e-06	CGATTAAGGCAGATGGGGACCTGGCTAAAAGTCAACGGAGAAGCTATCTATGAAACCCGTGCTTGGAGAT
TC166891	NM_005602	Homo sapiens claudin 11 (oligodendrocyte transmembrane protein) (CLDN11), mRNA	SS00007643	1.2365	2.35627	-1.2365	-2.35627	0.607239	10.6204	0.000150847	1.8e-06	ATTGTACTGTTGAATTTGGCTTTACGGGTGTAAACACTGATAGTGTATCAGTATCTGAGACCCCAAACTC
TC185691	NM_002901	Homo sapiens reticulocalbin 1, EF-hand calcium binding domain (RCN1), mRNA	SS00000145	1.23467	2.35328	-1.23467	-2.35328	0.938661	9.99036	0.00942781	0.000447395	CTGGGAAGAATACAAACAAGCCACCTACGGTTACTACCTAGGAAACCCCACGGAGTTTCATGACACTTCA
TC172016	NM_001999	Homo sapiens fibrillin 2 (congenital contractural arachnodactyly) (FBN2), mRNA	SS00007824	1.23323	2.35093	-1.23323	-2.35093	0.701447	9.64194	0.000737187	1.43e-05	CAACCCAAGAACCTGTCCCGGGACCAGTGACCAAACCTCATATGTGAAATGGCCAAAGCACATGCAGGCT
NONE	NONE	NONE	SS00010738	1.22645	2.3399	-1.22645	-2.3399	0.783025	10.1412	0.00224397	6.31e-05	TTAGGTGAGGATGTAACTAAGAGCACAAAGAAGAGCCCCAAGCCTCCTCAAAGTTAACAGGTCCAAGATC
TC173627	NM_001007025	Homo sapiens golgi SNAP receptor complex member 1 (GOSR1), transcript variant 2, mRNA	SS00000436	1.21902	2.32789	-1.21902	-2.32789	1.0364	11.028	0.0198246	0.00133384	GTGCCTAGTACAAAGTCTCAGAAGTCTCACTTTAGTGTCGAGTATTTGCATCTACTCCCATCCTGTTTGC
TC192949	NM_003688	Homo sapiens calcium/calmodulin-dependent serine protein kinase (MAGUK family) (CASK), mRNA	SS00009184	1.21705	2.32471	-1.21705	-2.32471	1.11418	11.6683	0.030139	0.00253915	AAACAATCTGTAATCTACAGCAACGTACATTCCGTTCATGGGGCGCACCCAGGGGAATAAGAATAAAATG
TC166032	NONE	NONE	SS00012489	1.216	2.32301	-1.216	-2.32301	0.386846	9.96263	9.27e-07	2.23e-09	GCGGGGCCTCCGAACCCTGAAGGGCCGTGGTGTATATAGTGCAGCTTTGAAGTGGAGCGTTCTTTTCCCA
TC182971	NM_001855	Homo sapiens collagen, type XV, alpha 1 (COL15A1), mRNA	SS00007124	1.2123	2.31708	-1.2123	-2.31708	0.799692	10.1149	0.00303191	9.48e-05	TGACAGACGCGAGGAAGTAACGACCTTCGCATGATTCCTAAGAGTTTTCCGATCTTGCTTATGTGAAGAG
TC163710	NM_002166	Homo sapiens inhibitor of DNA binding 2, dominant negative helix-loop-helix protein (ID2), mRNA	SS00000220	1.21122	2.31533	-1.21122	-2.31533	0.720769	12.6972	0.00113404	2.66e-05	TCCTGTCCTTGCAGGCTTCTGAATTCCCTTCTGAGTTAATGTCAAGTGACAGCAAAGCGCTCTGTGGCTG
TC180810	NM_000089	Homo sapiens collagen, type I, alpha 2 (COL1A2), mRNA	SS00001310	1.21075	2.31458	-1.21075	-2.31458	0.928305	14.8563	0.0101402	0.000495635	GTGGGCAAAAGAGAAGGAGAAGGATTGATCAGAGCATCGTGCAATACAATTAATTCGTTCCCTGTCCCTC
TC183959	NM_017946	Homo sapiens FK506 binding protein 14, 22 kDa (FKBP14), mRNA	SS00006641	1.21003	2.31343	-1.21003	-2.31343	0.832022	9.60919	0.00415002	0.00015356	CGACACAACTGCCCATTTTATGTAGCATCCATCCTTAAAAGAGAGGGTAACCATCTTGAAAGAAAGTCTT
TC188289	NONE	NONE	SS00007900	1.20961	2.31275	-1.20961	-2.31275	0.945719	11.2345	0.011723	0.000603777	TGTACCATCTGACTTAACCAGCCATATTCAGGCAGGAGGGCTGTTCTGTGGCTCTAGGTATTTGGGGGCC
TC184213	NM_178587	Homo sapiens protein phosphatase 2, regulatory subunit B (B56), gamma isoform (PPP2R5C), transcript variant 3, mRNA	SS00005397	1.20695	2.3085	-1.20695	-2.3085	1.03474	11.3316	0.020935	0.00144643	CTGAGTGAGATGGTGGAATACATCACCCACAGTCGCAATGTGATCACGGAGCCGATTTACCCAGAAGTAG
TC162683	NM_019111	Homo sapiens major histocompatibility complex, class II, DR alpha (HLA-DRA), mRNA	SS00000513	1.20645	2.3077	-1.20645	-2.3077	0.507167	14.671	2.59e-05	1.87e-07	CCGTGAAGACAACTCTCCTTCAGCACTTTCCAGCCCTGAAGCCACTCTAAGTGTTGATGCCTTCTTTAAT
TC162002	NM_002023	Homo sapiens fibromodulin (FMOD), mRNA	SS00006856	1.20476	2.30499	-1.20476	-2.30499	0.486174	10.2203	1.63e-05	9.98e-08	CCTCTCCTCTTATGCAAGCAGAAAGATCTATATCCTGATGGTAGAGGCAGACTCCAACCAGCCCTGGACT
TC175242	NONE	NONE	SS00012731	1.20218	2.30088	-1.20218	-2.30088	0.682094	8.51368	0.000741184	1.45e-05	GAACTTGACTTGCTTTGCCATCCCAGCATGCAAGTGAATCACAAATGGGTCCTCTGAACCAAATAATTAA
TC162272	NM_001996	Homo sapiens fibulin 1 (FBLN1), transcript variant C, mRNA	SS00004122	1.20124	2.29938	-1.20124	-2.29938	0.959356	11.7152	0.0134043	0.000748051	CCATGAGAATCAGGAGTGCCCCAAGCTGCCTCTGCGAATAACCTACTACCACCTCTCTTTCCCCACCAAC
TC166845	NONE	NONE	SS00007304	1.20022	2.29775	-1.20022	-2.29775	0.9907	11.7649	0.016684	0.00102542	TCTCAGTACCGCCCCTCCCCACCCATCCACCCAAGGGAGTTCAATGGGAATGTTTATTGTGACTTTGTCC
TC166786	NM_005168	Homo sapiens ras homolog gene family, member E (ARHE), mRNA	SS00008976	1.19148	2.28387	-1.19148	-2.28387	1.15553	11.736	0.0411876	0.00406409	AGCTGTGCTCCCATTTAGTAGTGGCAGGAGAGATGATTAAGGTAATTACAACACTCAGTTCTGTGTCTTA
TC185559	NM_006366	Homo sapiens CAP, adenylate cyclase-associated protein, 2 (yeast) (CAP2), mRNA	SS00012199	1.19056	2.28241	-1.19056	-2.28241	0.908758	8.54115	0.00992275	0.000480217	GCATAGTACTGAAAAATCTGCAACTTCTTGGATCACATGTAATGAGTTCTAGTTTAATGCTTGCAGACCC
TC167758	NONE	NONE	SS00011407	1.18999	2.28152	-1.18999	-2.28152	1.17447	10.9335	0.0449874	0.00464592	TCCTTATGTACAGATTAACTGTGCTCCATATGGTCACAGGACTTTTCTACAACTGTATCTGTCTGCTTGA
TC177226	NM_002538	Homo sapiens occludin (OCLN), mRNA	SS00000511	1.18737	2.27737	-1.18737	-2.27737	0.864856	10.2098	0.00694315	0.000295376	CAGAGTCTTCGTATAAATCAACACCGGTGCCGGAAGTGGTTCAGGAACTTCCACTGATGTCCCCCGTGGA
TC164235	NM_153343	Homo sapiens ectonucleotide pyrophosphatase/phosphodiesterase 6 (ENPP6), mRNA	SS00002345	1.18728	2.27724	-1.18728	-2.27724	0.7035	14.1294	0.00113367	2.61e-05	GGCTGACGAAGGATGGTTCATAACTGAGAATCGAGAGCTGCTTCCATTCTGGATGAACAGCACTGGCAAG
NONE	NONE	NONE	SS00007921	1.18233	2.26943	-1.18233	-2.26943	1.08147	10.7619	0.0302227	0.00255568	TCCTCCAAATGACAAAGTTTGGGGAATTTTAAAATTTTCCTAGCATCACCCTTGTGCTCATCAGGTAATC
TC185769	NONE	NONE	SS00011162	1.17244	2.25392	-1.17244	-2.25392	0.707499	10.0612	0.00137954	3.36e-05	GCCCATTATGGGCTAATAATTATGCCTTAAAAAATCAGAACTTTTCCCCCCATTATACTGATGTGGCCAT
TC169900	NM_005940	Homo sapiens matrix metalloproteinase 11 (stromelysin 3) (MMP11), mRNA	SS00008971	1.16332	2.23973	-1.16332	-2.23973	0.634985	10.444	0.000529625	9.25e-06	CCATCAACCGTCTCAGACTTGGACCAGGAGGCTTTAGTGTTAAGAGTGAGGGTGGCTGAGGGTGCCCATG
TC189432	NONE	NONE	SS00009208	1.15891	2.23288	-1.15891	-2.23288	0.999008	9.21173	0.0219539	0.00155538	TTCACTTATCTTTTCTAAAGCAGCACCTTTGGACACCTCATTCTGGGAAGCCTGCTCGAGTCATAGTAAA
TC183740	NM_001878	Homo sapiens cellular retinoic acid binding protein 2 (CRABP2), mRNA	SS00001787	1.1567	2.22946	-1.1567	-2.22946	0.515935	8.54039	5.73e-05	5.39e-07	AATGATGGAGAGCTGATCCTGACCATGACGGCAGATGACATCGTGTGCACCAGGGTCTATGTCCGAGAGT
TC163981	NONE	NONE	SS00012001	1.15055	2.21998	-1.15055	-2.21998	1.01072	10.0902	0.0242454	0.00184242	TTTAAAAAGGCTCACGACCGGAGAAGAGGTATCCCCAACGTTGACCGTCTTTTTTCGGACAGCAGAAACA
TC187887	NM_003238	Homo sapiens transforming growth factor, beta 2 (TGFB2), mRNA	SS00000662	1.14682	2.21425	-1.14682	-2.21425	0.793018	11.4371	0.00453846	0.0001741	TCCCAGGATTTAGAACCGCTCACTATCCTCTACTACATCGGCAAAACGCCCAAGATCGAGCAGCTTTCTA
TC182832	NM_002474	Homo sapiens myosin, heavy polypeptide 11, smooth muscle (MYH11), transcript variant SM1, mRNA	SS00010124	1.14454	2.21076	-1.14454	-2.21076	0.76371	12.8851	0.00357234	0.000116677	GAACTCCGCTTAGCACTGTCCAAATCCATTTGCAAAGTCCAAACATCACCGACACCCCTCACGATGAATA
TC181768	NM_002592	Homo sapiens proliferating cell nuclear antigen (PCNA), transcript variant 1, mRNA	SS00012995	1.14057	2.20468	-1.14057	-2.20468	0.947117	11.9323	0.0176231	0.00112182	GTGAGAAGGCCTGGCAGTAATTGTGCTACAAGGTCACAAATTGGCATGCTGCATAATGAGAATTGCTTTA
TC187327	NONE	NONE	SS00012942	1.13876	2.20192	-1.13876	-2.20192	0.87091	12.2678	0.0103616	0.000509037	ACCTGCACGTGACTGTATCTGGGTTCCATGGGCAGGTGGGACGGAAATCTGCTCTTAGGTGGGGTGGCTG
TC162654	NM_002970	Homo sapiens spermidine/spermine N1-acetyltransferase (SAT), mRNA	SS00001315	1.13691	2.19909	-1.13691	-2.19909	0.827789	11.9971	0.00718965	0.000307366	AGCAGATTGCAGAGTGGCCAGTCCACGGTTTTAGCCTGGCTTCAGCTAGCTCTAATGTGTGCTTTTTGCG
TC163712	NM_006745	Homo sapiens sterol-C4-methyl oxidase-like (SC4MOL), mRNA	SS00000116	1.12856	2.1864	-1.12856	-2.1864	0.730891	10.7022	0.00281672	8.42e-05	AGCATCTTTAGTTCGGCATCCTTGGCTGTGGAGTATGTAGATTCACTTCTACCTGAGAATCCTCTGCAGG
TC183178	NM_003887	Homo sapiens development and differentiation enhancing factor 2 (DDEF2), mRNA	SS00012235	1.12102	2.17501	-1.12102	-2.17501	1.11971	11.6201	0.048356	0.00519598	GATGTATGAGATTCGGTTCACTCGCTCGATGACCTTGGTCTCGTTGCAGCGCAGCTGTACATATTGTATA
TC195745	NONE	NONE	SS00009526	1.11954	2.17278	-1.11954	-2.17278	0.760868	8.86947	0.00407394	0.000147926	CCCCACTCAATAGTGTAGCTTAACATGCTGAGTGAGGCACATTCCCCTATGGAGTGTCTGTATCACTATT
TC185881	NM_000599	Homo sapiens insulin-like growth factor binding protein 5 (IGFBP5), mRNA	SS00012164	1.11697	2.16892	-1.11697	-2.16892	0.975527	11.9168	0.0238821	0.00178318	ACACAGTAGCCCACACGGATAGACAGTTGTCAGACAAGATTCCTTCAGATTCCGAGTTGCCTACCGGTTT
TC185769	NONE	NONE	SS00011609	1.11219	2.16174	-1.11219	-2.16174	1.06636	10.744	0.0399221	0.00383162	TCACAGACTGTCAAGGAATAAGTGGAAGTTGCTGTTATGACATAGTGCTGGCACTCATATTATCTACAGT
TC164459	NONE	NONE	SS00012180	1.10994	2.15837	-1.10994	-2.15837	0.948474	11.9679	0.021193	0.00147977	AGGGCTGTGTGTTGAGGTTACTCTTTTTTAAAAGTAAGAGTCCGCCTGGCCCTTGGGTGGCCTTTGCAGA
TC166568	NONE	NONE	SS00007659	1.10874	2.15658	-1.10874	-2.15658	0.819161	10.6901	0.00815095	0.000367495	GTAGTTTCAGTCTTCTGGAGCAGAGATATGAGGGAGTAGGAGTTACCAGTTCTCCCTCTGTGTGGAGAAA
TC182497	NM_000491	Homo sapiens complement component 1, q subcomponent, beta polypeptide (C1QB), mRNA	SS00004257	1.10734	2.15448	-1.10734	-2.15448	0.807937	15.0338	0.00748475	0.000323111	CCCAGGCAAAGCACACAGTAGGGCTCCATGGATATTGCTGAATGAACAAGTAAATAAACTTTTCAAGGCC
TC180818	NM_006815	Homo sapiens coated vesicle membrane protein (RNP24), mRNA	SS00006585	1.0999	2.1434	-1.0999	-2.1434	0.938754	12.2922	0.0211268	0.00147294	AGGAATTTATAAAGGAGACCGGGAGTCCAGTGGGAAATACACATTTGCTGCTCACATGGATGGAACATAT
TC186899	NONE	NONE	SS00011432	1.09801	2.1406	-1.09801	-2.1406	1.06253	10.1383	0.0415737	0.00413694	CTCGCCCCTGTCCTGAACCATTTCTTGAGACTTGTTTTCTTCTTACCAGAACATTCCACAGATGCAGTAA
TC199022	NM_003392	Homo sapiens wingless-type MMTV integration site family, member 5A (WNT5A), mRNA	SS00009593	1.09597	2.13757	-1.09597	-2.13757	0.677171	9.96221	0.00194965	5.05e-05	AACCCTCATAGGCGTGGTGGCCTTCTTATCACCTCAGCCACCTGTGGCTCTTAACTTATTGCACAAGGAT
TC163116	NM_002775	Homo sapiens protease, serine, 11 (IGF binding) (PRSS11), mRNA	SS00001414	1.09426	2.13503	-1.09426	-2.13503	0.634946	11.6712	0.00104391	2.34e-05	TCGGACAGTCGACATCTGTCTCCTCCTTTAACTGAGTCATCATCCTAGTCCAGCTAAGGCTGTTGCTGTA
TC182890	NM_198576	Homo sapiens agrin (AGRN), mRNA	SS00012161	1.09384	2.13441	-1.09384	-2.13441	0.76096	12.0591	0.00501257	0.000197271	CTGGGCCTGGGGTGTCAGGCTCAGAGGCCGGAGGGAGCCTCACACGTCCTGTTACTAACTCCAATCTGTG
TC182862	NM_014399	Homo sapiens transmembrane 4 superfamily member 13 (TM4SF13), mRNA	SS00008477	1.09361	2.13407	-1.09361	-2.13407	0.745756	12.1643	0.00423491	0.000158471	CTCCTCTGTACCTCAGTGGTACCTGTAATCTCCTATATTAACAGTGTCTGGCACTGTCCACTGTTGCCTT
TC181846	NM_005742	Homo sapiens thioredoxin domain containing 7 (protein disulfide isomerase) (TXNDC7), mRNA	SS00005880	1.08891	2.12713	-1.08891	-2.12713	0.838793	13.0048	0.0112418	0.000569905	TTGATAAGAACGTTCTCGACAGCGAAGATGTTTGGATGGTTGAGTTCTATGCTCCTTGGTGTGGACACTG
TC184623	NM_000186	Homo sapiens complement factor H (CFH), mRNA	SS00002394	1.08498	2.12135	-1.08498	-2.12135	0.798491	12.1877	0.00809582	0.000361338	AGATGGATAGGAAAGCCAGCATGCAGAGATGTTTCCTGTGTGAATCCACCCAGTGTGGAAAACGCTGTTA
TC165799	NM_021035	Homo sapiens KIAA1404 protein (KIAA1404), mRNA	SS00010096	1.08444	2.12056	-1.08444	-2.12056	0.625862	10.953	0.00101611	2.23e-05	GCTCCAGAGGCAGAGAGGAGCACAGTGAAGCAGACTCATTCTAATTGCCAGGCTCTAACTTGCAGACTAA
TC195690	NONE	NONE	SS00007844	1.08304	2.11849	-1.08304	-2.11849	0.632987	9.10006	0.00113367	2.62e-05	CTGCTCCTTGCTCAGTGTAGTGTCTTGAAAGTGAACATGGTGACAGTACTTTTAAAATAAAGGTACACAA
TC185416	NM_003616	Homo sapiens survival of motor neuron protein interacting protein 1 (SIP1), mRNA	SS00008834	1.08249	2.11768	-1.08249	-2.11768	1.00458	11.7352	0.0340612	0.0030067	GGTTAGCAGGTATTTTGATCAACGTGACTTAGCTGATGAGCCATCTTGATGTAGCTGCGCTCTTGAAGAT
TC186179	NONE	NONE	SS00012184	1.07561	2.10762	-1.07561	-2.10762	0.844585	9.61841	0.0127556	0.000694643	TGAAGGGTCCAAAAGGAAGAGAACAATAGCCCTACTACGAACCCGACCCAACACCAAGCACTGCCAATGG
NONE	NM_020469	Homo sapiens ABO blood group (transferase A, alpha 1-3-N-acetylgalactosaminyltransferase; transferase B, alpha 1-3-galactosyltransferase) (ABO), mRNA	SS00000463	1.07529	2.10715	-1.07529	-2.10715	0.896171	10.2321	0.0186016	0.00121064	TGTAGCTCTGCTAACCAGACAAGCCTCATGCAGGTGCCGACTGTGGCTTTGCTTTCTTTACTGGAGCAGC
TC192277	NONE	NONE	SS00012543	1.06787	2.09633	-1.06787	-2.09633	1.07034	8.33716	0.04931	0.00543765	TTATGTCGTTCTGGCTGCTTGCAGTATCAGTTTGCCCCTCTTGTTAGGAAGCTATGTAACAATCTGTCGT
TC163021	NM_053032	Homo sapiens myosin, light polypeptide kinase (MYLK), transcript variant 8, mRNA	SS00003417	1.06596	2.09357	-1.06596	-2.09357	0.691915	11.0925	0.00303191	9.45e-05	CTCTTCAGCAACAGTGGTTGATACCCAGCAGCGTTACTGATGGGCATTAATTTGAATTAGCTGGCCTCTT
TC185037	NM_006479	Homo sapiens RAD51 associated protein 1 (RAD51AP1), mRNA	SS00005207	1.06426	2.0911	-1.06426	-2.0911	0.785864	8.89691	0.00836312	0.00038201	AGTTAAACCTTTGCATCCCAGCGCCGCTAGTAGTTGTGTGTAGCAGCAAGGCAATGTTTGATTAAGAGGA
TC165592	NM_024911	Homo sapiens putative NFkB activating protein 373 (FLJ23091), transcript variant 1, mRNA	SS00006591	1.06073	2.08598	-1.06073	-2.08598	0.437756	10.0346	3.25e-05	2.55e-07	TCTTCTTCATTGTTAGTCAGGTGACTGAAGGCCACTGGAAGTGGGGCGGTGTTACGGTCCAAGTGAACAG
BF079221	NONE	NONE	SS00010282	1.0548	2.07742	-1.0548	-2.07742	0.943959	7.09	0.0277895	0.0022715	GATACATTTGGACTACTTACAGGTAAGGTAATGATCGGTGCATCAGGACTTCCTTCTACCATGCGTGTTT
AW346882	NONE	NONE	SS00011728	1.05444	2.07691	-1.05444	-2.07691	0.921011	7.85563	0.0243497	0.00185289	GTGCAGACTAACGACCTTAGCAGATGAACTTTCAGAAAAGTATGATATTAATGACCCCTTCACAGACCTT
TC163136	NM_021034	Homo sapiens interferon induced transmembrane protein 3 (1-8U) (IFITM3), mRNA	SS00004287	1.05338	2.07539	-1.05338	-2.07539	0.581231	14.7695	0.000711459	1.35e-05	CTGCGGCCTGAGGCAGCCCCTCCTTTCACAGCAGCACATACACATGTGTGTCTACAGTTTAATAAAAGAA
TC170285	NM_001146	Homo sapiens angiopoietin 1 (ANGPT1), transcript variant 1, mRNA	SS00009951	1.05193	2.0733	-1.05193	-2.0733	0.524976	10.2235	0.000265182	3.66e-06	GTACACACTGAGAACCGAGTTAATGGACTGGGAAGGAAACCGAGCCTATTCACAATACGACAGATTCCAC
TC186304	NM_033346	Homo sapiens bone morphogenetic protein receptor, type II (serine/threonine kinase) (BMPR2), transcript variant 2, mRNA	SS00012974	1.05149	2.07267	-1.05149	-2.07267	0.818919	11.6278	0.0124009	0.000656011	GAAAGGCTGAAAAATATTGGCAATTCCTCAGAACCCTCTTTCTTGTTAACGGGTATCTTTTGTTGGTGTG
TC171353	NM_004673	Homo sapiens angiopoietin-like 1 (ANGPTL1), mRNA	SS00007392	1.04786	2.06746	-1.04786	-2.06746	0.854873	8.70067	0.0166218	0.00101812	CGAATACCGAGGCGGGTCCTACTCCTTGAGAGCAGTTCAGATGATGATCAAGCCTATTGACTGAAGAGAA
NONE	NM_000027	Homo sapiens aspartylglucosaminidase (AGA), mRNA	SS00004021	1.04228	2.05948	-1.04228	-2.05948	0.689201	11.6248	0.00361065	0.00012077	GCCGAAAGATGGGGTTTATCAATGAGGATTTATCCACCAGTGGTTCTCAGGCTCTCCATGCAGACTGGCT
TC191134	NONE	NONE	SS00010596	1.03868	2.05434	-1.03868	-2.05434	0.649346	11.222	0.00226158	6.41e-05	CATCACAAGGGAACTCCTTAGGAATACTTTCAAGCATACAAAAGAATAAACTCTCACCCAGATTCAAGAC
NONE	NM_020190	Homo sapiens olfactomedin-like 3 (OLFML3), mRNA	SS00005527	1.03095	2.04337	-1.03095	-2.04337	0.727191	12.7369	0.00600281	0.000247215	TTCACATGGGACTCCAGATCTTGAGGAATCCCTTTGGAGCTGAGAGAGAAAGCCCGCAGCAATTCATTCC
TC165862	NM_006106	Homo sapiens Yes-associated protein 1, 65kDa (YAP1), mRNA	SS00009085	1.03058	2.04285	-1.03058	-2.04285	0.989588	11.7079	0.0410007	0.00402422	CTCAATGTTGTAGCAGCACCGTGGCACTGACACATGGTGCTTTGATTTTATCGTAGCTTCTGTACTGACC
TC166805	NONE	NONE	SS00011039	1.02936	2.04112	-1.02936	-2.04112	0.692132	10.1637	0.00407394	0.00014819	TTATGTCACTGTCAAGGCGAATGCACTTCATCAGAGCTAAGAAGTCAAAGCGGTTGTTCTCAGATCTTTT
TC172765	NONE	NONE	SS00012680	1.02789	2.03904	-1.02789	-2.03904	0.980233	8.52844	0.0399221	0.00382425	GGCAGCCAGGTTGGCCCCTATTTGGGATCACAGAGCTTTGATGAAGTTACCAAAATATCTATGAACTCAC
TC178818	NM_018058	Homo sapiens cartilage acidic protein 1 (CRTAC1), mRNA	SS00003663	1.02758	2.03861	-1.02758	-2.03861	0.611865	8.32907	0.00147949	3.68e-05	CAACGAATGCATCCAGTTCCCATTCGTGTGTCCTCGAGACAAGCCCGTGTGTGTCAACACATACGGAAGC
TC184129	NM_014583	Homo sapiens LIM and cysteine-rich domains 1 (LMCD1), mRNA	SS00003576	1.02666	2.03731	-1.02666	-2.03731	0.942147	9.94663	0.0325076	0.00283384	TCGGGCTTCGAGCCACATTCGTGGAGGAAAATATGCAAGTCCTGCAAATGCAGCCAAGAGGACCACTTCC
TC163967	NM_002906	Homo sapiens radixin (RDX), mRNA	SS00007245	1.02659	2.03721	-1.02659	-2.03721	0.749788	11.5547	0.00800507	0.00035645	ATAACTGGTTAACCTTGAAGTGGCTGTTGTACGGTGGTTGTGCACATGCTTCAGAGCACCGTGGAAGAGA
TC162822	NM_001418	Homo sapiens eukaryotic translation initiation factor 4 gamma, 2 (EIF4G2), mRNA	SS00002597	1.02396	2.0335	-1.02396	-2.0335	0.798146	11.8101	0.0126634	0.000679001	CCAGAGTCAGGGACTCTTATCCCAGCTGCAAGGACAGTCGAAGGATATGCCACCTCGGTTTTCTAAGAAA
TC164148	NM_006371	Homo sapiens cartilage associated protein (CRTAP), mRNA	SS00004561	1.02147	2.02998	-1.02147	-2.02998	0.701057	11.0615	0.00484246	0.00018728	GAAGTTCTGGAATGCAAAATCCAGTGTGAAGAGAACCTCACCCCAGTTATAGGAGGCTATCCAGTGGAGA
TC189596	XM_043118	PREDICTED: Homo sapiens KIAA0286 protein (KIAA0286), mRNA	SS00003979	1.01665	2.02321	-1.01665	-2.02321	0.973299	7.9566	0.0404878	0.00396299	CAACTTCCTGACTTAGATGGTCATCGGTTATTTGGTACCTCAGTGGTCCGGGTTGCATGTATTATGCCAG
TC183248	NM_006084	Homo sapiens interferon-stimulated transcription factor 3, gamma 48kDa (ISGF3G), mRNA	SS00001608	1.00822	2.01143	-1.00822	-2.01143	0.536212	12.2553	0.000545327	9.58e-06	GTCGACCTCCTTACCACGTGATGATTTTGTCCTTGAACTCCTCATGGACCCTGATTGGTGGGGAACTCAA
TC183204	NM_002810	Homo sapiens proteasome (prosome, macropain) 26S subunit, non-ATPase, 4 (PSMD4), transcript variant 1, mRNA	SS00001825	1.00631	2.00876	-1.00631	-2.00876	0.706521	11.9963	0.00592789	0.00024351	CATTGCCTTCGTGGGAAGCCCTGTGGAGGACAATGAGAAAGATCTGGTGAAATTGGCTAAACGCCTCAAG
NONE	NM_001451	Homo sapiens forkhead box F1 (FOXF1), mRNA	SS00007216	1.00606	2.00842	-1.00606	-2.00842	0.880768	10.9971	0.025081	0.0019531	TACGTTCTCTCCCTAATAATCGAAACACCGCATAGGCTCCTCCGTTTATCAGTATTAATGGTGTAACTTT
TC165076	NM_012197	Homo sapiens RAB GTPase activating protein 1 (RABGAP1), mRNA	SS00009091	1.00455	2.00632	-1.00455	-2.00632	0.862511	9.28355	0.022989	0.00165803	GGTTATTTGGGCACTTAATTTCACTCAAGGTTTGTCAGGCTCTGCTCTGCACCTGCTGTCGTGAGAGCTG
TC164875	NM_177537	Homo sapiens melanoma antigen, family D, 4 (MAGED4), transcript variant 3, mRNA	SS00004114	1.00359	2.00498	-1.00359	-2.00498	0.797904	11.0777	0.0145995	0.000834911	ATCCCCTTCGCTTTCTGGGCCAGATACCATCAGTACATTCTGAACAGCAACCGTGCCAACAGGAGAGCCA
TC190764	NONE	NONE	SS00012583	1.00238	2.0033	-1.00238	-2.0033	0.949404	9.06576	0.0391162	0.00368103	TTCAAGCCAGAAAGCTGTGTTCTCCACGAGATGCAACACAAGCAGCACTGGGATGTGTGTATTTATATGG
TC183944	NM_007268	Homo sapiens V-set and immunoglobulin domain containing 4 (VSIG4), mRNA	SS00006480	1.00232	2.00322	-1.00232	-2.00322	0.836146	13.0115	0.019381	0.00129247	GGCAACCAAGTCGTGAGAGATAAGATCATTGAACTCCATGTCCAGAAACTCTCTGTTTCCAAGCCCACGG
BF079229	NONE	NONE	SS00013081	0.998489	1.99791	-0.998489	-1.99791	0.894018	8.41854	0.0286092	0.00236541	GTTTGTCTTCTCTGCCCCGTTTTTACATGAGTGATAGCATATCCCATACATTCTTCTGCTCCTCACTTTT
TC183007	NM_004574	Homo sapiens peanut-like 2 (Drosophila) (PNUTL2), transcript variant 1, mRNA	SS00002596	0.997766	1.99691	-0.997766	-1.99691	0.495223	13.2035	0.000289434	4.08e-06	AAGACAGATGAAGGAGACCCATTAGCTGGCTTTCAGCCTTGAATATTTAAATCACCGCCTCTTCCTCCTG
TC166529	XM_376588	PREDICTED: Homo sapiens KIAA0644 gene product (KIAA0644), mRNA	SS00012526	0.992771	1.99	-0.992771	-1.99	0.777542	11.9497	0.0132935	0.000733666	GTCTTATCCGTGGGGCCGAAACTTAATAAACCACAGGAAATGGACTGTCATTCTTAGTTTGCTGCCAGGG
TC166575	NM_002915	Homo sapiens replication factor C (activator 1) 3, 38kDa (RFC3), transcript variant 1, mRNA	SS00003904	0.990561	1.98696	-0.990561	-1.98696	0.613509	11.2732	0.00224397	6.32e-05	GCTGGAAATAGTGACCGGGTAGTAATTCAGGAGATGTTAAAAACAGTGGCGCAATCACAGCAACTTGAAA
TC163527	NM_014177	Homo sapiens HSPC154 protein (HSPC154), mRNA	SS00007797	0.989803	1.98591	-0.989803	-1.98591	0.729559	10.001	0.00875886	0.000409083	ATGATTTGTACCTTACTACGAGCTGTACGGTGCACGGGAAAGCTGCACAGCTTCTCGGGGAAGCAGTTGT
TC186861	NONE	NONE	SS00007782	0.989658	1.98571	-0.989658	-1.98571	0.563689	9.92992	0.00104409	2.36e-05	GCACCCTTTCCTCCAAACGCCTTCATGCTGACGTTCGGGTGTTTATGTTAACTTAATCTGTACAGTTCGT
TC167608	NM_018894	Homo sapiens EGF-containing fibulin-like extracellular matrix protein 1 (EFEMP1), transcript variant 2, mRNA	SS00001962	0.988951	1.98474	-0.988951	-1.98474	0.628573	11.8354	0.00283404	8.5e-05	TTCCGTTGTTACCCACGAAATCCTTGTCAAGATCCCTACGTACTAACATCAGAGAAACGGTGCGTTTGCC
NONE	NONE	NONE	SS00011694	0.988044	1.98349	-0.988044	-1.98349	0.756407	9.79616	0.0115843	0.000593959	TGATCACGTGTCATGTTCACCCACTAAGGAAGTCGCCCCGCTCCTGGACCACATCGTTTCATGAGTCGGT
TC182416	NM_014509	Homo sapiens kraken-like (dJ222E13.1), mRNA	SS00001384	0.974251	1.96462	-0.974251	-1.96462	0.440025	10.8115	0.000118633	1.31e-06	AAGGGAACAGGACAAGATTCTGACCTTAACATCTGACCTCAAGACAGTGTCTGGATCGGGGGCATTATCT
TC190879	NM_006329	Homo sapiens fibulin 5 (FBLN5), mRNA	SS00000136	0.971546	1.96094	-0.971546	-1.96094	0.540557	10.4691	0.000906153	1.87e-05	GTGAGCACAGAAACCACACGTGCATCCTGCAGCAGACCTGCTACAATTTGCAAGGGGGCTTCAAATGCAT
TC184270	NM_198282	Homo sapiens hypothetical protein LOC340061 (LOC340061), mRNA	SS00004757	0.965532	1.95278	-0.965532	-1.95278	0.809629	10.9786	0.0203518	0.00139763	AAAAAGGAACTTCAACGTGGCTCATGGACTGGCCTGGTCTTATTACATCGGGTACCTGCGGCTGATCCTC
TC164459	NONE	NONE	SS00011361	0.965521	1.95277	-0.965521	-1.95277	0.578711	10.3958	0.00180317	4.58e-05	AAAGTTGACCACTGTTCACTGCCCACGTGATCAGTTGTAAGATTACAATGCTGCATGCTAGTTGGTTACA
TC165093	NM_003472	Homo sapiens DEK oncogene (DNA binding) (DEK), mRNA	SS00009239	0.96433	1.95116	-0.96433	-1.95116	0.779742	10.1528	0.0165937	0.00101411	AAATACACAAGCTTCAGCTGTCCAGATGACTGAACCGGAACTTTCTCCTGCATGTGTATATATGTCAAAT
TC163162	NM_002979	Homo sapiens sterol carrier protein 2 (SCP2), transcript variant 1, mRNA	SS00012064	0.963635	1.95022	-0.963635	-1.95022	0.834344	13.0916	0.0242454	0.00184049	ATTCTGCTGAAGAGTCAATTTAAGTTTTCCTTGGGAGGCCGAGGGAAGAGAACGAACACCAGTAGTGGAA
TC188401	NM_016323	Homo sapiens hect domain and RLD 5 (HERC5), mRNA	SS00005139	0.963585	1.95015	-0.963585	-1.95015	0.865531	9.81011	0.0296559	0.00248996	CCTCCCTCACACTCCACCCCTTTGGAGGAATAGCTTCAGAAATTAACATTAACTCAGAACTTAACCAAAG
TC187466	NONE	NONE	SS00008072	0.962799	1.94909	-0.962799	-1.94909	0.517249	9.71934	0.000672018	1.25e-05	GGGAGGGTGCCTGATTTGATTTTTCTGACCTAGCCTTGTGGGCACCTAGGGTGAAGAGGCCTAAATAAAG
TC163547	NM_130440	Homo sapiens protein tyrosine phosphatase, receptor type, F (PTPRF), transcript variant 2, mRNA	SS00008482	0.960628	1.94616	-0.960628	-1.94616	0.800966	12.2425	0.0198246	0.00133656	CGTCCCCGGATCTAGCTAGGCTGTCAAGATCAACAATCCAGGGTTGGAAATGTTGAATGAGACATTCATT
TC165195	NM_015373	Homo sapiens PKD2 interactor, golgi and endoplasmic reticulum associated 1 (PGEA1), transcript variant 1, mRNA	SS00010997	0.960346	1.94578	-0.960346	-1.94578	0.664149	10.7964	0.00550522	0.00022327	TATCATACAACGGGACCAAAAGGCGCTGGCCCCCTTGGGTTGCAGTAGAAAGGTGACAACATAGTGGAAA
TC162989	NM_004079	Homo sapiens cathepsin S (CTSS), mRNA	SS00003887	0.958551	1.94336	-0.958551	-1.94336	0.785591	14.1479	0.0179926	0.00115099	TGATATCATTGATGAGTTGCGTGAGAGTTCCCAGCCAATGGCCGAGAAATGTCACTTACAAGTCAAACCC
TC186338	NM_199324	Homo sapiens HIV-1 induced protein HIN-1 (HSHIN1), transcript variant 1, mRNA	SS00011588	0.957717	1.94223	-0.957717	-1.94223	0.855544	11.0794	0.0287934	0.00239268	GTTTTTAGGAAATCCTAGAAGAGGGGTGGGTGCATGTCTTAATGCTGGGAAACAGCAACTCTGGGGTTGA
TC165415	NM_014033	Homo sapiens DKFZP586A0522 protein (DKFZP586A0522), mRNA	SS00006174	0.956902	1.94114	-0.956902	-1.94114	0.710492	13.057	0.0095536	0.000459356	TGCTGGACTTTCTGGGCGTGTGGAGCTGGATGTGCAAAAAATGGTTTCCCTACTTCTTGGGGAGGTTCAG
TC163166	NM_199511	Homo sapiens steroid sensitive gene 1 (URB), transcript variant 1, mRNA	SS00005135	0.95541	1.93913	-0.95541	-1.93913	0.728472	10.8902	0.0115843	0.000594535	GACAAAATTCTTAGTAATGAGTATGAGGATAAGTATGACCTCAGCCGGCCGACGGCGTCTCAGCTGGAGG
TC165079	NM_003020	Homo sapiens secretory granule, neuroendocrine protein 1 (7B2 protein) (SGNE1), mRNA	SS00000573	0.954136	1.93742	-0.954136	-1.93742	0.714907	12.5354	0.0102741	0.000503665	TGATTATGTAGTTCCTCCAGCCCTTGGGCGTTGTTACACACCAATAAAGGAGATCTTGCCCCAGAGGAGG
TC165879	NM_007026	Homo sapiens dual specificity phosphatase 14 (DUSP14), mRNA	SS00004661	0.952978	1.93586	-0.952978	-1.93586	0.818764	11.2471	0.0234895	0.00174078	TACGGCATAGTTCCAGACGTTTATGAGAAGGAATCCCGACACCTGATGCCTTACTGGGGGATTTAAGCCA
TC185103	NM_000511	Homo sapiens fucosyltransferase 2 (secretor status included) (FUT2), mRNA	SS00001148	0.952116	1.93471	-0.952116	-1.93471	0.776136	9.63558	0.0174971	0.00110465	CAGGGCTGTAGGATGCAAAACAGAGAAGCCCTGAATTGCTGTGCAGGTTGGTCATACACAAAGGCACCTG
TC166288	NM_198968	Homo sapiens DAZ interacting protein 1 (DZIP1), mRNA	SS00011494	0.948749	1.9302	-0.948749	-1.9302	0.733778	9.95812	0.012671	0.000685936	CCCATGTTAACATGGTACATTTTCCAGAAGTACCTTTTCCATATGCAGTTTTGAGCCATTCTAGGCATGT
TC183423	NM_152740	Homo sapiens 3-hydroxyisobutyrate dehydrogenase (HIBADH), mRNA	SS00005366	0.947131	1.92804	-0.947131	-1.92804	0.539719	11.0857	0.00113404	2.67e-05	GTTCTGAGTTTGCCCTTCGGCTGTAGACACTGGGAAACCAAACTCTATCTTGGAGCCGCTTATAGCTCAC
TC181883	NM_016480	Homo sapiens poly(A) binding protein interacting protein 2 (PAIP2), mRNA	SS00001540	0.946632	1.92737	-0.946632	-1.92737	0.91799	13.3792	0.0442972	0.00454223	ATTGGCCCCATAGCTTGATGTAAAAGACAGCGAGGAAAGAAGCACCAGTCAAGTTGTGTCAAAGCACCAA
TC197673	NM_021229	Homo sapiens netrin 4 (NTN4), mRNA	SS00008188	0.944616	1.92468	-0.944616	-1.92468	0.64191	10.1978	0.00490157	0.000191103	AAGGAATCCCCAACCCTACTATCAGAAAAGGTGTTTCTTAAAAAGAGCCTTCTCTTACGTGGTGTGTGTG
TC188233	NM_001140	Homo sapiens arachidonate 15-lipoxygenase (ALOX15), mRNA	SS00001045	0.943735	1.9235	-0.943735	-1.9235	0.462343	9.25434	0.000293988	4.27e-06	GAGAGAGCCCAGCTTTCTAACCAGATGGGATTCACCGCGTGTCCTGAAACCAGACACGACATGAAGCAAA
TC165776	NM_033331	Homo sapiens CDC14 cell division cycle 14 homolog B (S. cerevisiae) (CDC14B), transcript variant 2, mRNA	SS00009300	0.940571	1.91929	-0.940571	-1.91929	0.816883	8.81951	0.0248434	0.00192681	CTACAGTGGAAACGCCCCGTTTCTCATTTGTTATAGAAGATCTTGTTGCTGTGGGATAGGAAAACAGGGC
TC162161	NONE	NONE	SS00006816	0.935874	1.91305	-0.935874	-1.91305	0.781252	11.7069	0.0202467	0.00138406	AGGAGAGGGCAGGCGAAGGTCCTATTATAAATCCTTGTAACTGGTGTGAAGTCCTTGGTGTTGCTCTGTG
TC194575	NM_145756	Homo sapiens zinc finger protein 396 (ZNF396), mRNA	SS00009227	0.93473	1.91153	-0.93473	-1.91153	0.707303	9.03214	0.011236	0.000568435	CTAGTGATTGGAGTTACCCCAGAAACATGTGGGATTACATGCCTCTGCTTAGTTAGAACGTTGATAAATC
TC184322	NM_198197	Homo sapiens ubiquitin-activating enzyme E1C (UBA3 homolog, yeast) (UBE1C), transcript variant 3, mRNA	SS00000803	0.928404	1.90317	-0.928404	-1.90317	0.80981	11.5442	0.0256874	0.00201912	TTTTAAAGGAAATGCCCGAGTAATTCTCCCAGGAATGACTGCTTGTATTGAATGCACACTGGAACTGTAC
TC168430	NM_032936	Homo sapiens chromosome 7 open reading frame 35 (C7orf35), mRNA	SS00005935	0.925074	1.89878	-0.925074	-1.89878	0.884252	12.2296	0.0415872	0.00414264	ATTAGCCTTCTGCCTTGCACTCTGTGCTAAACTGGAACAGTTTACTACCATGAATCTGTCCTATGTCTTC
NONE	NONE	NONE	SS00010722	0.924308	1.89777	-0.924308	-1.89777	0.73389	9.83248	0.0152449	0.000900324	ACAAATCTAAGCTAGAGCTTGTCACAAACAACACCGATATGCTTGCGAGTTCACTCCAGACACCACTCAG
TC169122	NONE	NONE	SS00012724	0.924218	1.89765	-0.924218	-1.89765	0.884962	12.3621	0.0420464	0.00419854	TTGTGTCACCGGTACTTTGGGAAAGGAGACTCTCAAGTGAAATCCACACTGGGGTGCAGATGTGGAAAGG
TC166723	NM_016467	Homo sapiens ORM1-like 1 (S. cerevisiae) (ORMDL1), mRNA	SS00003285	0.922666	1.89561	-0.922666	-1.89561	0.7447	9.3235	0.016889	0.00104508	CTGGTATCTTTCTGAAGAGAGGCTTCATAGGCAGGCTGGACAGGCCCAGCTTCTAAGTTAAATGACTATA
TC187184	NM_016141	Homo sapiens dynein, cytoplasmic, light intermediate polypeptide 1 (DNCLI1), mRNA	SS00009132	0.922121	1.8949	-0.922121	-1.8949	0.5958	9.50041	0.00357234	0.000117117	CTGGAAAAGAGAAAATGATCAGTTGTCAGGTTTCCACACCAACATGGAATATGCGAGAAAACTATCAGAT
TC183582	NM_152444	Homo sapiens zinc binding alcohol dehydrogenase, domain containing 1 (ZADH1), mRNA	SS00002899	0.918459	1.89009	-0.918459	-1.89009	0.662768	10.1362	0.00815095	0.000368058	ACTTGTGGATGGACACCTTTCATACTTTCTTGGAGCTATAGGGATGCCTGGTTTGACTTCCTTGATTGGC
TC183327	NM_001885	Homo sapiens crystallin, alpha B (CRYAB), mRNA	SS00005626	0.916142	1.88706	-0.916142	-1.88706	0.73437	12.3747	0.016258	0.000990743	TCCCCGATCACAAGTCTCCATGAACGGGTGGTGAGCTGGGATAATAAAACCCCTGACATCACCATTCCAG
TC183955	NM_001001396	Homo sapiens ATPase, Ca++ transporting, plasma membrane 4 (ATP2B4), transcript variant 2, mRNA	SS00012331	0.916028	1.88691	-0.916028	-1.88691	0.668098	10.98	0.00875924	0.000410174	TATCTGGGGACCACCCCACTGCAGTGGTGGAGGTGGGGCACTTTTAAATGCCCGCTCTTCTCAAGCCATT
TC193376	XM_048747	PREDICTED: Homo sapiens KIAA1223 protein (KIAA1223), mRNA	SS00008139	0.914939	1.88549	-0.914939	-1.88549	0.507034	9.07579	0.000982036	2.12e-05	AAATGCACCTTGTGGCCAAAGGGCAAGGCTATGACTCATTACAGAAGGGATTTATGTTTTTTGAAGAGCT
TC189750	NONE	NONE	SS00008994	0.913519	1.88363	-0.913519	-1.88363	0.771116	9.42401	0.0219539	0.00155814	AGCAACTTTAACAAATGGGCCGGGGACTAGCGTACGTGGTAGTGTTCTAGAAACCCGCGGTAATCACTGA
TC163825	NM_004181	Homo sapiens ubiquitin carboxyl-terminal esterase L1 (ubiquitin thiolesterase) (UCHL1), mRNA	SS00004254	0.913509	1.88362	-0.913509	-1.88362	0.586768	9.06385	0.00347118	0.000112114	TGGCAAAGCGTTCCCCTCACTGTGTGTCTTGTGCCTCAATATCTAATGCTTTAACGGCTACTTTGGTTTG
TC164440	NM_003128	Homo sapiens spectrin, beta, non-erythrocytic 1 (SPTBN1), transcript variant 1, mRNA	SS00000317	0.910006	1.87905	-0.910006	-1.87905	0.85106	11.3641	0.0380588	0.00355645	AAGCACGAGTGGGAGGCCCACAACAAGAAAGCCTCAAGCAGGTCCTGGCACAATGTTTACTGTGTCATAA
TC162702	NM_133503	Homo sapiens decorin (DCN), transcript variant A2, mRNA	SS00013115	0.907786	1.87616	-0.907786	-1.87616	0.880408	14.9318	0.0451177	0.00466409	TTGAACCAGATGATCGTCGTAGAACTTGGCACCAACCCGCTGAAGAGCTCAGGCATTGAAAACGGAGCTT
TC164783	NM_000476	Homo sapiens adenylate kinase 1 (AK1), mRNA	SS00002036	0.903801	1.87099	-0.903801	-1.87099	0.364505	10.0687	5.18e-05	4.66e-07	CGGCTGGAGCACAGGCAGAGGAAGCCACTTTATCCTGTTTTCATGGACAGCCGAACACTAAAGGAATTTC
TC186562	NM_021110	Homo sapiens collagen, type XIV, alpha 1 (undulin) (COL14A1), mRNA	SS00009041	0.901554	1.86808	-0.901554	-1.86808	0.427722	11.6436	0.000256713	3.49e-06	TTTGTATGCTACCTTTGGGGGGGCTCGTTTCATCAGCCTACGTCTCCTGGGATATTGGTAATAGTATTGT
TC165942	XM_027658	PREDICTED: Homo sapiens fibronectin type III domain containing 1 (FNDC1), mRNA	SS00009111	0.897016	1.86221	-0.897016	-1.86221	0.487106	9.78157	0.000880651	1.79e-05	GCCACCAAAGGAAATGTAGCCTACTTAAGATTTATTCTGTGGATTTATCCACGGCTAGGCGCCCAATGTA
TC182681	NM_014145	Homo sapiens chromosome 20 open reading frame 30 (C20orf30), mRNA	SS00002229	0.895046	1.85967	-0.895046	-1.85967	0.713701	13.1775	0.0160559	0.000971243	GTACAGACGATGGCTACATTGACCTTCAGTTTAAGAAAAGCCCTCCTAAGATCCCATATAAGGCCATTGC
TC163192	NM_002116	Homo sapiens major histocompatibility complex, class I, A (HLA-A), mRNA	SS00000964	0.890862	1.85428	-0.890862	-1.85428	0.608603	14.72	0.00551422	0.000224211	GGGGCTTACCCAGTGGCACAGTTCCAAGGGCAAGTTATAAAAATAATGAGGCTCACCTGCTAACCCGACT
TC186024	NM_006297	Homo sapiens X-ray repair complementing defective repair in Chinese hamster cells 1 (XRCC1), mRNA	SS00010132	0.888427	1.85116	-0.888427	-1.85116	0.877885	9.01679	0.0491489	0.00540448	TGACAATAACAGCAACTGCCCAGAGGCTCAGCTGGGCCTGGCCGGGAACCACTGCCTATCATGTATTATT
TC162172	NM_001273	Homo sapiens chromodomain helicase DNA binding protein 4 (CHD4), mRNA	SS00005678	0.887616	1.85012	-0.887616	-1.85012	0.586171	11.4904	0.00425076	0.000159509	TGTTCAACATTGCAGATGGTGGTTTTACTGAGTTGCATTCCCTTTGGCAGAATGAGGAGCGGGCAGCCAC
TC187451	NM_153214	Homo sapiens hypothetical protein FLJ37440 (FLJ37440), mRNA	SS00002816	0.88495	1.8467	-0.88495	-1.8467	0.441621	8.50819	0.000434708	6.95e-06	CCCACACAGATTCTTCCAGAACAAGGAACCAGTGTTCAAGTGTAGATTCTGCCTGAATGAATGCCCTTGG
TC170518	NM_198501	Homo sapiens FLJ42461 protein (FLJ42461), mRNA	SS00011229	0.881357	1.84211	-0.881357	-1.84211	0.73458	10.3128	0.0209405	0.00145119	TTTAGGGAAGGACTGGCCCTTGGTGCTGCGAGGTCGTTTTTATTCACAGCTCTCTTTTTTAGGGGATTTG
TC189702	NM_016569	Homo sapiens T-box 3 (ulnar mammary syndrome) (TBX3), transcript variant 2, mRNA	SS00007738	0.876416	1.83581	-0.876416	-1.83581	0.634963	10.1493	0.00877577	0.000411866	CAGCATTGTTTGAGGGAGGGAAGGCCCTACCACCCTTGTTTAATCTCTATTAAGGAACTCTGTGTCTTTT
TC164993	NM_148919	Homo sapiens proteasome (prosome, macropain) subunit, beta type, 8 (large multifunctional protease 7) (PSMB8), transcript variant 2, mRNA	SS00000703	0.874436	1.83329	-0.874436	-1.83329	0.572138	13.0156	0.00408723	0.000149527	ATGAAAATGGGACTCGGCTCTCCGGAAATATGTTCTCCACTGGTAGCGGGAACACCTACGCTTATGGGGT
TC163746	NM_006120	Homo sapiens major histocompatibility complex, class II, DM alpha (HLA-DMA), mRNA	SS00000984	0.872936	1.83139	-0.872936	-1.83139	0.639078	13.3005	0.00954497	0.000457943	CGCCACGGATGACCTCAGCTTCCAGGCCTTTTCTTATTTAAACTTCACACCGACACCCTCTGACCTTTTC
TC190520	NM_031911	Homo sapiens C1q and tumor necrosis factor related protein 7 (C1QTNF7), mRNA	SS00006005	0.872213	1.83047	-0.872213	-1.83047	0.845522	11.0003	0.045663	0.00477297	GGATCCTTGTGGCAGACACTTTGATTTAATCTGGGCCCCTGCCAGGTGGAACAAGAAGAAATGAGCTCCA
NONE	NONE	NONE	SS00000439	0.870804	1.82868	-0.870804	-1.82868	0.569174	10.7471	0.00408723	0.000149278	TTGCTCTACAACAGGACAAGCATCTTTTCTAACAGTGACCTTCTCTATGGGTCAGGGACTGGCTTCAGGT
NONE	NM_183384	Homo sapiens ring finger protein 13 (RNF13), transcript variant 5, mRNA	SS00007390	0.870633	1.82846	-0.870633	-1.82846	0.679309	10.2805	0.0145349	0.000828006	AACTCCCATCCCCCATAAAGTTACCTAGAGTGGTTGAGCTGGAATAGGCTTGTTCTGGTATTTCCCAAAA
TC167746	NONE	NONE	SS00012818	0.870052	1.82773	-0.870052	-1.82773	0.744976	9.41059	0.0242454	0.00184142	CCCTCTCTCAATGTCTTGTGTGTCCAGCCATGTGGAGACCAGGTTTGCAAACGTGGGAATTAACTCCTTC
TC182491	NM_001219	Homo sapiens calumenin (CALU), mRNA	SS00008522	0.868415	1.82566	-0.868415	-1.82566	0.6634	12.038	0.012671	0.000686067	GCATAGCCAATGCTTATCAAAGAGGAACATTGTAGAAAGAGCTGAAGACATCACCCTCTGTTCCCACCTC
TC183687	NM_006832	Homo sapiens pleckstrin homology domain containing, family C (with FERM domain) member 1 (PLEKHC1), mRNA	SS00003363	0.866103	1.82273	-0.866103	-1.82273	0.632559	10.0518	0.009469	0.000453308	GTGACAATGAAAAACAATATGCGCACTGGATGGCAGCCTGCAGGCTGGCTTCCAAAGGCAAGACTATGGC
TC167174	NM_000932	Homo sapiens phospholipase C, beta 3 (phosphatidylinositol-specific) (PLCB3), mRNA	SS00001944	0.864684	1.82094	-0.864684	-1.82094	0.79717	11.3996	0.0363502	0.003317	TTAAAACCAGGGAAAACACCCTACACTAACTCCCTTCCTTAACCCTCCGGGGGCCCCCATTAGTCCACAG
TC183591	NM_003012	Homo sapiens secreted frizzled-related protein 1 (SFRP1), mRNA	SS00010910	0.860595	1.81579	-0.860595	-1.81579	0.655868	9.95777	0.0126634	0.000680079	TAAATTACAGAAACGCCATTGCCCAAGCCTAGCATCTGTTTTTTGCATCAGACACCAAGTGAGAGCAGCT
TC186429	NM_170731	Homo sapiens brain-derived neurotrophic factor (BDNF), transcript variant 3, mRNA	SS00001113	0.856745	1.81095	-0.856745	-1.81095	0.545414	9.3507	0.00357688	0.000117836	TCGAAAGGCCAACTGAAGCAGTACTTCTACGAGACCAAGTGCAATCCTATGGGGTACACAAAGGAGGGCT
TC181967	NM_017761	Homo sapiens proline-rich nuclear receptor coactivator 2 (PNRC2), mRNA	SS00003388	0.856536	1.81069	-0.856536	-1.81069	0.714966	10.8684	0.0215847	0.00151614	GTCACCAAGTGTTCTTCCTAAACCACCAAGCCACTGGGTTCCTGTTTCCTTCAATCCTTCCGATAAAGAA
TC167938	NM_138376	Homo sapiens tetratricopeptide repeat domain 5 (TTC5), mRNA	SS00003482	0.856123	1.81017	-0.856123	-1.81017	0.549582	9.52618	0.003709	0.000128712	TGTCAATGGTGCTTCGTCAGCTGCGGACTGACTCTGGAGATGAACATTCTCGCCATGTCATGGACAGTGT
TC172426	NONE	NONE	SS00011301	0.856046	1.81007	-0.856046	-1.81007	0.55667	11.931	0.00407394	0.000147063	CTCTGGGCCCTTCTGCTCATACTTGGATATTATTGGTGAGTGGAGAGAAGATGAGGGTAGTGGGGTGGAG
TC181370	XM_496157	PREDICTED: Homo sapiens similar to immunoglobulin heavy chain VH3 (LOC440369), mRNA	SS00010608	0.85544	1.80931	-0.85544	-1.80931	0.603432	11.793	0.00764923	0.00033181	CTGAGTTGAAGAGCGCGCTAACCGCCACCATCACCAAACCCAAAGTGAACACGTTCCGGCCCCAGGTCCA
TC183864	NM_005038	Homo sapiens peptidylprolyl isomerase D (cyclophilin D) (PPID), mRNA	SS00006648	0.854754	1.80845	-0.854754	-1.80845	0.815033	11.6391	0.0428322	0.00429799	TGAATATTGGTGCTTGTAAACTGAAGATGTCCGATTGGCAGGGCGCAGTCGACAGTTGTTTAGAGGCCCT
TC163149	NM_206876	Homo sapiens protein phosphatase 1, catalytic subunit, beta isoform (PPP1CB), transcript variant 3, mRNA	SS00009764	0.854313	1.8079	-0.854313	-1.8079	0.728914	10.4501	0.0241842	0.0018226	GGTCTGACCCAGATAAGGATGTGCAAGGTTGGGGAGAAAATGACCGTGGTGTTTCCTTCACTTTTGGAGC
TC168122	NM_002210	Homo sapiens integrin, alpha V (vitronectin receptor, alpha polypeptide, antigen CD51) (ITGAV), mRNA	SS00009656	0.853929	1.80742	-0.853929	-1.80742	0.514112	9.09155	0.00229952	6.59e-05	TGGAAACCCAATGAAGGCTGGAACTCAACTCTTAGCTGGTCTTCGTTTCAGTGTGCAGCAGCAATCAGAG
TC187842	NM_031461	Homo sapiens CocoaCrisp (LOC83690), mRNA	SS00007904	0.851866	1.80483	-0.851866	-1.80483	0.607648	9.05181	0.00818633	0.000372223	TTTGTATCCTGGCAAATACTCCTGCAGGCCAGGAAGTATAAGAGCAACAAGTTTAACAAAGTTGAACTAA
TC165345	NM_183420	Homo sapiens F-box protein 25 (FBXO25), transcript variant 2, mRNA	SS00005136	0.851842	1.8048	-0.851842	-1.8048	0.611341	8.38574	0.00853989	0.000394547	AGCGCAATTCAGGACATCCGACGGTTCAATTACGTGGTCAGACTTCTGCAACTGATTGCAAAGTCCCAGC
TC162923	NM_007085	Homo sapiens follistatin-like 1 (FSTL1), mRNA	SS00007227	0.84585	1.79732	-0.84585	-1.79732	0.67569	10.9278	0.0169891	0.00105838	AGACAAGTGCAGCTAAGCAAGGCTTCGCTGTCCCAGCCTGTCAACATGCCCATTGATCTTCCACTAACGA
TC183116	NM_018686	Homo sapiens cytidine monophosphate N-acetylneuraminic acid synthetase (CMAS), mRNA	SS00004749	0.843709	1.79466	-0.843709	-1.79466	0.638664	11.9807	0.0124009	0.000658477	CCGTGGTGCCCTCCGAGAGTTTGCAGAGCACATTTTCCTACTAATGGAAAAGGTCGTTAATTCATGCCAA
TC182911	NM_001359	Homo sapiens 2,4-dienoyl CoA reductase 1, mitochondrial (DECR1), nuclear gene encoding mitochondrial protein, mRNA	SS00001064	0.843678	1.79462	-0.843678	-1.79462	0.595822	10.5306	0.0078572	0.000344117	ACTGAAGCTTTTCCGTCTAAGTCCTTCCCACCCTTTCAAAAAGTGATGCTGCCACCAAATACTTTTCAAG
TC187647	NM_144600	Homo sapiens hypothetical protein FLJ31153 (FLJ31153), mRNA	SS00008116	0.843539	1.79445	-0.843539	-1.79445	0.66278	10.5926	0.0154278	0.000919186	TCTCGGAGGATTTGGTTTACACCCAAGGCTGTTGGCAGTGGACACTAAGTTTACCTCAGGAATTGTACTC
TC184770	NM_000853	Homo sapiens glutathione S-transferase theta 1 (GSTT1), mRNA	SS00001965	0.842159	1.79273	-0.842159	-1.79273	0.690159	10.1741	0.0197707	0.00132466	ACAAGTTTCTCCAGAGCAAGGCTTTTCTGGCTGGGCCCCACATCTCTCTGGCTGACCTGGTAGCCATCAC
TC185262	NM_006307	Homo sapiens sushi-repeat-containing protein, X-linked (SRPX), mRNA	SS00008667	0.839306	1.78919	-0.839306	-1.78919	0.581101	10.8424	0.00679445	0.00028692	CTCCATCGTGGCTGGTCAATTTCGTAGTGAAATGAGATACTACAACCATAGACATGTTTTGAATGCAGTA
TC168151	NM_016586	Homo sapiens MAP3K12 binding inhibitory protein 1 (MBIP), mRNA	SS00000085	0.837134	1.7865	-0.837134	-1.7865	0.800592	11.6204	0.0436648	0.00446021	CTCAGAGATGATGTGGTGAAAATTACAATCGATTGGAACAAGCTCCAGAGCCTCTCGGCATTCCAGCCTG
TC185140	NM_000289	Homo sapiens phosphofructokinase, muscle (PFKM), mRNA	SS00004140	0.836405	1.78559	-0.836405	-1.78559	0.726084	9.31771	0.0267974	0.00214227	TCTAAACCTCTCTGCAGTGTGGGGAACAGATTGTCTGATCATCATCAGCTCATCCCCGATAGATCCAAGT
NONE	NONE	NONE	SS00011712	0.836046	1.78515	-0.836046	-1.78515	0.820472	10.5801	0.0488545	0.0053619	GAGGAAATCACCAGTTAATTGTACATTCTGCACTTGACGTCACAGAGCGAACTGAGGTTACAGTCCTATG
TC163181	NM_006826	Homo sapiens tyrosine 3-monooxygenase/tryptophan 5-monooxygenase activation protein, theta polypeptide (YWHAQ), mRNA	SS00001381	0.831205	1.77917	-0.831205	-1.77917	0.541565	13.351	0.00426464	0.000160475	GATAGTCTTTTCACACTGCGGCTTTGGGAAAACGCCATCCCTTGATTTGTATTTGTCTTGGCCTTCCTGG
TC172449	NM_016613	Homo sapiens hypothetical protein DKFZp434L142 (DKFZp434L142), mRNA	SS00007548	0.830965	1.77887	-0.830965	-1.77887	0.616088	9.57308	0.0110973	0.000557941	AACAATGGGAATATTCTGTGCCTTTCACATGTGCTCGGATTATGCTGTGGTTTGGATCACATAGCACATT
NONE	NM_139034	Homo sapiens mitogen-activated protein kinase 7 (MAPK7), transcript variant 4, mRNA	SS00000198	0.829621	1.77722	-0.829621	-1.77722	0.698212	13.3634	0.0231015	0.00168232	CATCAGAGTGAAGCCTGTGAAATACAAGGTTCCTTTAGCGTCGTCTGCAGGGCGTGATTTTGGAGCTGGG
TC189322	NONE	NONE	SS00011879	0.829209	1.77671	-0.829209	-1.77671	0.809189	10.2579	0.0483469	0.0051849	GGGGCCGCGGCGCAGGACGATGTGAACACAGATTCCAAGACGTGGTCCTTTTTTGTAGTTCTTAATTTTT
TC161950	NM_002823	Homo sapiens prothymosin, alpha (gene sequence 28) (PTMA), mRNA	SS00001254	0.827808	1.77499	-0.827808	-1.77499	0.757668	15.1126	0.0359218	0.00325913	CTATTCACCCTCCACTTCCCGTCTCAGAAGAATCCTAAACGTGGTCACCTTCGAGTAGAGAGTCGCCTGC
TC196335	NM_024783	Homo sapiens hypothetical protein FLJ23598 (FLJ23598), mRNA	SS00004014	0.82461	1.77106	-0.82461	-1.77106	0.744446	8.88061	0.033614	0.00294785	GATCTGACGTCTCTAGGTTATCATGTCTGTGACACCCTTCTGGATTTCTGTGATCCTGACCGAACCAAGT
TC185708	NM_004311	Homo sapiens ADP-ribosylation factor-like 3 (ARL3), mRNA	SS00003479	0.819523	1.76482	-0.819523	-1.76482	0.659164	11.9203	0.0181141	0.00117012	TGTAATTGACAGCGCAGACAGAAAAAGATTTGAAGAGACGGGTCAGGAACTAGCTGAATTACTGGAGGAA
TC163178	NM_005347	Homo sapiens heat shock 70kDa protein 5 (glucose-regulated protein, 78kDa) (HSPA5), mRNA	SS00000471	0.818068	1.76304	-0.818068	-1.76304	0.646948	13.2164	0.0165937	0.00101467	GGTGATCTGGTCCTGCTTGATGTATGTCCCCTTACACTTGGTATTGAAACCGTGGGAGGTGTCATGACCA
TC166893	NONE	NONE	SS00012198	0.817292	1.76209	-0.817292	-1.76209	0.783755	8.70092	0.0449149	0.00463374	GTGTAAACCCCGCCTGTGTGTCGCGATGTTCTGAACGCTGCATGAGCTGATATTAAATGTGCACTGAGGT
TC163909	NM_000126	Homo sapiens electron-transfer-flavoprotein, alpha polypeptide (glutaric aciduria II) (ETFA), nuclear gene encoding mitochondrial protein, mRNA	SS00002888	0.816935	1.76166	-0.816935	-1.76166	0.790409	12.7185	0.0467097	0.0049365	GCAGTTGGTGCTTCTCGTGCAGCTGTTGATGCTGGCTTTGTTCCCAATGACATGCAAGTTGGACAGACAG
TC184596	NM_145914	Homo sapiens zinc finger protein 38 (ZNF38), mRNA	SS00003108	0.815739	1.7602	-0.815739	-1.7602	0.54461	9.06154	0.00533357	0.000213508	AGGCAAAGGGTCCCCCAAACGTAGGGAGGTAATTACTAAACCTGCCCCAGGAGAGAGACGTTACATATGT
TC181707	NM_003097	Homo sapiens small nuclear ribonucleoprotein polypeptide N (SNRPN), transcript variant 1, mRNA	SS00005517	0.81376	1.75779	-0.81376	-1.75779	0.368587	10.8735	0.000252472	3.4e-06	CCACCAGGAATTAGAGGTCCACCTCCCCCAGGAATGCGTCCACCAAGACCCTAGGATACTGTTGATCCTT
TC181995	NM_001752	Homo sapiens catalase (CAT), mRNA	SS00000512	0.812781	1.75659	-0.812781	-1.75659	0.759629	13.5105	0.0399733	0.00386667	TCCATCCGGACTATGGGGCCCGCATTCAGGCTCTTCTGGACAAATACAATGCTGAGAAACCAAAGAATGC
TC164423	NM_006278	Homo sapiens sialyltransferase 4C (beta-galactoside alpha-2,3-sialyltransferase) (SIAT4C), mRNA	SS00001771	0.812624	1.7564	-0.812624	-1.7564	0.490842	10.8767	0.00265297	7.85e-05	CACTTTTTATAAAAACAGAAGTGATGGACCCATCACGGGGCCTAGACCCAGAGCAGGCATCCCCAGGAGG
TC163404	NM_018031	Homo sapiens WD repeat domain 6 (WDR6), mRNA	SS00008749	0.811172	1.75464	-0.811172	-1.75464	0.689625	12.7091	0.0244243	0.00187388	AGTTGATTTTGTGGACATTCCCAGACATTGGGGCCTCTGTGGCCTTAGATGTGGCTCAGTGGAGGGAGAC
TC182106	NM_000393	Homo sapiens collagen, type V, alpha 2 (COL5A2), mRNA	SS00006135	0.807375	1.75002	-0.807375	-1.75002	0.470842	10.4577	0.0020503	5.55e-05	GCGCAGCCCTGATGGCTCTAAAAAACACCCTGCCCGGACTTGTGATGACTTAAAGCTTTGCCATTCTGCA
TC191004	NONE	NONE	SS00010256	-0.808988	-1.75198	0.808988	1.75198	0.661339	9.00649	0.0200195	0.00136434	AGGCTGCGGGAGAAGCCTGGCATGGATTCTCTTCCACTCTCTCTGCGGGGAGCACCAACGCCCTGATGTT
TC164601	NM_004477	Homo sapiens FSHD region gene 1 (FRG1), mRNA	SS00003040	-0.809079	-1.75209	0.809079	1.75209	0.681043	12.9127	0.0234895	0.00173469	TCTGTACTCGGTACTCAGTCTCCACTTTCGAGTCCCTCTCGCCTGCTGGTGGTCCGGTTCACGTATTTTG
TC162419	NM_000480	Homo sapiens adenosine monophosphate deaminase (isoform E) (AMPD3), mRNA	SS00012008	-0.809731	-1.75288	0.809731	1.75288	0.636863	9.02488	0.0162004	0.000982148	GAAAGCATTTTTAAAGGCCAGTGTGAAGTCAAGTTTTACCAAGGTACTCTTCGTGTGTGTTACTAGTGCC
TC167880	NM_001001555	Homo sapiens growth factor receptor-bound protein 10 (GRB10), transcript variant 4, mRNA	SS00003009	-0.809932	-1.75313	0.809932	1.75313	0.612175	9.72511	0.0127556	0.000692558	ACCCTTCTACCCTAAGTACAGTGATTCACAGGACGCAGCACTGGTTCCACGGCAGGATCTCCCGGGAGGA
TC171621	NM_024078	Homo sapiens hypothetical protein MGC3162 (MGC3162), mRNA	SS00005739	-0.810907	-1.75431	0.810907	1.75431	0.345383	10.0134	0.000148386	1.75e-06	GACGGTGGCCAACACCTATTGCGCCTCAGCGCGTGTCAGTTTTCTCCATCAAACCTCGTGGAAGTGGCTT
TC185514	NM_172218	Homo sapiens sperm associated antigen 1 (SPAG1), transcript variant 2, mRNA	SS00011957	-0.811728	-1.75531	0.811728	1.75531	0.748394	9.73187	0.0376927	0.00350254	CTCCTTTAAGCATGATCAGACTTACTCCCTCCGTGTAGAAGGGAAAGTGAAGACCGGGTCGTATGGAGAG
TC168632	NM_000677	Homo sapiens adenosine A3 receptor (ADORA3), mRNA	SS00012853	-0.81291	-1.75675	0.81291	1.75675	0.740944	11.3004	0.0356439	0.00321157	TAGGAGGACAACCCTGCTCTTGGCAGATGCCTGCAAGATGGTGGGAATGCAAGGAATGAACTGAGTTTCA
NONE	NONE	NONE	SS00012766	-0.813621	-1.75762	0.813621	1.75762	0.587318	9.58402	0.0094675	0.000452247	TTCTTTTTCTTTAGACACAAAGAAAATCCACCTGCTTGCTGAGTCGGTCAGGATGTGTGCACCTTGGGCG
TC184423	NM_012311	Homo sapiens KIN, antigenic determinant of recA protein homolog (mouse) (KIN), mRNA	SS00003242	-0.813898	-1.75796	0.813898	1.75796	0.796269	11.3473	0.0488545	0.00535068	AAAGGCTGGTATATTCAGTACATAGATAGGGACCCGGAAACAATCCGCCGGCAACTGGAACTAGAGAAAA
TC163683	NM_003491	Homo sapiens ARD1 homolog, N-acetyltransferase (S. cerevisiae) (ARD1), mRNA	SS00004221	-0.814426	-1.7586	0.814426	1.7586	0.747444	12.0899	0.0367756	0.00337503	CTTGCACCTCTACTCCAACACCCTCAACTTTCAGATCAGCGAAGTGGAGCCCAAGTACTACGCAGACGGG
TC182065	NM_006280	Homo sapiens signal sequence receptor, delta (translocon-associated protein delta) (SSR4), mRNA	SS00001631	-0.815017	-1.75932	0.815017	1.75932	0.541005	14.2873	0.00511695	0.000202175	CGTGTTCATCGTGGAACTCTCCGTGACGTGCAAGAACAGGGTCCAGAACATGGCTCTTTATGCTGACGTC
TC185160	NM_006947	Homo sapiens signal recognition particle 72kDa (SRP72), mRNA	SS00006330	-0.815319	-1.75969	0.815319	1.75969	0.432478	11.6857	0.000927507	1.94e-05	CACAAGCTATCCAGTGGTATCAAAGCCATCAGCCCAAGTCTCCTGCTCATTTGTCCTTGATAAGAGAAGC
TC184684	NM_007131	Homo sapiens zinc finger protein 75 (D8C6) (ZNF75), mRNA	SS00002041	-0.816236	-1.76081	0.816236	1.76081	0.41705	11.9506	0.000684768	1.28e-05	AAGCTGTCGTCAGCAGAATGGGAGGGGCACACGCCACGCTTCACAGAAAGCAATCTAAACTCGCTCTTTT
TC185159	NM_014172	Homo sapiens phosphohistidine phosphatase 1 (PHPT1), mRNA	SS00003012	-0.817528	-1.76238	0.817528	1.76238	0.756546	13.3545	0.0381724	0.00357741	ATCTCCCACCAGAGCCAGGACAAGAAGATCCACGTGTACGGCTACTCCATGGGTTATGGTCGCGCCCAGC
TC181612	NM_012385	Homo sapiens p8 protein (candidate of metastasis 1) (P8), mRNA	SS00001371	-0.817649	-1.76253	0.817649	1.76253	0.519486	13.4498	0.00372138	0.000129531	GAGACGTGGCCTTATAAATCGGGGCCAGTGAACTAGGAGGTGTCAGGAAAGCAGATGCAAACACAGCCTT
TC171179	NONE	NONE	SS00011747	-0.818034	-1.763	0.818034	1.763	0.80273	13.649	0.0493153	0.0054434	TGTGGGAGACCCCAAGCACAGCCCCAACAAAGTTCAGGGCGGGTCAGCTGATAACCTGAAGCATCACCAT
TC162416	NM_003904	Homo sapiens zinc finger protein 259 (ZNF259), mRNA	SS00010873	-0.818814	-1.76396	0.818814	1.76396	0.476587	11.4736	0.00197429	5.2e-05	ATTTTGGAGGCTTTGAATTGGCTTGGCAGAAACCAGGAAATGAATCATCAGACATGTCATTGTCACTTCT
TC175866	NM_025182	Homo sapiens KIAA1539 (KIAA1539), mRNA	SS00008095	-0.819676	-1.76501	0.819676	1.76501	0.765485	11.1931	0.0399128	0.00381731	GTGTGAGAAACAGCGTTTATGGATGTGTGCACACACAGGGGTTAACCACCCCTCATCTAGGACTCCAGAC
TC183393	NM_002467	Homo sapiens v-myc myelocytomatosis viral oncogene homolog (avian) (MYC), mRNA	SS00000649	-0.821309	-1.76701	0.821309	1.76701	0.50247	10.5205	0.00286727	8.69e-05	AGCCCCCAAGGTAGTTATCCTTAAAAAAGCCACAGCTTACATCCTGTCTGTCCAAGCAGAGGAGCAAAAG
TC161972	NM_002298	Homo sapiens lymphocyte cytosolic protein 1 (L-plastin) (LCP1), mRNA	SS00003661	-0.821796	-1.76761	0.821796	1.76761	0.660936	11.7353	0.0181141	0.00116497	AGTACCGCTGAGGACAGTTTGGCTACCAGATCTGTTGCCGAAAGCAATAAAAAATGGCCAGAGGATCCGT
TC171604	NM_006922	Homo sapiens sodium channel, voltage-gated, type III, alpha (SCN3A), mRNA	SS00007349	-0.822467	-1.76843	0.822467	1.76843	0.636851	8.66904	0.0145995	0.000837791	GCTATCAGAGATATAACTTGGGCTCTGTCCCTTTTAGCCATGAACATAGTGGCAAAGTTGTGCAATTACC
TC165477	NONE	NONE	SS00011059	-0.823846	-1.77012	0.823846	1.77012	0.667881	11.1722	0.018836	0.00124235	AAGGCCAAGAGCGTGTCAAGAGACACTGACTGTATTGTTATTTAACCAAGCCAATGCCAGAAGCCATCCT
TC184891	NM_006988	Homo sapiens a disintegrin-like and metalloprotease (reprolysin type) with thrombospondin type 1 motif, 1 (ADAMTS1), mRNA	SS00008212	-0.823854	-1.77013	0.823854	1.77013	0.695569	13.363	0.0234895	0.00174047	GCTGCTGTGGTTTCAGAGAATGTTCATGCCATCGCTTCTATTGAGAGCTAAGAATCCAAGATTGTCCAGC
TC191757	NONE	NONE	SS00007719	-0.826777	-1.77372	0.826777	1.77372	0.776215	10.073	0.0403969	0.00393962	CTTGGGAGAGCGAGACCGTGAGCGAAGCCAGAAGAATTGACTCTGTGGCTCCTGTTCGAGGGCGGTTACC
TC164079	NM_002668	Homo sapiens proteolipid protein 2 (colonic epithelium-enriched) (PLP2), mRNA	SS00001547	-0.826905	-1.77388	0.826905	1.77388	0.510396	13.1589	0.00301233	9.35e-05	ACCTAAAGCCACAGATTTCAGACTCCAGGCCCCAGGTTGTGACCCTCTCCAAATAACCTTTTCTGTGTGT
TC162724	NM_001022	Homo sapiens ribosomal protein S19 (RPS19), mRNA	SS00013172	-0.827104	-1.77412	0.827104	1.77412	0.515389	14.9081	0.00325513	0.000103094	GGGGTTGAAAATGGTGGAAAAGGACCAAGATGGGGGCCGCAAACTGACACCTCAGGGACAGAGAGATCTG
TC169963	NONE	NONE	SS00011153	-0.828271	-1.77556	0.828271	1.77556	0.52666	9.1971	0.003709	0.000126408	GAGGGGTGCCCTTCCCTACTGACCGTCTTTCTACTTATTTATACGCGAGAGGTAGTCGTTAGATGGGGCA
TC182237	NM_000175	Homo sapiens glucose phosphate isomerase (GPI), mRNA	SS00001155	-0.831017	-1.77894	0.831017	1.77894	0.499801	12.7717	0.00241141	7.03e-05	CATGCCCCCTCTGTTTTAAAGTTGGCTGAAGTGTTTCGGTGCAGCTGAATTTTCTGACCCATGTTCACTG
TC186775	NM_015179	Homo sapiens KIAA0690 (KIAA0690), mRNA	SS00005140	-0.831036	-1.77896	0.831036	1.77896	0.439065	9.82217	0.000863505	1.72e-05	CTTGTCTGGCCGTGTGACATTTGCTGTGACCAGACATAGAATAAAGATGCACCAGCGCGCGTTGGTCCTA
TC164290	NM_000993	Homo sapiens ribosomal protein L31 (RPL31), mRNA	SS00004335	-0.833913	-1.78251	0.833913	1.78251	0.822079	15.0938	0.0498871	0.00554301	TGGGTTTTAAGAAGCGTGCCCCTCGGGCACTCAAAGAAATCCGTAAATTTGCCATGAAGGAGATGGGAAC
TC166870	NM_016643	Homo sapiens mesenchymal stem cell protein DSC43 (LOC51333), mRNA	SS00003189	-0.834356	-1.78306	0.834356	1.78306	0.703266	11.2472	0.0231974	0.00169246	AAGTGGTGAAACTCAAGATCCCCCTGGACAACAAGGAGGTCCCGAGCGAGCCGCCAGCACCGTCTGCCGA
TC169077	NM_006691	Homo sapiens extracellular link domain containing 1 (XLKD1), mRNA	SS00012498	-0.834533	-1.78328	0.834533	1.78328	0.715627	13.1276	0.02506	0.00194623	CAAGAGCAAAAGAAGGAAGGAAAAATTTAGCACCTGAAGGCCATGGAGATTCCTGTGACTTGCAACCCAA
TC163378	NM_003329	Homo sapiens thioredoxin (TXN), mRNA	SS00000542	-0.835919	-1.78499	0.835919	1.78499	0.762311	14.2271	0.0350918	0.00314348	AAGTAGATGTGGATGACTGTCAGGATGTTGCTTCAGAGTGTGAAGTCAAATGCATGCCAACCTTCCAGTT
TC164162	NM_002716	Homo sapiens protein phosphatase 2 (formerly 2A), regulatory subunit A (PR 65), beta isoform (PPP2R1B), transcript variant 1, mRNA	SS00001007	-0.836855	-1.78615	0.836855	1.78615	0.45041	10.6141	0.000958761	2.06e-05	CTCTCTCCCCCCGGAGATACTTACAATGTAGTGCCTCCTGCTAAGCAGTGGTTCTCCTGTTTGATGGTAA
TC184597	NM_033121	Homo sapiens ankyrin repeat domain 13 (ANKRD13), mRNA	SS00007038	-0.837969	-1.78753	0.837969	1.78753	0.439513	11.4598	0.000774529	1.54e-05	GCGTTGCCAGGGAAACGTTCCCAGTCACAAAGAATTGTGCTTTTGATTCCATGGAACCATCTGGCTTTCT
NONE	NM_016083	Homo sapiens cannabinoid receptor 1 (brain) (CNR1), transcript variant 1, mRNA	SS00010875	-0.839134	-1.78898	0.839134	1.78898	0.596546	9.31883	0.00818056	0.00037025	TACCGGGCCTGCTGGGGATGGGAGTCCCACAAGAGAGGGAACCTTTTCTTGTAATACTATGACTCAAGAT
TC184994	NM_032853	Homo sapiens melanoma associated antigen (mutated) 1 (MUM1), mRNA	SS00001988	-0.840861	-1.79112	0.840861	1.79112	0.626736	11.8955	0.0113119	0.00057464	ATGGGTCAGGACAGAGAGCAAGATGCTCTTGTGGGCCAGGGGTCTGCGTGGGAATAGTCTCTTATTGTAA
TC163605	NM_030662	Homo sapiens mitogen-activated protein kinase kinase 2 (MAP2K2), mRNA	SS00004404	-0.841863	-1.79236	0.841863	1.79236	0.675985	11.7733	0.017578	0.00111344	GTGAATGAGCCACCTCCCAAGCTGCCCAATGGCGTCTTCACCCAGGACTTCCAGGAGTTTGTAAATAAAT
NONE	NONE	NONE	SS00012605	-0.844793	-1.79601	0.844793	1.79601	0.54814	11.4023	0.00407394	0.000148177	CCAAGGGGGATGTCAAGTGGAGTCCCCCACTCCCCCTCTGGGAGGGAGGACATGGTTGGTGTGAATCAGG
TC164905	NM_017906	Homo sapiens PAK1 interacting protein 1 (PAK1IP1), mRNA	SS00005585	-0.847622	-1.79953	0.847622	1.79953	0.56392	10.7177	0.00488769	0.00018954	GACATCTATCGGCTTGACACTGCATCTGTCAGTGGCACCATCACAAATGCGAAGAGAGTGTCCTCGGTAC
TC186207	NM_018217	Homo sapiens chromosome 20 open reading frame 31 (C20orf31), mRNA	SS00003900	-0.850013	-1.80252	0.850013	1.80252	0.390293	11.2325	0.000235	3.14e-06	TGCCCTAGTCGGCCCTTTACCTCGAAGTTGGCATTACTGGGACAGGTTTTCCTAGACTCCTCATAACCAC
TC178644	NM_014883	Homo sapiens family with sequence similarity 13, member A1 (FAM13A1), mRNA	SS00003701	-0.851022	-1.80378	0.851022	1.80378	0.462563	8.7124	0.000991052	2.17e-05	CTGAAAACCGAGTTCAGCGCACGTTGTTTTCTGGACCAATTCGACGATGATGCTGATGGGTTTATTTCCC
NONE	NM_000988	Homo sapiens ribosomal protein L27 (RPL27), mRNA	SS00004153	-0.851126	-1.80391	0.851126	1.80391	0.69793	12.9684	0.0196529	0.00131471	GTTATTGGCAGCATCTTCCCTCGTGCCAATTCGGCACGAGCGCTGCTGAAATGGGCAAGTTCATGAAACC
TC162153	NONE	NONE	SS00006774	-0.851848	-1.80481	0.851848	1.80481	0.545882	9.20515	0.003709	0.000127896	ATCAACTCATGTCGGAGACAGGCATTTCCTCTTTCTGATTCCACATAGATATCCCAGCAGAGGACAACAC
TC186522	NM_003358	Homo sapiens UDP-glucose ceramide glucosyltransferase (UGCG), mRNA	SS00005945	-0.852449	-1.80556	0.852449	1.80556	0.471011	10.9306	0.00112987	2.59e-05	CGCGGTCGCTTGGTTCATCCGTGAATCCATGACAATATACATTTTTTTGTCGGCGTTATGGGACCCTACA
TC198532	NM_006256	Homo sapiens protein kinase N2 (PKN2), mRNA	SS00006426	-0.852829	-1.80604	0.852829	1.80604	0.700802	8.9936	0.0198246	0.00133527	GCGGTTTTGAAGCTAGATAATACTGTGGTTGGTCAAACTAGCTGGAAACCCATTTCCAATCAGTCGTGGG
TC168990	NONE	NONE	SS00000713	-0.857696	-1.81214	0.857696	1.81214	0.734907	12.8665	0.0244581	0.00187904	AGGTCTCGCAGACGTGTCTGGATCTTTGAGAAAAATCATCTTTGGGGTGAGTCGTTGCCAACATCTAAAC
TC164458	NONE	NONE	SS00012046	-0.858436	-1.81307	0.858436	1.81307	0.816057	11.6306	0.0420222	0.00419036	TCTGTGTTCCTTGCGGTGTGAGATTAGGCTCTGGCACCCTCCCACAGTAGCTGGTAGCTGAACTAGAAAG
TC186850	NONE	NONE	SS00012378	-0.861749	-1.81724	0.861749	1.81724	0.852459	8.53271	0.0499327	0.00555329	GATGCCTGCAGGTCTAATCCAAAACCGCAGCGTTCATGACCTGCCGGTACTGTTAAGACTATGCTGTTCT
TC167674	NM_003732	Homo sapiens eukaryotic translation initiation factor 4E binding protein 3 (EIF4EBP3), mRNA	SS00008824	-0.863188	-1.81905	0.863188	1.81905	0.661355	11.6289	0.0129526	0.00071079	GAAGAGATACCCGATGATGCACAGTTTGAGATGGACATCTAATCCAGTGCAGATGGCCGTGTGTGGAGTC
TC169558	NM_013304	Homo sapiens zinc finger, DHHC domain containing 1 (ZDHHC1), mRNA	SS00003240	-0.864469	-1.82067	0.864469	1.82067	0.76099	10.7917	0.028231	0.00231781	CCCCTTCTGCCTCACCACTGGGTGCCTGCTGGCTATGCTGTATCCTTGGGAAAATGTGGGATTGGTACAT
NONE	NONE	NONE	SS00010562	-0.865095	-1.82146	0.865095	1.82146	0.718448	8.44248	0.0208264	0.00143675	TATGGGAGCTTCTAGCAGTCCACTTTAGGCACCCTTTGAGGACAGACTAGGAGAGACAACCTAAAGATGA
TC181897	NM_000274	Homo sapiens ornithine aminotransferase (gyrate atrophy) (OAT), nuclear gene encoding mitochondrial protein, mRNA	SS00007100	-0.870829	-1.82871	0.870829	1.82871	0.832727	13.3936	0.0429592	0.00432869	TAAACGTGCACTTTGCTGGGTAACGTAACCAAGAGACTGTCCTGGCATCTATATCTGAGAGTTTTGCGTG
TC182445	NM_006755	Homo sapiens transaldolase 1 (TALDO1), mRNA	SS00001668	-0.875901	-1.83515	0.875901	1.83515	0.48512	13.3431	0.00106938	2.43e-05	TTTTCTACTAATTGGAGCGGGGACGAATCACAGATTCCTGATTGTCAAATTCTGCTCGGCACATTAAAGC
NONE	NM_024551	Homo sapiens adiponectin receptor 2 (ADIPOR2), mRNA	SS00006974	-0.876173	-1.8355	0.876173	1.8355	0.676333	11.6376	0.0134043	0.00074516	GGGATCATAGGTTGGAGGTTCACGGAGAGGCATTTGTGTGGTGGTTCCCTTACACATGGGATTTCCCTAC
TC171677	NONE	NONE	SS00010449	-0.878244	-1.83814	0.878244	1.83814	0.690604	11.2512	0.0149704	0.000877852	CTGCAGAGAGTTGTGATTTGGGGGTGCCTGCAAGAGGCCATGAGCTCAGGGTCTTTCTACTATGTCATCT
TC167326	NM_052878	Homo sapiens chromosome 19 open reading frame 36 (C19orf36), mRNA	SS00002611	-0.878589	-1.83858	0.878589	1.83858	0.764521	9.38931	0.0263042	0.00208034	TCCAGTACGAGACCATCTCCTGCACCAACTGCACAGACTCACATGTTGTCTGCTTTGGCTACAACTGCGA
TC181792	NM_000941	Homo sapiens P450 (cytochrome) oxidoreductase (POR), mRNA	SS00000704	-0.881627	-1.84245	0.881627	1.84245	0.588059	11.2766	0.00466049	0.000179268	AAGGGGCTCCTCTCAGCTGAGTGGGGCCTGGCCTCCCTGTGATTTTCAATGAGTGTAAATAATTTTAAAT
TC191370	NONE	NONE	SS00011543	-0.882068	-1.84302	0.882068	1.84302	0.456605	10.5111	0.00060661	1.08e-05	TGGGTTCCCTGTGACTGGATTTGCTTGGGTTGGACACAGATACCAGCTTGCCCTGACAGGAGTCAGTACT
TC181952	XM_498611	PREDICTED: Homo sapiens hypothetical gene supported by X69397 (LOC440281), mRNA	SS00007255	-0.882547	-1.84363	0.882547	1.84363	0.679721	10.8321	0.0131487	0.000722922	TGGAACAGCCACATCCAACAGATCTCAAGCTACTGTGTGTGTGAATGAACATTCCCTCTTGTTTCATACC
NONE	NM_014827	Homo sapiens KIAA0663 gene product (KIAA0663), mRNA	SS00000107	-0.882724	-1.84385	0.882724	1.84385	0.421437	12.0658	0.000291536	4.14e-06	AACAGGAGAAGCCCCCACTCTCTATGGAGGATGATTTTGAGAAACTAATATGGGAGATTTCAGGAGGCCA
TC167890	NONE	NONE	SS00010180	-0.882792	-1.84394	0.882792	1.84394	0.467674	8.84373	0.000736253	1.42e-05	CAAGCCATCCAGGACCTCCCAGTCCCAGTGATGCATCACCACCTAAAGATGCTGAGAGTTTAGATGGAGG
TC182944	NM_000898	Homo sapiens monoamine oxidase B (MAOB), nuclear gene encoding mitochondrial protein, mRNA	SS00005432	-0.887382	-1.84982	0.887382	1.84982	0.600021	11.6587	0.00513568	0.000203452	AGTATCTCTTCCGTCGCTTAGCGCTCTGTCTCTCTCGTTCCCAGGTTTACTGGCCCGCGAATCTTTATAG
TC182746	NM_004037	Homo sapiens adenosine monophosphate deaminase 2 (isoform L) (AMPD2), transcript variant 1, mRNA	SS00001386	-0.888182	-1.85084	0.888182	1.85084	0.492235	9.75721	0.00104391	2.34e-05	CACCTGGTCCCCTGTGTTGAGTTCTGGACCGAGGCCTTTGCTGTGAAATGCAGTGTTTCATACAATCCTG
TC186445	NM_022566	Homo sapiens mesoderm development candidate 1 (MESDC1), mRNA	SS00009011	-0.888401	-1.85112	0.888401	1.85112	0.63732	10.928	0.0081471	0.000366181	TTTTTAAGCAATCGTGATGGATTAGGCGTATCCTTGGTGTGGAAAGAGTATGACTTTGCCATGTGATTTG
TC182894	NM_003982	Homo sapiens solute carrier family 7 (cationic amino acid transporter, y+ system), member 7 (SLC7A7), mRNA	SS00004599	-0.88937	-1.85237	0.88937	1.85237	0.457179	11.8303	0.000547777	9.68e-06	CATCAGAGTGCCAGAACACAAACGACCTCTTTGTCTCCGCAGGATTGTGGCATCCATCACATGGTACCTT
TC184537	NM_006521	Homo sapiens transcription factor binding to IGHM enhancer 3 (TFE3), mRNA	SS00007217	-0.889999	-1.85317	0.889999	1.85317	0.528882	10.4993	0.00196024	5.1e-05	TCAGAGTTATCAAGAGACACTCCGTGCCCGTTCTCATCCACAAACACCCAAGGTCGTCAGCTTTGGATTG
TC181997	NM_006908	Homo sapiens ras-related C3 botulinum toxin substrate 1 (rho family, small GTP binding protein Rac1) (RAC1), transcript variant Rac1, mRNA	SS00002251	-0.893741	-1.85799	0.893741	1.85799	0.532375	12.4602	0.00197429	5.18e-05	CCCCGAACCTTTGTCTGCTTTGCTCAAATGTGGAGCCTTCGCACTCAATGCCAAGTTTTTGTTACAGATT
TC184296	NM_007204	Homo sapiens DEAD (Asp-Glu-Ala-Asp) box polypeptide 20 (DDX20), mRNA	SS00011472	-0.894588	-1.85908	0.894588	1.85908	0.509419	10.1749	0.00129512	3.11e-05	AAGCATCAGCGGGCGGTACCTCTGGGTTGCCATTCTCCTTGACCTAGAGGAGAGTGGCACTGATGGCATT
TC165779	NONE	NONE	SS00010985	-0.895405	-1.86013	0.895405	1.86013	0.638009	9.24883	0.0077495	0.000338325	GGGCCAGAGGGAACAACCTGGGATCCAGACCCAGCAATGGTGCCAACTTGAATCTACCTCGTGCTAGAGT
TC186541	NM_006948	Homo sapiens stress 70 protein chaperone, microsome-associated, 60kDa (STCH), mRNA	SS00013280	-0.897126	-1.86235	0.897126	1.86235	0.707078	10.137	0.0149087	0.000872671	GGATGTTGGGTTTCCAATCACTGAAAAAGAGAAATAAGCAAACTCTTCAGCAACATCAGAACATTTCAGC
TC165205	NM_014624	Homo sapiens S100 calcium binding protein A6 (calcyclin) (S100A6), mRNA	SS00000235	-0.898272	-1.86383	0.898272	1.86383	0.753519	14.7799	0.021456	0.00150261	CTACAACGATGTCCTCCGGGGCTGAACATAAATTGAGACGGTGGAGACACCCTTTAGCTGGCCTGTTGAT
TC187529	NM_000903	Homo sapiens NAD(P)H dehydrogenase, quinone 1 (NQO1), mRNA	SS00007518	-0.902412	-1.86919	0.902412	1.86919	0.800965	11.6728	0.0287424	0.00238243	ATTCCTCCCTTTAGGGATATATTTTTTGGAGTAAATCTGGCTAGAGAGCACCCAACTCCTCAATGGTCTT
TC166797	NONE	NONE	SS00012260	-0.904738	-1.87221	0.904738	1.87221	0.619298	9.5975	0.0054964	0.000222338	GTGGTCAAGGTGGCTTTCTGTGAGCCACCCCAGTTTAGGGAATGGGAGGCGTTACAACTCATCCCCTAAA
TC184979	NM_006452	Homo sapiens phosphoribosylaminoimidazole carboxylase, phosphoribosylaminoimidazole succinocarboxamide synthetase (PAICS), mRNA	SS00005318	-0.905936	-1.87376	0.905936	1.87376	0.648825	9.06029	0.00791503	0.000349132	GGGCAGAAGCAATGGTCTGGGACCAGTGATGTCTGGTAACACTGCATTTCCAGTTATTAGCTGTCCCCCC
TC183716	NM_014283	Homo sapiens chromosome 1 open reading frame 9 (C1orf9), mRNA	SS00007211	-0.907881	-1.87629	0.907881	1.87629	0.685964	10.6544	0.0114209	0.000582563	AGGTAGTGTGGGAAGTTATACCACCTATGTGCAGCATCCAGCATTGTGGAAAGATGACTTTCAATATGTA
TC166241	NM_006255	Homo sapiens protein kinase C, eta (PRKCH), mRNA	SS00012225	-0.910887	-1.8802	0.910887	1.8802	0.877245	9.65966	0.0436137	0.004422	ATTGAGTGCCCAGTGAGATGGTGCCACAATACCCAGTAGCATAAACAACAGATTTGTGTTTACCAAGCTT
TC187916	NM_003332	Homo sapiens TYRO protein tyrosine kinase binding protein (TYROBP), transcript variant 1, mRNA	SS00000976	-0.914501	-1.88492	0.914501	1.88492	0.536152	14.8416	0.00163107	4.07e-05	TTACAAATGAGCCCAAATCAGGACAGTCATCAACCCGATGCCTGGATCCAGTCATTCCTGATGCCTGCCC
TC183870	NM_199424	Homo sapiens WW domain containing E3 ubiquitin protein ligase 2 (WWP2), transcript variant 2, mRNA	SS00008339	-0.915335	-1.88601	0.915335	1.88601	0.551907	9.66715	0.0020503	5.58e-05	GCTAATGTCAGCGGCTCAGTTCATCGCGGCTCAACCATTTTTCCTTCCCTGGAATCGTTTGCCGTGCTTC
TC169733	NM_024899	Homo sapiens chromosome 18 open reading frame 9 (C18orf9), mRNA	SS00005431	-0.917462	-1.88879	0.917462	1.88879	0.597075	9.83527	0.003709	0.000127819	CAGGTGCGACTGGCAGTTCGTGTCCGAGTGTTTACTTACCCTGAATCTGCATGTGCTGTTTGGATCATGT
TC167221	NM_002612	Homo sapiens pyruvate dehydrogenase kinase, isoenzyme 4 (PDK4), mRNA	SS00012705	-0.919524	-1.89149	0.919524	1.89149	0.771354	11.1423	0.0210929	0.00146815	CTGCTGGTAGCAGTCATAGAACTGTCAAACTATCTGTTGTGGATTTCAGATTTTATCATCAGATGTCCTG
TC166837	NM_006372	Homo sapiens synaptotagmin binding, cytoplasmic RNA interacting protein (SYNCRIP), mRNA	SS00003535	-0.921066	-1.89351	0.921066	1.89351	0.595472	11.4794	0.00357688	0.000118145	TGGGCTGATCCTATAGAAGACCCCGATCCTGAGGTTATGGCAAAGGTAAAAGTGCTGTTTGTGCGCAACC
TC187036	NM_019094	Homo sapiens nudix (nucleoside diphosphate linked moiety X)-type motif 4 (NUDT4), transcript variant 1, mRNA	SS00009342	-0.923105	-1.89619	0.923105	1.89619	0.511495	9.62609	0.000958761	2.06e-05	GGCTTTATTCTCCCTGGCCAACATCTGAATGACGCTTGCAAACTGTCTGAATTTGCCATGCAGGTTTTCA
TC168533	NM_016824	Homo sapiens adducin 3 (gamma) (ADD3), transcript variant 1, mRNA	SS00006331	-0.924081	-1.89748	0.924081	1.89748	0.739929	11.4533	0.0160559	0.000971711	TGAAGATGAGCTTGCCCAGCGAGTGAGTAGGTTAACAACAAGCACCACCATAGAGAACATCGAGATCACC
NONE	NONE	NONE	SSNC000008	-0.928324	-1.90306	0.928324	1.90306	0.724467	10.7736	0.0136329	0.00076522	GCCGTGTGCCTGGTTCTTGCTTTACACTGCGGTGAAGCAGCCGTGTCTTGCAACACGGTGATTGCGGATC
TC168562	NM_014038	Homo sapiens basic leucine zipper and W2 domains 2 (BZW2), mRNA	SS00005501	-0.943646	-1.92338	0.943646	1.92338	0.524049	11.2347	0.000939777	1.98e-05	TTGGGACTCTACCTCTCACTCACTATCTGCTAACTTAAAGCCATTCAACTGGGAGTCCAGTAGGTATCTG
TC186430	NM_080491	Homo sapiens GRB2-associated binding protein 2 (GAB2), transcript variant 1, mRNA	SS00011136	-0.94374	-1.92351	0.94374	1.92351	0.617423	10.0554	0.003709	0.000127905	AATCGTCGCTTTGTCGGGAAGAGAAAATGGGCTAGAAGCAGCCCCGTCTTCGGTTTCGCGCTCTGTTACA
TC164760	NM_025080	Homo sapiens asparaginase like 1 (ASRGL1), mRNA	SS00003677	-0.946367	-1.92701	0.946367	1.92701	0.83621	10.554	0.0272219	0.00220946	ATGCTAGTATCATGAATGGGAAAGACCTGTCTGCGGGAGCAGTGTCTGCAGTCCGCTGTGTCGCAAATCC
TC184544	NM_016577	Homo sapiens RAB6B, member RAS oncogene family (RAB6B), mRNA	SS00012094	-0.947373	-1.92836	0.947373	1.92836	0.731941	9.06452	0.0126634	0.000680356	AGCAGTCAGAACTAAGGTGTTTCCACTCTTCATCCCTCAACCGTGTGCAACAAACGTGACTGCACACTGG
TC184489	NM_000418	Homo sapiens interleukin 4 receptor (IL4R), transcript variant 1, mRNA	SS00007042	-0.949252	-1.93087	0.949252	1.93087	0.732428	11.0939	0.0126011	0.000670426	TACCAAGAGGAGCTTAGTTAAGTGGGGTATCACAGCAGTGACTGTGCCCGCTGCCTACACACCTGTAAGA
TC162059	NM_016733	Homo sapiens LIM domain kinase 2 (LIMK2), transcript variant 2b, mRNA	SS00005024	-0.949955	-1.93181	0.949955	1.93181	0.465946	10.2531	0.000292857	4.22e-06	AGCACCAGGGAAACACATCTCCGCATGTTCTGAGGCCTGGTTATCGTCTGTAAATCCAACACTCGCCTGA
TC182344	NM_000137	Homo sapiens fumarylacetoacetate hydrolase (fumarylacetoacetase) (FAH), mRNA	SS00002164	-0.954776	-1.93828	0.954776	1.93828	0.863195	10.3063	0.030881	0.00264039	CACATTTTTGGAATGGTCCTTATGAACGACTGGAGTGCTCGAGACATTCAGAAGTGGGAGTATGTCCCTC
TC183130	NM_015972	Homo sapiens polymerase (RNA) I polypeptide D, 16kDa (POLR1D), mRNA	SS00001624	-0.955813	-1.93967	0.955813	1.93967	0.706176	13.0535	0.00927681	0.00043829	GAAGTAAAAGTTTGCGATGACAACCTGGTCTGTCCTGCAGAAGAGCCTGCCTCTAGCTCTTAACCATTTC
TC178559	NM_001171	Homo sapiens ATP-binding cassette, sub-family C (CFTR/MRP), member 6 (ABCC6), mRNA	SS00006214	-0.957059	-1.94135	0.957059	1.94135	0.818656	11.0071	0.0231015	0.00167098	AAGGCTGGGTTATTAATTTCGTCTATTATATCAAGGATTCGGACAGCCTGACGGACGGACAGACAGACGG
TC174011	NONE	NONE	SS00010185	-0.958126	-1.94278	0.958126	1.94278	0.621402	10.2389	0.00348876	0.000113046	ATCAGGATGCCTGTATCTTCGTTGAAGCCGTGCCACCCAAAACTTACTACCAGTGTTGGAGGTTCGATGA
NONE	NONE	NONE	SS00010668	-0.959022	-1.94399	0.959022	1.94399	0.907731	15.446	0.0395837	0.00376101	TGTGGTTTCGCTGGATAGTAGGTAGGGACAGTGGGAATCTCGTTCATCCATTCATGCGCGTCACTAATTA
TC162854	NM_003144	Homo sapiens signal sequence receptor, alpha (translocon-associated protein alpha) (SSR1), mRNA	SS00007123	-0.96212	-1.94817	0.96212	1.94817	0.877308	10.6814	0.0323593	0.00281076	TCCTCAGCTCTCAGGGCCTCTGTGCTCTCAGTGTTCCCAGAAACTCCATAATGAATGGAATTCACTTCCA
TC181715	NM_022551	Homo sapiens ribosomal protein S18 (RPS18), mRNA	SS00000626	-0.96703	-1.95481	0.96703	1.95481	0.854676	14.5703	0.0270278	0.00217692	CAGCACATTTTGCGAGTACTCAACACCAACATCGATGGGCGGCGGAAAATTGCCTTTGCTATCACTGCGA
TC166135	NM_005342	Homo sapiens high-mobility group box 3 (HMGB3), mRNA	SS00000412	-0.967047	-1.95484	0.967047	1.95484	0.801319	12.6946	0.0190383	0.00125786	TGGCCAAGGCAGATAAGGTGCGCTATGATCGGGAAATGAAGGATTACGGGCCAGCTAAGGGAGGCAAGAA
TC164718	NM_000983	Homo sapiens ribosomal protein L22 (RPL22), mRNA	SS00000523	-0.967432	-1.95536	0.967432	1.95536	0.791766	14.8921	0.0176413	0.00112667	GCTGGAAACCTCGGAGGAGGGGTTGTAACAATCGAGAGAAGCAAAAGCAAGATCACTGTAACTTCCGAGG
TC162687	NM_007355	Homo sapiens heat shock 90kDa protein 1, beta (HSPCB), mRNA	SS00001595	-0.967548	-1.95551	0.967548	1.95551	0.842421	13.1485	0.0248434	0.0019222	TCACAAAGCACAATGATGATGAACAGTATGCCTGGGAGTCTTCTGCTGGGGGCTCCTTCACAGTTCGTGC
TC163629	NM_000397	Homo sapiens cytochrome b-245, beta polypeptide (chronic granulomatous disease) (CYBB), mRNA	SS00000648	-0.968598	-1.95694	0.968598	1.95694	0.725551	12.9581	0.0101339	0.000492857	TCTAACCGGTCTCATCCACGAGGAAATAAATGTGGGTCGTACTGCCAAATGCCCAGATAATGCCAGTTGA
TC163834	NM_002541	Homo sapiens oxoglutarate (alpha-ketoglutarate) dehydrogenase (lipoamide) (OGDH), nuclear gene encoding mitochondrial protein, transcript variant 1, mRNA	SS00004298	-0.971017	-1.96022	0.971017	1.96022	0.455615	11.3075	0.000170498	2.19e-06	GGGGCAGCGCTGGGCCAAGGGGCCAGCCCCCCCGACCCGTCACAGGGACAAATCTGATTTATTTATTTTG
TC166472	NM_030984	Homo sapiens thromboxane A synthase 1 (platelet, cytochrome P450, family 5, subfamily A) (TBXAS1), transcript variant TXS-II, mRNA	SS00000504	-0.975181	-1.96589	0.975181	1.96589	0.924021	10.4264	0.039544	0.00375311	CGTCTACATCAGGATCGTCCCTCGCTGACCCAGTCAAGTGTTACAACACCAACAACCCTCACTCGAGAAA
TC183806	NM_004095	Homo sapiens eukaryotic translation initiation factor 4E binding protein 1 (EIF4EBP1), mRNA	SS00004805	-0.979804	-1.9722	0.979804	1.9722	0.849607	13.0448	0.0242454	0.00183882	TCCCGGCGGCACGCTCTTCAGCACCACCCCAGGAGGTACCAGGATCATCTATGACCGGAAGTTCCTAATG
TC170530	NM_178336	Homo sapiens mitochondrial ribosomal protein L52 (MRPL52), nuclear gene encoding mitochondrial protein, transcript variant 1, mRNA	SS00005546	-0.980305	-1.97288	0.980305	1.97288	0.599718	13.3244	0.0020503	5.6e-05	AAGGGAAAAGTTTGCAAGACGAGTTGTACTGCTGTCACAGGAAATGGATGCTGGGTTACAGGCATGGCAG
TC176726	NM_005385	Homo sapiens natural killer-tumor recognition sequence (NKTR), mRNA	SS00006150	-0.981022	-1.97386	0.981022	1.97386	0.79886	10.6572	0.0170289	0.00106264	GCTGCAAGTAGACCTTATGCAGATGTGCGAGTTATTGACTGTGGGGTGCTTGCCACGAAATCAACAAAAG
NONE	NM_000574	Homo sapiens decay accelerating factor for complement (CD55, Cromer blood group system) (DAF), mRNA	SS00010473	-0.981035	-1.97388	0.981035	1.97388	0.60802	9.68805	0.00227569	6.49e-05	GACTGGCGATGCCGCAGATGTAAGACCTGGTAATTAACAAAAGGACGGTCCATGTGTAACACTGACAGTT
TC163536	NM_006007	Homo sapiens zinc finger, A20 domain containing 2 (ZA20D2), mRNA	SS00000065	-0.981458	-1.97446	0.981458	1.97446	0.916021	11.7887	0.0364389	0.00332891	CTGCTGGCAGCACATCTGAAAAATCAAGAAATGTGCCTGTGGCTGCCTTGCCTGTAACTCAGCAAATGAC
TC167407	NONE	NONE	SS00011568	-0.986151	-1.98089	0.986151	1.98089	0.784344	8.78723	0.0147007	0.000852813	CCCGAGAAGAGTAAGGGTTCGAATCACTCAGCCGAGGTACGGAATCTGGCACCGGGAGACAGTATCAGCG
TC190982	XM_210334	PREDICTED: Homo sapiens similar to 60S ribosomal protein L29 (Cell surface heparin binding protein HIP) (LOC284064), mRNA	SS00008238	-0.991821	-1.98869	0.991821	1.98869	0.585449	12.0183	0.001451	3.59e-05	AAGAAGATGCAGGCCATCAACGCCAAGGCCACTCAGAAGAGATCAAGGGCCTTGTAAAACCCTAGGAGGT
TC185320	NM_000849	Homo sapiens glutathione S-transferase M3 (brain) (GSTM3), mRNA	SS00002479	-0.99316	-1.99054	0.99316	1.99054	0.674015	12.3854	0.00453217	0.000173385	AAGATGCCTATCAACAACAAGATGGCCCAGTGGGGCAACAAGAGACTATACTGAGCACCAGGCGGACTTG
TC169498	NONE	NONE	SS00010504	-0.993438	-1.99092	0.993438	1.99092	0.568324	10.9671	0.0010801	2.46e-05	TGCTCCAGGGAATAGGGACTTCGGCCTTGGGAAGGTGACCCTTCCGAATGTCCAGGGATTCTTGTATCTC
TC170931	NM_015393	Homo sapiens DKFZP564O0823 protein (DKFZP564O0823), mRNA	SS00005268	-1.00496	-2.00689	1.00496	2.00689	0.520798	10.8958	0.000434708	6.95e-06	CTACAACAACCCGCTGTACGACGACTCCTAACGAAGGCACGTGGCCGAATGAGGAATAACTGTCTTTATT
TC163574	NM_015635	Homo sapiens DKFZP434C212 protein (DKFZP434C212), mRNA	SS00004979	-1.00544	-2.00755	1.00544	2.00755	0.378222	10.5839	1.63e-05	9.55e-08	GAGGAGAGACTGAAGAACGCAAAGATAGCGATGATGAGAAATCAGACAGGAACAGACCTTGGTGGAGAAA
TC182542	NM_030666	Homo sapiens serine (or cysteine) proteinase inhibitor, clade B (ovalbumin), member 1 (SERPINB1), mRNA	SS00004490	-1.01203	-2.01675	1.01203	2.01675	0.878817	10.0343	0.0241235	0.00181551	GAGGCCACGAAGGATGCCCCGTTCAGGCTGAATAAGAAAGACAGCAAAACGGTGAAAATGATGTATCAGA
TC168558	NM_016257	Homo sapiens hippocalcin like 4 (HPCAL4), mRNA	SS00008736	-1.01488	-2.02073	1.01488	2.02073	0.808414	9.43476	0.0146198	0.000840484	TTTTCAGGATTTTCTTTTACCTTCGCCAGAGTGTGGGGGCAGGACTGGGCCTCCCAGGGGCTATAGCCCT
TC184196	NM_031954	Homo sapiens potassium channel tetramerisation domain containing 10 (KCTD10), mRNA	SS00012196	-1.0204	-2.02848	1.0204	2.02848	0.710566	11.8865	0.0054418	0.000218992	ATGTGGGTGGTTGAGACTAGACTAGGTAGAGTAGTTAGAGGGAGATGTGAACGTGTGTGAGGTCGTGGAT
TC169430	NM_153477	Homo sapiens ubiquitously-expressed transcript (UXT), transcript variant 1, mRNA	SS00006250	-1.02129	-2.02973	1.02129	2.02973	0.72666	11.4459	0.00654163	0.000274192	CTGCGCTACGAGGCTTTCATCTCTGACGTGCTGCAGCGGGACCTGCAAAAGGTGCTGGACCATCGTGACA
TC162829	XM_497211	PREDICTED: Homo sapiens similar to protein RAKc (LOC389934), mRNA	SS00004274	-1.02178	-2.03043	1.02178	2.03043	0.773362	13.8239	0.0103977	0.000511895	CCAAGGACATCGTTCTAGTTGCCTATAGTGCACTGGGATCCCAAAGAAACTCAAAGTGGGTGGAAGAGAG
NONE	NM_001746	Homo sapiens calnexin (CANX), mRNA	SS00007295	-1.02415	-2.03377	1.02415	2.03377	0.992089	15.1246	0.0428532	0.00431354	GCGAGCCGGGCTTCTTACCCATTTAAAGTTTGAGAATAGGTTGAGATCGTTTCGGCCCCAAGACCTCTAA
TC189379	NM_006806	Homo sapiens BTG family, member 3 (BTG3), mRNA	SS00009384	-1.02472	-2.03457	1.02472	2.03457	0.587495	11.6703	0.00104391	2.34e-05	AGAACACTGTAGGAGTGGGCAATATGTTCTAGCACCTTTGAGCATTTACTCTATGGAGAGTATGTAAGTT
TC162986	NM_000976	Homo sapiens ribosomal protein L12 (RPL12), mRNA	SS00004531	-1.02643	-2.03698	1.02643	2.03698	0.72844	14.6695	0.00634149	0.00026514	TAGCTAGAGAGCTTTCTGGAACCATTAAAGAGATCCTGGGGACTGCTCAGTCTGTGGGATGCAATGTTGA
TC163550	NM_002217	Homo sapiens inter-alpha (globulin) inhibitor H3 (ITIH3), mRNA	SS00009120	-1.02934	-2.04108	1.02934	2.04108	0.53941	10.2955	0.000450915	7.45e-06	GCATCTGGAACAGGGACACTGGGTGGGTCCTGAGGGAGGGCAGCGATAATAAAGGCCAAGGTGAAACTAG
TC183644	NM_032048	Homo sapiens elastin microfibril interfacer 2 (EMILIN2), mRNA	SS00006949	-1.03284	-2.04605	1.03284	2.04605	0.672251	10.7467	0.00325269	0.000102677	TGAGAGGGATGCAGGAGAGACTGTTTACGTAGCTTGTTGGACTCCTTGAATGATATATGTACAACGTAAG
TC162450	NM_001206	Homo sapiens basic transcription element binding protein 1 (BTEB1), mRNA	SS00013205	-1.03404	-2.04774	1.03404	2.04774	0.833458	11.3703	0.0154405	0.000921557	CATCACTCTGGATAGATTGAGATGTTCTTTCACAACAGATGAACGATCTGTATCACTGTAAGACACGGAT
TC181252	NM_005194	Homo sapiens CCAAT/enhancer binding protein (C/EBP), beta (CEBPB), mRNA	SS00008001	-1.03507	-2.04921	1.03507	2.04921	0.665986	13.171	0.00293211	8.98e-05	CAACCCACGTGTAACTGTCAGCCGGGCCCTGAGTAATCGCTTAAAGATGTTCCTACGGGGTTGTTTCTGT
TC184313	NM_001006665	Homo sapiens ribosomal protein S6 kinase, 90kDa, polypeptide 1 (RPS6KA1), transcript variant 2, mRNA	SS00008361	-1.03821	-2.05368	1.03821	2.05368	0.6165	10.1983	0.00141772	3.48e-05	ATCCGGAAAGCACTTTTTGGCTGACTTCTGCTGGAGTCTGCCACAGGACAGAGTTCACAGGAGGCCTGTG
TC163750	NM_004125	Homo sapiens guanine nucleotide binding protein (G protein), gamma 10 (GNG10), mRNA	SS00008625	-1.03856	-2.05418	1.03856	2.05418	1.03554	13.9304	0.0486241	0.00530103	CTTAGCACCCTGACGGGAAAGACGAGTGTTGTGTTTTGCATGAGATTGCCCCATCCTGTAATGAAACAGA
TC185012	NM_022977	Homo sapiens acyl-CoA synthetase long-chain family member 4 (ACSL4), transcript variant 2, mRNA	SS00008975	-1.04265	-2.06001	1.04265	2.06001	0.666465	11.7717	0.00277022	8.22e-05	TCTGGAGTGGAGGTATAATTGTATTACATCTTGGAGCTGAGATACAGATGAATGGTGCAAAAAGTCAGAA
TC164391	NM_177925	Homo sapiens H2A histone family, member J (H2AFJ), transcript variant 2, mRNA	SS00004701	-1.04276	-2.06017	1.04276	2.06017	0.637344	12.6429	0.0018962	4.88e-05	GGACCGCTGGATTTTTTTCTCCTCGCTGGAGTTTTTGGTGAGAGGTAAACATGTCCGGTCGCGGAAAGCA
TC186110	NM_000265	Homo sapiens neutrophil cytosolic factor 1 (47kDa, chronic granulomatous disease, autosomal 1) (NCF1), mRNA	SS00003589	-1.0521	-2.07354	1.0521	2.07354	0.723087	11.563	0.0047229	0.000182163	TGAGGTTTGGCAGCAGAGGGGAGACCCTGGCCCTACCCCATCTGGCTATTCGCCCGTCCTGAATAAATGT
TC168043	NM_012455	Homo sapiens pleckstrin and Sec7 domain containing 4 (PSD4), mRNA	SS00005930	-1.05688	-2.08043	1.05688	2.08043	0.77769	10.0918	0.00818633	0.000371534	CAAACGCAACATCTCAGAGCGCAGAACCTACCGAAAGATCATTCCCAAGCGGAACCGCAATCAGCTGTGA
TC164637	NM_002633	Homo sapiens phosphoglucomutase 1 (PGM1), mRNA	SS00000975	-1.06337	-2.08981	1.06337	2.08981	0.366576	11.5207	4.52e-06	1.94e-08	TCCTGGTGAAACTCTCCCCCCATTTATTGTTTACATGTCATCCGGCAGAATGCGGTTTCTGGTGCCTTCT
TC182725	NM_004776	Homo sapiens UDP-Gal:betaGlcNAc beta 1,4- galactosyltransferase, polypeptide 5 (B4GALT5), mRNA	SS00005641	-1.06385	-2.09051	1.06385	2.09051	0.41612	10.9459	1.84e-05	1.17e-07	ACCGGGAAGTACAAGTCCATTCCTTATCACCATCGAGGAGAAGTCCAGTTTCTTGGAAGGTATGCCCTGC
TC166138	NM_153464	Homo sapiens interleukin enhancer binding factor 3, 90kDa (ILF3), transcript variant 3, mRNA	SS00003669	-1.06444	-2.09136	1.06444	2.09136	0.455366	10.4667	4.75e-05	4.17e-07	GAATGAAAACCCAGTGGACTACACGGTTCAAATACCCCCCAGTACCTCCTACGCCATTACGCCCATGAAA
TC183967	XM_056455	PREDICTED: Homo sapiens Melanoma associated gene (D2S448), mRNA	SS00000204	-1.07476	-2.10637	1.07476	2.10637	0.867824	9.43426	0.0153111	0.000905831	GACCTCCGCGTGTGGCAGGACTGCTGTGAAGACTGCAGAACCAGGGGCCAGTTCAACGCGTTTTCCTACC
TC164427	NM_003879	Homo sapiens CASP8 and FADD-like apoptosis regulator (CFLAR), mRNA	SS00010069	-1.07636	-2.10871	1.07636	2.10871	0.517418	13.0355	0.000165016	2.04e-06	TCTCCAGGCATCTCTGCCAAACTTGAGTATCAAGGACCCTTCATATAACCTAAGGGTGAGTCTGGAGCAA
TC181041	XM_498554	PREDICTED: Homo sapiens LOC440118 (LOC440118), mRNA	SS00010454	-1.08201	-2.11698	1.08201	2.11698	1.00659	13.9146	0.0345136	0.00306643	GGAACCTGGTGCTAAACCATCCGTAGACGACCTGCTTCTGGGTCGGGGTTTCGTACGTAGCAGAACAGCT
TC166912	NONE	NONE	SS00012411	-1.08216	-2.1172	1.08216	2.1172	0.725262	11.4634	0.00379764	0.000132582	GATGTGGACTGTGGGGTCTGGGTGGGGGGTAACTGTGAAATCCATGTTCCGTGAATGCTCTCCTTTCCTT
TC183480	NM_031287	Homo sapiens splicing factor 3b, subunit 5, 10kDa (SF3B5), mRNA	SS00001846	-1.08686	-2.12411	1.08686	2.12411	0.712498	11.6347	0.00325269	0.000102597	CGTCATTCCCGCGGGTTCCTCTCCCAAGTGGACGGATTCTTCATAGCTCTGCTTTTCGTGCTTTCTTTGT
TC166203	NM_031453	Homo sapiens chromosome 10 open reading frame 45 (C10orf45), mRNA	SS00010488	-1.08859	-2.12666	1.08859	2.12666	0.498516	11.3179	9.45e-05	9.93e-07	GCCAGTCCTTTTATATGACATAATCTCGTAGTCATTGGAGGCATAAAACCTAGTCCACATAACCCAACTT
TC189167	NM_021140	Homo sapiens ubiquitously transcribed tetratricopeptide repeat, X chromosome (UTX), mRNA	SS00001119	-1.0999	-2.1434	1.0999	2.1434	0.947725	8.83355	0.0223975	0.00160132	GAAGATGGCGCCAGGACTAAAACTCTGTTGGGCAAGGCTGTTCGCTGCTATGAATCTCTAATCTTAAAAG
TC165493	NM_006795	Homo sapiens EH-domain containing 1 (EHD1), mRNA	SS00012204	-1.10183	-2.14627	1.10183	2.14627	0.650158	10.7241	0.00120008	2.85e-05	CCCTATTCCATAGGGTATCGGGGGTGGAAGCAACATCCTTGTCGGGAATTCACTGTTTAAGGTGCAATGG
TC171754	NM_005906	Homo sapiens male germ cell-associated kinase (MAK), mRNA	SS00009456	-1.10295	-2.14794	1.10295	2.14794	0.458191	9.30972	3e-05	2.32e-07	CAAGATGAACCGATACACAACCATGAGACAGTTGGGAGACGGTACCTATGGGAGCGTGCTGATGGGCAAG
TC188971	NM_015553	Homo sapiens phosphoinositide-binding protein PIP3-E (PIP3-E), mRNA	SS00009462	-1.10839	-2.15605	1.10839	2.15605	0.489971	8.80895	5.87e-05	5.59e-07	GAAGCATGTTCATATTCCATTCTCTCCAAGGACAGCTCAAGGTGTCTGTACTTTGTCCAGGTTGGGATGG
TC183502	NM_005628	Homo sapiens solute carrier family 1 (neutral amino acid transporter), member 5 (SLC1A5), mRNA	SS00012084	-1.11147	-2.16065	1.11147	2.16065	0.646683	11.7317	0.00104391	2.35e-05	ATCAGTCATGTAAATCCAAGTGCGGGGCTCCCCTGCCCTGATGGGGGCGCTTTGGACCTGGAATCATGAA
TC166903	NM_012300	Homo sapiens F-box and WD-40 domain protein 11 (FBXW11), transcript variant 3, mRNA	SS00000097	-1.11686	-2.16874	1.11686	2.16874	0.723967	9.9459	0.00286144	8.64e-05	AAAGCAGCCTAACTCGTCAAGTACCGACATTTCTCACCTCCGAGTCCGGCCTCGACGTTGAGAAGGATAC
TC163035	NM_002923	Homo sapiens regulator of G-protein signalling 2, 24kDa (RGS2), mRNA	SS00012032	-1.13048	-2.18932	1.13048	2.18932	0.824464	12.4691	0.00732334	0.000314612	TAGTCCTAGGTGCCATGTTTACTCTGTACAGGGGTCTCGACGTTCTTACGACTACAGGTCCTCAGTACTG
TC162900	NM_004768	Homo sapiens splicing factor, arginine/serine-rich 11 (SFRS11), mRNA	SS00001345	-1.13827	-2.20117	1.13827	2.20117	0.507878	12.8756	5.98e-05	5.75e-07	TAAAAAGCCTAGGTCTCCCAAGAGAAAGTTGTCTCGCTCACCATCCCCTAGGAGACACAAAAAGGAGAAG
NONE	NONE	NONE	SS00012033	-1.13887	-2.20209	1.13887	2.20209	0.708993	10.1996	0.00197429	5.18e-05	AAGGAGCTGAGTACAAGTTACATTAACAGCCGGTCTGGGTTTCTCATTCCTGAAAAATACTTGAGCAGAA
TC167819	NM_004205	Homo sapiens ubiquitin specific protease 2 (USP2), transcript variant 1, mRNA	SS00005725	-1.14191	-2.20673	1.14191	2.20673	0.682095	9.63778	0.00129424	3.1e-05	CCAACGTGCTGTCGCTGCCGAGCCAGAAAACGCTGTATAAAGAAGTTCTCCGTCCAGAGGTTCCCAAAGA
TC164735	NM_004955	Homo sapiens solute carrier family 29 (nucleoside transporters), member 1 (SLC29A1), mRNA	SS00004338	-1.14354	-2.20923	1.14354	2.20923	0.631095	10.6686	0.000619115	1.11e-05	CTGTACCGGGGTGGCCAGGGGCCAGGACTCGTTGTTCTAAAGTCCGATCTGATATTTCCATCCGGCTTCT
TC183915	NM_006058	Homo sapiens TNFAIP3 interacting protein 1 (TNIP1), mRNA	SS00004627	-1.15646	-2.2291	1.15646	2.2291	0.647053	11.4893	0.000692091	1.3e-05	ACATTCAATTCATGCGTGTGTTTAAATGTTGCTTCGAGCTGTGCCGTAGCGGGGCCTGCCCCACTCCCAT
TC163461	NM_015172	Homo sapiens HBxAg transactivated protein 2 (XTP2), mRNA	SS00002744	-1.16267	-2.23871	1.16267	2.23871	1.11542	12.5871	0.0396392	0.00377457	GCAGGAGGTTCTGGACTCGATGAGTTTCCACCGAAATGTCGGAGAAGTCAGGCCAGAGCACAAAAGCAAA
TC164336	NONE	NONE	SS00011014	-1.16305	-2.2393	1.16305	2.2393	0.827071	10.0355	0.00568729	0.000233032	GGCTTATTAGACTTGCCAACTTACTGCTCAGCTGTATCTTTGTAAACAAGTGATATGCCCTTATAACTGT
TC186177	NM_014781	Homo sapiens RB1-inducible coiled-coil 1 (RB1CC1), mRNA	SS00003839	-1.16482	-2.24205	1.16482	2.24205	0.742892	10.5786	0.00232202	6.7e-05	GGAAGAATGAAGAAATGCAGAATGTTCGAACATCTTTGATTGCTGAGCAACAGACCAACTTTAACACTGT
TC163352	NM_007292	Homo sapiens acyl-Coenzyme A oxidase 1, palmitoyl (ACOX1), transcript variant 2, mRNA	SS00001782	-1.16515	-2.24257	1.16515	2.24257	0.569469	11.9541	0.000162458	1.99e-06	AGGGGATTTTCTTCAGGGGAGCATCATGACAGAGTCTCAAGTCACCCACGTGAACGAGCGTGTGAAGGAA
TC170300	NM_004001	Homo sapiens Fc fragment of IgG, low affinity IIb, receptor for (CD32) (FCGR2B), transcript variant 1, mRNA	SS00008094	-1.16867	-2.24804	1.16867	2.24804	0.943462	9.78755	0.0146724	0.000846573	CAGACAATACCGTCTCAGATAACTGACCTGCTGATTTCTTCTGTGCCTCAGCACTTCTCACCATTAGGAC
TC167547	XM_166300	PREDICTED: Homo sapiens absent in melanoma 1 (AIM1), mRNA	SS00008849	-1.16928	-2.24899	1.16928	2.24899	0.784243	10.6782	0.00361065	0.000120381	AAGGGAAGGACAGCAGCGTGTGAGATCAAAGACTGTTGAGCATCTGAGAAGAAATAATTCATTAGGCCTG
TC197895	NONE	NONE	SS00012847	-1.17842	-2.26328	1.17842	2.26328	0.482325	10.3469	2.08e-05	1.37e-07	AGGTGTTCTAGAAAAAGCAGGATGCAATCAGAGCAGCGTCATAGGAGGGATGGTCAATCTGTGGACCATA
TC192508	NONE	NONE	SS00013063	-1.18336	-2.27105	1.18336	2.27105	1.09417	8.86088	0.0322551	0.0027916	GGGATGACGTGTGATGGTTGTCAAGCACAGGCTTTGTAAAAATGCTGTCACCTACTTATTGGATTTCTCA
TC182056	NM_003938	Homo sapiens adaptor-related protein complex 3, delta 1 subunit (AP3D1), mRNA	SS00010677	-1.19087	-2.28291	1.19087	2.28291	0.652224	10.1001	0.000529495	9.19e-06	GACCACATTCCTGGTGGTGCAAATTGACCTCTCAGTGCCCTTGAAAGTGCCAGGGATGCCCATGTCGGAC
TC184385	NM_022733	Homo sapiens hypothetical protein AL133206 (LOC64744), mRNA	SS00008680	-1.19244	-2.28539	1.19244	2.28539	0.55818	11.5012	9.45e-05	9.88e-07	ACGAGTATGAGGCAGAGCACCTGGGCAGCTTTCCTCTCAGTCACTGTTCATCCTACTTGAAAATTAAAAC
TC165165	NONE	NONE	SS00012493	-1.19502	-2.28948	1.19502	2.28948	0.85921	12.1604	0.00615209	0.000255292	ATTATGGAAGAGAAGACTTGGGTACAAAATTGTAGGTATATGTGTCAGAAGGCCCCATAGCAGATGACTG
TC183957	NM_015864	Homo sapiens chromosome 6 open reading frame 32 (C6orf32), mRNA	SS00005329	-1.19529	-2.2899	1.19529	2.2899	0.842858	8.26786	0.00518157	0.000206353	TATGAAGCTTATTGTATCCAAAGACGCCTGCAGGATGGTGCCAGCAAAATGAAGCTAGCCTTTGCCACCT
TC183215	NM_002089	Homo sapiens chemokine (C-X-C motif) ligand 2 (CXCL2), mRNA	SS00011279	-1.21476	-2.32102	1.21476	2.32102	0.53424	10.6134	4.35e-05	3.63e-07	TGGGGGATCCAGGCAAACAGGTCACTGTTAGGGTAGGGGGGGTTGTATGTGTGCATTTATACTGAAGAGA
TC181576	NM_003528	Homo sapiens histone 2, H2be (HIST2H2BE), mRNA	SS00010972	-1.21574	-2.3226	1.21574	2.3226	0.809208	12.2313	0.00329232	0.000104969	GAATGCTCAGTCTCTCAGTCCACGCATTGATTTTGTTGATACAGACACTGATGATCTGATCGGTTATTCA
NONE	XM_372124	PREDICTED: Homo sapiens zinc finger, CCHC domain containing 6 (ZCCHC6), mRNA	SS00007522	-1.22299	-2.33429	1.22299	2.33429	0.62941	11.0464	0.000265182	3.64e-06	AGTACCTATTTATGTGACCCTTCTGTGGATGACCAGTGCCACCAAGGGGCTTTGTGGTTTTCTCCCTCTC
TC172520	NM_020791	Homo sapiens TAO kinase 1 (TAOK1), mRNA	SS00000171	-1.22448	-2.33671	1.22448	2.33671	0.963695	9.99681	0.0122507	0.000638979	CAGGAGGCACAGAACTATTAGACATCACTGTGTGGTCACCCTCCATCATGTCTAGCTCACTCTTGTCATC
TC184647	NM_022132	Homo sapiens methylcrotonoyl-Coenzyme A carboxylase 2 (beta) (MCCC2), mRNA	SS00005242	-1.2259	-2.33901	1.2259	2.33901	0.512933	10.278	2.36e-05	1.63e-07	TTAAAACAGCCCATCATGAACAGGTTTGATGAGGAAGGCAGCCCTTACTATTCCAGTGCAAGGCTGTGGG
NONE	NONE	NONE	SS00011956	-1.22743	-2.34149	1.22743	2.34149	0.849282	10.7137	0.00430139	0.000162308	GCGAGGACCGCGAACTGCGCCGCACCAGAGTGGAAAGCAGATAAGCCACAAACCAAGACCCCTGGGAAGC
TC166643	NM_001629	Homo sapiens arachidonate 5-lipoxygenase-activating protein (ALOX5AP), mRNA	SS00000647	-1.23414	-2.35242	1.23414	2.35242	0.672961	13.0337	0.000473766	8.02e-06	TGCACATGCAGTGGCTCTGGCTTTGCTATTCAGATCCTTTCCGTGTGTTTCTTGACTTATCCTGCTTTCT
TC184231	NM_001982	Homo sapiens v-erb-b2 erythroblastic leukemia viral oncogene homolog 3 (avian) (ERBB3), transcript variant 1, mRNA	SS00011208	-1.23549	-2.35461	1.23549	2.35461	0.667741	11.1267	0.000436961	7.08e-06	GACTCAGACGGTCCCCAGAGCCATTTTTTAGGAGCAGTTCTCATTCAGTAGTGGGAAGCTTCCAGTGGAG
TC164436	NM_021968	Homo sapiens histone 1, H4j (HIST1H4J), mRNA	SS00003981	-1.23567	-2.3549	1.23567	2.3549	0.675435	11.3969	0.00048274	8.28e-06	GCCATGGACGTGGTCTACGCGCTCAAGCGCCAGGGACGCACCCTCTACGGCTTTGGTACTCTGCAGTGAA
TC185351	NM_057161	Homo sapiens kelch domain containing 3 (KLHDC3), mRNA	SS00008608	-1.23777	-2.35834	1.23777	2.35834	0.622441	12.3358	0.000193888	2.53e-06	GCTGTTGGCATGAAGCCTCCTTCTCCCTGACTTGGGGAGGCAAGGACCAGCAGGTAATCTCACCCTTACT
TC182632	NM_012193	Homo sapiens frizzled homolog 4 (Drosophila) (FZD4), mRNA	SS00007381	-1.24374	-2.36812	1.24374	2.36812	0.788979	12.0799	0.00208111	5.72e-05	TTATCGGCTGTTCCTTTCACATTCCAGACCCTGGAGAGTGTTAACGGTTTCAGGAAAGGAGCTTTGTGGC
TC162668	NM_002046	Homo sapiens glyceraldehyde-3-phosphate dehydrogenase (GAPD), mRNA	SS00001180	-1.2506	-2.37941	1.2506	2.37941	0.693631	13.7279	0.000555414	9.87e-06	GTGACTTCAACAGTGACACTCACTCTTCTACCTTTGATGCTGGGGCTGGCATTGCCCTCAACGACCACTT
TC167415	NM_032221	Homo sapiens chromodomain helicase DNA binding protein 6 (CHD6), mRNA	SS00003999	-1.2585	-2.39247	1.2585	2.39247	0.859314	11.7827	0.00384376	0.000135799	AGGACCTGTACGCTGCTGCAGAGGATACTGAGGCCCTTTTCCCCAGGAAAACGACGTCCCATAACGGGTT
NONE	NONE	NONE	SS00011798	-1.26017	-2.39524	1.26017	2.39524	0.799316	10.2343	0.0020503	5.61e-05	TTTTAGATTCTTTAGGGTTAGTGGAATCTTTAAACCAGCTCCCAGGTGTGTTTCATCACTTTCATGTGCA
TC163360	NM_019058	Homo sapiens DNA-damage-inducible transcript 4 (DDIT4), mRNA	SS00002545	-1.26297	-2.3999	1.26297	2.3999	1.00634	11.5553	0.0129001	0.00070656	AGGCTGAGCTGGGGGGAACCTACTGTTTCCCTAGAAAGCTCAATGGGGCATGTATGGGTGGCTCCCAGTT
TC170981	NM_004193	Homo sapiens golgi-specific brefeldin A resistance factor 1 (GBF1), mRNA	SS00003422	-1.26307	-2.40006	1.26307	2.40006	0.786143	9.76321	0.00174782	4.42e-05	CCCGATGGAGCACCCATACTCCACTGGATGAAGAACGAGATCCTCTACTGCATAGTTTCAGTCATCTAAA
NONE	NONE	NONE	SS00012707	-1.27254	-2.41586	1.27254	2.41586	0.546905	11.1333	2.82e-05	2.15e-07	GGCGGCTGCCTCATATCTTCTAAACAGCCATGTTGAAGCAGGCCCTGGGGAAGAGACCAGCTCAGATCCC
TC182203	NM_004169	Homo sapiens serine hydroxymethyltransferase 1 (soluble) (SHMT1), transcript variant 1, mRNA	SS00000792	-1.27677	-2.42296	1.27677	2.42296	0.819918	8.64527	0.00226165	6.43e-05	CCACGTCCATCTTTTTCGAGTCCATGCCCTACAAGGTGGACCCGGACACGGGCTACATCAACTACGACCG
NONE	XR_000277	PREDICTED: Homo sapiens maternally expressed 3 (MEG3), misc RNA	SS00012119	-1.27983	-2.4281	1.27983	2.4281	1.05185	9.50046	0.0157965	0.000946108	TGCCTGTGGTCATTTCTAGAACTTTCTGTGTTCTCGGCCTGCGTTGTTACTGCGTCAGGCATACGTGGGA
TC161974	NM_006472	Homo sapiens thioredoxin interacting protein (TXNIP), mRNA	SS00001228	-1.28291	-2.4333	1.28291	2.4333	0.768943	13.5277	0.00113404	2.67e-05	TACAGTGAGGTGGATCCCTGCATCCTCAACAACAACGTGCAGTGAACATGTGGAAGGAAAGAAGCAGCTA
TC187721	NONE	NONE	SS00011433	-1.28819	-2.44221	1.28819	2.44221	0.605105	9.85095	8.47e-05	8.24e-07	AAAGGGAAAGTGAACGGAGGGCTTATGTGGAAGCCCAGCCAGCTCTCACTCGGCCTAGGTGCCCCAATGC
TC176956	NM_182648	Homo sapiens bromodomain adjacent to zinc finger domain, 1A (BAZ1A), transcript variant 2, mRNA	SS00009322	-1.2897	-2.44477	1.2897	2.44477	0.62789	9.51827	0.000125181	1.41e-06	GAAGATTCTTCATGCTCTCTGTGGGAAACTACTGACCCTAGTTTCTACTAGGGATTTCATTGAAGATTAT
NONE	NONE	NONE	SS00011768	-1.29436	-2.45268	1.29436	2.45268	1.16117	13.6833	0.0263042	0.00208135	GTGCTTGAAAGCATTCCTCAGTGAACTTCTTCCCTACTGTCATCAGAGTAAAGCACAGGATCTGGGCTCC
TC184575	NM_012433	Homo sapiens splicing factor 3b, subunit 1, 155kDa (SF3B1), transcript variant 1, mRNA	SS00002594	-1.29977	-2.4619	1.29977	2.4619	0.71926	11.1559	0.000515665	8.89e-06	ATGTTCCTATTCGAACTCCAGCTCGAAAGCTGACAGCAACTCCAACACCTTTGGGTGGTATGACTGGTTT
NONE	NM_005764	Homo sapiens membrane-associated protein 17 (MAP17), mRNA	SS00004487	-1.3093	-2.47821	1.3093	2.47821	0.646912	11.0569	0.000145069	1.7e-06	AAAGGACGATGGCCCACCACCTTTAATCCTGCCTCACCTCTCCTTCCCCTGTATGGTGGCCATGGCCCTT
TC182038	NM_203416	Homo sapiens CD163 antigen (CD163), transcript variant 2, mRNA	SS00010467	-1.3165	-2.49062	1.3165	2.49062	0.931243	13.5208	0.00497799	0.000194603	GGTCATTCTGTTGGCCTGTCTCATCGCATTCCTCATTTGGACTCAGAAGCGAAGACAGAGGCAGCGGCTC
TC163524	NM_001442	Homo sapiens fatty acid binding protein 4, adipocyte (FABP4), mRNA	SS00001140	-1.32274	-2.50141	1.32274	2.50141	1.00189	10.2817	0.00875886	0.000408665	TTAGATGGAGGCGCCCTGGTACAGGTGCAGAAGTGGGATGGAAAGACAACCACCATAAACAGAAAAATAG
TC184945	NONE	NONE	SS00012154	-1.3239	-2.50341	1.3239	2.50341	1.13965	9.01198	0.0207634	0.00143024	ACCCATAAAAATGGAGTAGTGCTAGTACCTGCCTGATAGGGTTTCCACTTACACTGGTTCACTTAGGGTA
TC186512	NM_153449	Homo sapiens solute carrier family 2 (facilitated glucose transporter), member 14 (SLC2A14), mRNA	SS00000848	-1.324	-2.5036	1.324	2.5036	0.92375	8.63493	0.00436333	0.000165557	ATGCTTATTGTCAACCTTTTGGCCATCACTGGTGGCTGCCTTATGGGATTCTGCAAAATATCACGGTCGG
TC162088	NM_178819	Homo sapiens putative lysophosphatidic acid acyltransferase (DKFZp586M1819), mRNA	SS00012010	-1.33127	-2.51624	1.33127	2.51624	1.07084	10.02	0.0134218	0.000750567	TGTTTCTTTTCTGCTAAGCCCGTTGGAGGAATGCCATTAAAGCCCTCTGCACCGCGCAGTGCACCTGCAT
TC183967	XM_056455	PREDICTED: Homo sapiens Melanoma associated gene (D2S448), mRNA	SS00012843	-1.33487	-2.52253	1.33487	2.52253	0.586617	10.2298	3.28e-05	2.61e-07	AGGGGACCATGGAGCAGACGCGTGTCCTGACGTCATGTTAGATTTCTCAGGTTTTTATTTAATTTTTTAA
TC182362	NM_019000	Homo sapiens hypothetical protein FLJ20152 (FLJ20152), mRNA	SS00006373	-1.33776	-2.52759	1.33776	2.52759	0.61343	12.3058	5.55e-05	5.09e-07	TAAGAAGTCTTCAGGCTTCCTTTCAAATCTACTCGGAGGCCATTAGTCTGGGAATCAGCTTGTATCACAG
TC182685	NM_000578	Homo sapiens solute carrier family 11 (proton-coupled divalent metal ion transporters), member 1 (SLC11A1), mRNA	SS00001132	-1.34687	-2.5436	1.34687	2.5436	0.662723	11.29	0.000130821	1.49e-06	CCATCAACACTTTCTGTATGGGCTTCTGGAATAGGAGCAGGAGAAGGAAAAGACCTCGGGATGAGCTCCC
TC163459	NM_000602	Homo sapiens serine (or cysteine) proteinase inhibitor, clade E (nexin, plasminogen activator inhibitor type 1), member 1 (SERPINE1), mRNA	SS00000943	-1.34784	-2.54531	1.34784	2.54531	0.673572	10.8598	0.000155255	1.88e-06	GGGTGGGATGCCAGGGGTGTGCTTGAATATTTATCATATCCTTGCCCTTGTGTGCTTGTTAGAGAGAAAG
TC163152	NM_020663	Homo sapiens ras homolog gene family, member J (RHOJ), mRNA	SS00005577	-1.34927	-2.54783	1.34927	2.54783	0.679315	10.8514	0.000168854	2.1e-06	GAGAACAGGAGACCAGAGTGGAAACCCTCAGGCGGTTGAAATTTCTAGACGGCCAGGAAGCCACTAGAAT
NONE	NONE	NONE	SS00012022	-1.35125	-2.55134	1.35125	2.55134	1.20643	11.4409	0.025117	0.00196116	TCCAAGTAATTGGAAGATAGAAAAGTCCCGAAGCCCAAAAATTGGATAAGTACCAGACGCCAAAACTAAG
TC185767	NM_001845	Homo sapiens collagen, type IV, alpha 1 (COL4A1), mRNA	SS00006583	-1.36626	-2.57802	1.36626	2.57802	1.00551	10.8991	0.00691066	0.000293272	GGATTTCAGGGAATGCCAGGGATTGGAGAGAAAGGTGAACCTGGAAAACCGGGACCCCGAGGAAAGCCCG
TC169593	NM_020307	Homo sapiens cyclin L1 (CCNL1), mRNA	SS00006495	-1.36706	-2.57944	1.36706	2.57944	1.36004	10.3368	0.0454182	0.00471889	GACCACGACGGGAGGAATCCTGATCGGCGACCGCCTCTATTCGGAAGTTTCGCTCACTATCGACCACTCG
NONE	NM_002032	Homo sapiens ferritin, heavy polypeptide 1 (FTH1), mRNA	SS00006872	-1.3821	-2.60647	1.3821	2.60647	1.12343	11.1069	0.0143716	0.000814731	TTACCTCGGGGCCTGGGAAGGCTCGCCAGTAACTCTCTTCCCCGTTGTCTTTTCCAGTTGTGTGACTTCA
NONE	NM_002698	Homo sapiens POU domain, class 2, transcription factor 2 (POU2F2), mRNA	SS00000495	-1.38964	-2.62014	1.38964	2.62014	1.06903	11.1618	0.00963528	0.000465297	GCGCAGAGGGTCCTCGGAGCAGGAGTGACAAGGGAGGAAAGATCAAAACAAACAAACGAAAAGAACAACA
TC178723	NONE	NONE	SS00012937	-1.40386	-2.64608	1.40386	2.64608	0.886008	10.1907	0.00181386	4.63e-05	CAGGAGTATTTGTGGATGAGAGTTTTGCCTGCCTGCCATAGAGAACACTGAACTGTTACCACATTTCATC
TC166914	NONE	NONE	SS00012784	-1.40457	-2.64738	1.40457	2.64738	1.00992	9.1841	0.0054964	0.000221958	TGGAAACTCAACACAGCTAAGGACAGGAGTCTGCACGACGTGGGTGGATGCCTGTGTGACTTTGACATTG
TC196874	NM_001270	Homo sapiens chromodomain helicase DNA binding protein 1 (CHD1), mRNA	SS00003798	-1.40653	-2.65099	1.40653	2.65099	0.691653	10.4234	0.000119612	1.34e-06	GCATAAAGATGAAGATTGGCAGATGTCTGGGTCGGGATCTCCATCTCAGTCTGGTTCAGATTCGGAATCT
TC164158	NM_022908	Homo sapiens hypothetical protein FLJ12442 (FLJ12442), mRNA	SS00002543	-1.42942	-2.69339	1.42942	2.69339	0.769144	11.436	0.000339298	5.04e-06	ACAGTGACCAAGGTTGGGCTGGTCCCTTCCTGGCATGGGGAGAAGTCATCAGCATCGCTGTCTTCCTCCT
TC162128	NM_173843	Homo sapiens interleukin 1 receptor antagonist (IL1RN), transcript variant 4, mRNA	SS00010849	-1.43466	-2.70318	1.43466	2.70318	0.918485	11.616	0.00202376	5.42e-05	GGAGGAAAGAATCATTCCTTGGCCATTTTAGCATTTCTAGCACTTTGAGACTTGTCTGGAAAATGTCGTG
NONE	NONE	NONE	SS00010443	-1.4398	-2.71282	1.4398	2.71282	1.09217	9.30339	0.00852376	0.00039257	AGTGAAATTCAGGCAGCAACCATGTACCAACTCTTCCAGTCCCCTTCTGCCAGCCTCCGGGGTTCTTCAG
TC166785	NM_001630	Homo sapiens annexin A8 (ANXA8), mRNA	SS00011669	-1.45026	-2.73258	1.45026	2.73258	0.440444	10.3943	2.3e-07	3.12e-10	CACTGTGTTCCAAGAGGCTCGGGCTTCTCTAGTCCTTGATCAAATTAGCTGCTCCTTCCTTCCATGACAC
TC172833	NONE	NONE	SS00012522	-1.47231	-2.77467	1.47231	2.77467	0.661724	10.5044	3.53e-05	2.84e-07	ACTGCAGTTCCCAAGCTGTGTTTCATTGTTCTCCACGGTTTCACTACAGACATGCTCCCTGAGGGCCTGG
TC165971	NM_004891	Homo sapiens mitochondrial ribosomal protein L33 (MRPL33), nuclear gene encoding mitochondrial protein, transcript variant 1, mRNA	SS00008784	-1.47498	-2.7798	1.47498	2.7798	0.786571	10.8087	0.000292705	4.19e-06	ACAATTGGTACTCAGGACCGTCTTACTCCAAAAGCCTAGGTCCTGAAGCACTCTACGAATGGACCTGTTA
BI304652	NONE	NONE	SS00010200	-1.48439	-2.79798	1.48439	2.79798	0.731492	11.0699	0.000113613	1.24e-06	ACATGGAATTTCCCTTGACTCGCCCCAGTTGGGACTACAACACAGCTGAAGCCTCTGTTCTCTAGGCTCA
TC171949	NM_172346	Homo sapiens ATP-binding cassette, sub-family A (ABC1), member 6 (ABCA6), transcript variant 2, mRNA	SS00009188	-1.48521	-2.79957	1.48521	2.79957	0.595026	10.1866	8.15e-06	3.92e-08	AGGTGGATACGACCATGAGATGGAAACTCCTCCCTTATTCAGAGGACCCTTGAAACTTCAAGCCTAATAA
TC184552	NM_006763	Homo sapiens BTG family, member 2 (BTG2), mRNA	SS00004620	-1.51418	-2.85637	1.51418	2.85637	0.92262	12.4695	0.00113653	2.68e-05	TACTCATTCTGCCTGCCGTGACAACAGGCCATTGCATACCTCAACCTGGGGAACTGTATTTTAAATGAAG
TC176448	NM_020353	Homo sapiens phospholipid scramblase 4 (PLSCR4), mRNA	SS00003530	-1.51738	-2.86271	1.51738	2.86271	0.670207	9.3129	2.69e-05	1.97e-07	AATGCATATCGGACACTGAGGCCCTTCGTGCTCCGGGTCACTGACTTTATGGGCCGAGAAATCATGACAA
TC163096	NONE	NONE	SS00006950	-1.53365	-2.89516	1.53365	2.89516	1.20548	14.5721	0.0110574	0.000551312	CCTGGCAATATGATGGCCTAGATGGAGAGGGGAACAGCTCCTTGGTGAATGATAAGTAAAGGCAGAAAAG
TC195999	NM_007115	Homo sapiens tumor necrosis factor, alpha-induced protein 6 (TNFAIP6), mRNA	SS00006682	-1.53509	-2.89806	1.53509	2.89806	1.49251	10.3126	0.0399221	0.00383019	CAAAAACGGAATTTTTCATAACTCCATATGGCTTGAACAAGCGGCAGGCGTGTACCACAGAGAAGCACGG
TC166009	NM_138319	Homo sapiens proprotein convertase subtilisin/kexin type 6 (PCSK6), transcript variant 2, mRNA	SS00008614	-1.54303	-2.91406	1.54303	2.91406	0.747872	11.4506	8.76e-05	8.78e-07	AAGCCAGCCCGTGAGCTTCATTGTCTGTCGCGTCCCATTTTGTGGAATTGCCTTTAAAATGCATTGGCCT
TC190452	NM_014079	Homo sapiens Kruppel-like factor 15 (KLF15), mRNA	SS00007973	-1.55779	-2.94403	1.55779	2.94403	1.058	10.7958	0.00329232	0.000105305	CGGGATTGGGGTGAAAGGCCCCTCTCTGCGGGTGGCAGTGCATGTGTGTGAGTTAAACACAGGGCAGATG
TC162698	NM_020529	Homo sapiens nuclear factor of kappa light polypeptide gene enhancer in B-cells inhibitor, alpha (NFKBIA), mRNA	SS00000892	-1.56702	-2.96292	1.56702	2.96292	0.494931	13.529	2.7e-07	4.11e-10	CTTGGAGGCCAGCGCCTGACGTTTTGAGCTTTGGAAAGTGTTTAAAAGACCATGGACTTGTACATTTGTA
TC186397	NONE	NONE	SS00007289	-1.57243	-2.97405	1.57243	2.97405	0.701671	11.372	2.82e-05	2.14e-07	TTCTCATTTCGCCCCATCGTGTTCTGAGTTTTTTCATCCCGTCTGTAGGCTCACTCAGCCCGCAGCTTAC
TC185529	NM_015719	Homo sapiens collagen, type V, alpha 3 (COL5A3), mRNA	SS00008012	-1.57458	-2.9785	1.57458	2.9785	0.633567	10.5048	7.63e-06	3.51e-08	CCTCAATTGCATCTTGCCATGCCAGGTGACTTGGGGACCAAGACAGGGGGTGTAAGTCAGGATCCTAATG
TC162764	NM_145918	Homo sapiens cathepsin L (CTSL), transcript variant 2, mRNA	SS00004383	-1.59217	-3.01502	1.59217	3.01502	0.987971	10.9505	0.00135014	3.26e-05	ACAACCACTGTGGAATCGCCACCATGGCCAGTTACCCTGTGGTCTAAATCTCAAAGACTGGATTAAGAAC
NONE	NM_139314	Homo sapiens angiopoietin-like 4 (ANGPTL4), transcript variant 1, mRNA	SS00004520	-1.6192	-3.07204	1.6192	3.07204	0.715419	11.3231	2.41e-05	1.69e-07	AAGCCGGCGCCAATGCCAACGGCATCCGGGGCAAAAGCTCACAGAATTCTTGGAATAAAAGCAACCTCAG
TC185863	NM_000714	Homo sapiens benzodiazapine receptor (peripheral) (BZRP), transcript variant PBR, mRNA	SS00002490	-1.63225	-3.09996	1.63225	3.09996	1.09833	12.9119	0.00294611	9.08e-05	ACACTCTACTCGGCCATGGGGTATGGCTCCTACATGATCTGGAAAGAGCTGGGGGGCTTCTCGGAGGAGG
TC165126	NM_004613	Homo sapiens transglutaminase 2 (C polypeptide, protein-glutamine-gamma-glutamyltransferase) (TGM2), transcript variant 1, mRNA	SS00011465	-1.6362	-3.10847	1.6362	3.10847	1.13765	13.4292	0.00384092	0.000135264	GCAATGCCTAGATGTCACGAGAGCCTTAGCTGCCAGCTAGGTTGGCATCTCAGCCACTGTCTCTTTGAAG
TC185823	NONE	NONE	SS00011667	-1.68392	-3.21301	1.68392	3.21301	0.546607	10.974	2.93e-07	4.91e-10	GGGACCCTTCCACACACTCCAAGACATAAGATCTGCCTGAATACTGTATAGCCCAAGAAATCCAAGTGGA
TC165607	NM_005384	Homo sapiens nuclear factor, interleukin 3 regulated (NFIL3), mRNA	SS00002886	-1.69429	-3.23618	1.69429	3.23618	0.676564	10.7412	5.64e-06	2.48e-08	CTTATAGCCACACACCAAATCTTTGCCTCGGACTCTGGGTAAAATTACTACTGAACAAGCTCTGGGCATT
TC190194	NM_005110	Homo sapiens glutamine-fructose-6-phosphate transaminase 2 (GFPT2), mRNA	SS00008704	-1.70696	-3.26473	1.70696	3.26473	0.578655	9.27487	6.07e-07	1.08e-09	TCTGACTGTGGTTCTCTTAAAGCCCAGGCAGCATTTTGGTCCCTGCTCCTGCCCATAGTGAAACAGCCTG
TC187377	NM_015885	Homo sapiens pre-mRNA cleavage complex II protein Pcf11 (PCF11), mRNA	SS00006321	-1.70763	-3.26624	1.70763	3.26624	0.768207	10.1767	2.78e-05	2.06e-07	GGATTTGAAAGGGACTAACCGGGACCCTCGTCTTAATAGGATGAGTCAACATTCCTCTCATGGAAAAGAT
TC182876	NM_000895	Homo sapiens leukotriene A4 hydrolase (LTA4H), mRNA	SS00005321	-1.7164	-3.28614	1.7164	3.28614	0.637244	12.8308	1.77e-06	6.09e-09	CCGACCCTTATTCAAGGACCTGGCCGCCTTTGAGAAATCCCATGATCTAGCCATCAGTACCTACCAAGAG
TC180813	NM_003246	Homo sapiens thrombospondin 1 (THBS1), mRNA	SS00008318	-1.74947	-3.36235	1.74947	3.36235	0.819759	12.7995	4.58e-05	3.97e-07	GGTTGTCCATTTGGAAGTGTTTTTAGTTTGGAAAGAAAGCCAGGAGGCCTTTAATACTGTTTTACCACAT
TC181031	NONE	NONE	SS00010455	-1.77425	-3.42061	1.77425	3.42061	1.71566	10.5738	0.0380588	0.0035546	TGATCTATACGTTTGCCTCAGATCAGTTATTCCTAGTCTGACCTCACCCCCAGATATCCTCCATGCTCAC
NONE	NM_000584	Homo sapiens interleukin 8 (IL8), mRNA	SS00001060	-1.78792	-3.45317	1.78792	3.45317	0.877115	9.02548	8.48e-05	8.33e-07	TTAAATCTTGCAACCCTAGGCTGCTGGCCAGCATTCACAAGTCTTCTTGCCTCAACTTGCACCTCAGTTT
TC182375	NM_001924	Homo sapiens growth arrest and DNA-damage-inducible, alpha (GADD45A), mRNA	SS00007210	-1.788	-3.45336	1.788	3.45336	0.647737	11.697	1.28e-06	3.34e-09	CCTACACTGATGCAAGGATTACAGAAACTGATGTCAAGGGGCTGAGTGAGTTCAACTACATGATCCAGGA
TC164641	NM_000636	Homo sapiens superoxide dismutase 2, mitochondrial (SOD2), mRNA	SS00001034	-1.82305	-3.53829	1.82305	3.53829	1.01292	12.1375	0.000379363	5.91e-06	CTTTGGTTCCTTCGAAAAATTCAAGGAGAAGTTGACCGCTGTATCCGTCGGCGTCCAAGGCTCAGGCTGG
TC181593	NONE	NONE	SS00012763	-1.87026	-3.65598	1.87026	3.65598	1.54436	12.9834	0.0146724	0.000845223	ACCCGAAGGCTTAAAGTAGGACAACCCTGGCGCCTTCCTGTGGCAAGAGAGACAACAAAGCGCTATTAAA
TC181249	NM_005195	Homo sapiens CCAAT/enhancer binding protein (C/EBP), delta (CEBPD), mRNA	SS00010698	-1.8762	-3.67106	1.8762	3.67106	0.71245	12.6722	2.05e-06	7.27e-09	TGCTTCTCAAACAGGCCGAACTACACCTGAGGACGTGCGGGTTAATTTGAGGAGACCCTCTCAGGTGGAA
TC183233	NONE	NONE	SS00011159	-1.88717	-3.6991	1.88717	3.6991	0.500672	13.6228	1.13e-08	4.71e-12	GACCCGGAAAATGTCCAGTGTTGCCAAAAGGAACGTATGGACTTTGTGCTGAATTTTGCTTCGGGGATGA
NONE	NM_002084	Homo sapiens glutathione peroxidase 3 (plasma) (GPX3), mRNA	SS00001258	-1.88767	-3.70037	1.88767	3.70037	1.59433	13.4549	0.0169326	0.00105309	TCTGTTCAGGAAGAATCCATTTCTACAACCACACCGCTGTCCCCTGCTAGACCCCTCACTAGGACACAAG
TC190637	NM_000681	Homo sapiens adrenergic, alpha-2A-, receptor (ADRA2A), mRNA	SS00007497	-1.94477	-3.84977	1.94477	3.84977	0.470297	10.8533	1.8e-09	5.65e-13	CCTGCCAAACTGTACAGTTCCTGCCCCGAGAGCTCTTAGGTATCAAAGTGTTGTCCATTTTTCCTCCCTG
TC162694	NM_000576	Homo sapiens interleukin 1, beta (IL1B), mRNA	SS00010442	-2.00466	-4.01294	2.00466	4.01294	1.54271	8.9451	0.00855128	0.000395967	GGTTGCTGCCTGAATTTCACTATTGTCTAATCGATGCCCAGCTGTCTTCCCTAGATTAGTGCTAAGGAGA
TC161956	NM_000608	Homo sapiens orosomucoid 2 (ORM2), mRNA	SS00010450	-2.02198	-4.0614	2.02198	4.0614	1.31275	8.74896	0.00194965	5.04e-05	TGCTATTGAGTGCACGGGAATCCACAAGTCAGAAATCACATACACCGACGAGAAAAAGGATCTGTGTGGG
TC187212	NM_001062	Homo sapiens transcobalamin I (vitamin B12 binding protein, R binder family) (TCN1), mRNA	SS00010184	-2.03591	-4.10083	2.03591	4.10083	1.06815	10.0071	0.000170498	2.15e-06	AGAGAACCTACTGGGAACATTCTGAGCAACAACAAATCACTAAGCCAAGGAGCATGGGAATTATGTTGTC
TC182470	NM_006931	Homo sapiens solute carrier family 2 (facilitated glucose transporter), member 3 (SLC2A3), mRNA	SS00008290	-2.04001	-4.1125	2.04001	4.1125	0.880777	11.5893	1.36e-05	7.1e-08	TGATCTCCGTCTCCCTCTTTGGTGCTTACATATTTCAGGCCGTTTAGCCAAACCCTTGCCTATGACAGTA
TC181643	NM_004994	Homo sapiens matrix metalloproteinase 9 (gelatinase B, 92kDa gelatinase, 92kDa type IV collagenase) (MMP9), mRNA	SS00006757	-2.06834	-4.19405	2.06834	4.19405	0.769755	9.18543	1.36e-06	3.83e-09	GATGTTCCCCGGGGTGCCCTTGAACACACACGACATCTTCCAGTACCAAGAGAAAGCTTACTTCTGCCAG
TC182119	NM_002825	Homo sapiens pleiotrophin (heparin binding growth factor 8, neurite growth-promoting factor 1) (PTN), mRNA	SS00000706	-2.09512	-4.27263	2.09512	4.27263	0.796558	11.2551	1.75e-06	5.73e-09	AGACAGTCACCATCTCCAAGCCCTGTGGCAAAGTGACTAAGCCCAAACCTCAAGCAGAATCTAAGAAGAA
TC162759	NM_006744	Homo sapiens retinol binding protein 4, plasma (RBP4), mRNA	SS00000533	-2.11875	-4.34318	2.11875	4.34318	0.956094	10.7888	2.24e-05	1.52e-07	TTTGTAGCAACATGGAGGGTGTCACGTTTCATTAGGAAACTTCCATTAACCCCTTCAGCCCTCAACTAAA
NONE	NM_005621	Homo sapiens S100 calcium binding protein A12 (calgranulin C) (S100A12), mRNA	SS00002950	-2.13663	-4.39735	2.13663	4.39735	0.844336	14.8608	3.08e-06	1.19e-08	TCCTGGTGACTGATGTGCTGATAACTGCCCACGACAACATCCACAAGGAGTAGGAAGCTCTAAGGGGCTT
TC182502	NM_181597	Homo sapiens uridine phosphorylase 1 (UPP1), transcript variant 2, mRNA	SS00004283	-2.14655	-4.42769	2.14655	4.42769	1.41642	12.2771	0.0021882	6.06e-05	ATGAAAGAAGACGTTCTGTACCATTTCAGCCTCAGCACGGGCACCCACGATTTCCCGGCTATGTTTGGAG
TC184907	NM_001785	Homo sapiens cytidine deaminase (CDA), mRNA	SS00005277	-2.17176	-4.50574	2.17176	4.50574	1.0252	10.8042	4.08e-05	3.33e-07	CCAAGTCCACAGGCACCAGGCGAGATGACTTTTCCAAATTACATTCGAGCATCAGATTTCTACTGAAGTG
TC182421	NM_000237	Homo sapiens lipoprotein lipase (LPL), mRNA	SS00001091	-2.18257	-4.53961	2.18257	4.53961	0.844996	9.0937	2.08e-06	7.6e-09	CTTGCCATTGGGATGTAGCCTAGGAGTTAACCAGGAACTAGTAACTTGGAGAGAGGAAGGGAAAACAGAG
TC163425	NM_001647	Homo sapiens apolipoprotein D (APOD), mRNA	SS00000468	-2.19815	-4.58889	2.19815	4.58889	0.675004	10.8929	6.69e-08	5.59e-11	GTTGACCCAAACACTTAGCCGTGCACCACCGTGTTACTTTGCAAGCCTGATAATAAAATTGCTGCCGACC
TC165521	NM_001276	Homo sapiens chitinase 3-like 1 (cartilage glycoprotein-39) (CHI3L1), mRNA	SS00001040	-2.27667	-4.84558	2.27667	4.84558	1.1477	13.329	9.45e-05	9.98e-07	CCACACTAATTATATCCTCTGCAAAGCCTGACTTGAAACTTTCACCCAGAAACATACTCATGGCCCCCTC
TC181527	NM_183049	Homo sapiens thymosin-like 3 (TMSL3), mRNA	SS00008272	-2.28099	-4.86012	2.28099	4.86012	2.23158	13.9307	0.0396045	0.00376713	GAAACTGGGTGGGAAGAGAGTGAAATCTAGAGAAAGCAAACTGATCCGTGATGTCCTGAGGGCTGTAAAA
NONE	NM_002852	Homo sapiens pentaxin-related gene, rapidly induced by IL-1 beta (PTX3), mRNA	SS00000449	-2.32208	-5.00054	2.32208	5.00054	0.699912	11.061	4.95e-08	3.11e-11	ACTTGGAGAAGGGCTTTGGGGTATACTGTTACTAGACTTTATGCCATGGTGCTTTCAGATTAATGCTGTG
TC182123	NM_005946	Homo sapiens metallothionein 1A (functional) (MT1A), mRNA	SS00001186	-2.63873	-6.22781	2.63873	6.22781	0.972051	11.1933	8.46e-07	1.95e-09	CCCTGCCCCAGAAATCAATAGAGCAACATAGACAAACCTCATTTTAATATTTTTCATACAAGCTGACCTC
TC170474	NM_004345	Homo sapiens cathelicidin antimicrobial peptide (CAMP), mRNA	SS00001153	-2.73136	-6.64084	2.73136	6.64084	1.06044	11.2854	1.75e-06	5.65e-09	AATGAGGGTGTCAGGAGATTTCCCTGGTGGTGGCCGTTCCTACGAAGACCACGGTTGCGACGGCAGGCTT
TC177275	NM_003245	Homo sapiens transglutaminase 3 (E polypeptide, protein-glutamine-gamma-glutamyltransferase) (TGM3), mRNA	SS00003340	-3.12682	-8.73507	3.12682	8.73507	1.3851	10.4657	1.36e-05	7.26e-08	AGCTGAGCATTCGGATCTCCTCCCAGGGCAAGGACTCCACTCTGAAACTTGGGACATTCATACTGCTCTT
NONE	NM_002965	Homo sapiens S100 calcium binding protein A9 (calgranulin B) (S100A9), mRNA	SS00010822	-3.30937	-9.91335	3.30937	9.91335	1.04325	12.0803	5.5e-08	4.02e-11	TCGGCACGAGGACAGAGTGCAGGAAGATGGCGGACCAAATGTCGCAGATGGAATGCAGCATAGAAACCAT
TC170902	NM_020415	Homo sapiens resistin (RETN), mRNA	SS00009989	-3.61314	-12.2367	3.61314	12.2367	1.1955	12.1574	1.09e-07	1.13e-10	CTCAGGTAATTAGGAACATTGGCCTGGAATGCCGGAGTGTCACCTCCAGGGGGGACCTGGTCACCTGCCC
Gene is represented by multiple clones (see repeat tab)

## Sheet: FR v S or S v FR rpt clones
gene_id	top_hit_human_RefSeq	human_RefSeq_description	Oligo ID	FR v S Log2 Ratio	FR v S Fold change	S v FR Log2 Ratio	S v FR Fold change	Variance	Amplitude	BH_adjusted_p_vals	Unadjusted p val	oligo_sequence
TC170900	NM_007191	Homo sapiens WNT inhibitory factor 1 (WIF1), mRNA	SS00009070	2.82994	7.11046	-2.82994	-7.11046	0.596008	11.389	2.94e-15	2.82e-11	GTATTATGTCAGTCGATCAGGTTAAATTTTTGTCTTCTCCATGTGCAGCTGGCAGATAGTTTCCAAAAGA
TC174870	NM_007191	Homo sapiens WNT inhibitory factor 1 (WIF1), mRNA	SS00006551	2.69211	6.46258	-2.69211	-6.46258	0.98479	10.2844	1.62e-09	8.17e-07	CACCAGGCAAGAGTGCTCATAGGGTTTGAAGAAGATATCTTGATTGTTTCAGAGGGGAAAATGGCCCCTT
TC162457	NM_212482	Homo sapiens fibronectin 1 (FN1), transcript variant 1, mRNA	SS00003385	2.31724	4.98376	-2.31724	-4.98376	0.763935	11.8498	2.27e-10	1.81e-07	GGGACTCAATCCAAATGCTTCTACAGGACAAGAAGCTCTCTCTCAGACAACCATCTCATGGACCCCATTC
TC163710	NM_002166	Homo sapiens inhibitor of DNA binding 2, dominant negative helix-loop-helix protein (ID2), mRNA	SS00007619	2.25949	4.78824	-2.25949	-4.78824	1.00087	12.1081	9.9e-08	1.63e-05	TGGAAGGAAAACTAAGAACGGTCGACTTGCCCAGTGTTCTCTGACCTGGACTGTGTACTAGTTATTTATG
TC163754	NM_004725	Homo sapiens BUB3 budding uninhibited by benzimidazoles 3 homolog (yeast) (BUB3), transcript variant 1, mRNA	SS00008117	2.00509	4.01413	-2.00509	-4.01413	1.63885	12.5026	0.000748188	0.0134043	ATTTCCTGGGCTGTGAAACAAAGCGAGGTTAAGGTTAGACTCTGGGGAATCAGCTCGTTTTCAATCTTAT
TC180812	NM_000088	Homo sapiens collagen, type I, alpha 1 (COL1A1), mRNA	SS00000761	1.98325	3.95383	-1.98325	-3.95383	1.40874	13.6653	0.000158406	0.00423491	CCGCCCCAATCTGGCTCCCTCCCACCCAACCCAATTGCCCCTGACCCTGGAAACAAACAAACACCCCAAA
TC182782	NM_000358	Homo sapiens transforming growth factor, beta-induced, 68kDa (TGFBI), mRNA	SS00007760	1.92386	3.79436	-1.92386	-3.79436	0.595846	12.3423	1.09e-10	1.09e-07	GATTTCGTGCCTATGCCACGTACTCTGGAAAAGGGAACCGAAGGGTCTAAAGCCCACGAAACCTGAATCA
TC180931	NM_000090	Homo sapiens collagen, type III, alpha 1 (Ehlers-Danlos syndrome type IV, autosomal dominant) (COL3A1), mRNA	SS00010152	1.86715	3.64811	-1.86715	-3.64811	0.992065	13.6182	2.88e-06	0.000218816	GTCAACGGACAAATAGAAAGCCTCATTAGTCCCGATGGTTCTCGTAAAAACCCTGCTCGTAACTGCAGAG
TC163754	NM_004725	Homo sapiens BUB3 budding uninhibited by benzimidazoles 3 homolog (yeast) (BUB3), transcript variant 1, mRNA	SS00008234	1.84808	3.60022	-1.84808	-3.60022	1.45485	12.7989	0.000519122	0.0104557	ACTGGGTGTAAGCCTGAACCCATCTTTTGAAATGTATTTTCTTCATTGCAGGTCCACCTAATCGTCTCGT
TC180916	NM_000088	Homo sapiens collagen, type I, alpha 1 (COL1A1), mRNA	SS00012021	1.76196	3.39158	-1.76196	-3.39158	1.0742	15.1922	2.35e-05	0.00104391	TCCTCTCTCTCCTCTGAAACCCTCTCCTCCTCAGCTGCATCCCACCCTCGTGGCCTCTCTCTCTCTCTGT
TC162457	NM_212482	Homo sapiens fibronectin 1 (FN1), transcript variant 1, mRNA	SS00008241	1.71687	3.28723	-1.71687	-3.28723	0.713508	13.5406	4.97e-08	9.9e-06	CACAGCTTCTCCAAGCATCACCCTGGGAGTGTTTTGAGACTTTTCTCATAAATGGCAGTACATGGCCTGC
TC182178	NM_001753	Homo sapiens caveolin 1, caveolae protein, 22kDa (CAV1), mRNA	SS00007569	1.69598	3.23996	-1.69598	-3.23996	0.878178	12.828	2.16e-06	0.000170498	ATTGAGAATGGTCCACATCAGCGCCATGAAATGAATTAAGGTGGATAAATGGGGTCAAGCCCTCTCTGGG
TC164187	NM_004223	Homo sapiens ubiquitin-conjugating enzyme E2L 6 (UBE2L6), transcript variant 1, mRNA	SS00004741	1.4922	2.81317	-1.4922	-2.81317	0.720257	11.5946	8.79e-07	8.76e-05	GGATCTTCAGAAGGAGCTTCCCAGGTACCTCGGGAAGCTGTTCAGCGATGATGCCAACGTGTTGGTGTGG
TC193076	NM_005924	Homo sapiens mesenchyme homeo box 2 (growth arrest-specific homeo box) (MEOX2), mRNA	SS00009136	1.4623	2.75546	-1.4623	-2.75546	0.61472	10.2415	9.43e-08	1.63e-05	CACTAAGTTTAGCAATGCATTCATATTAGCTGATGAAAATAGGCACTCACGATGACAACCAGAACAAGCT
TC189847	NM_005924	Homo sapiens mesenchyme homeo box 2 (growth arrest-specific homeo box) (MEOX2), mRNA	SS00009970	1.44193	2.71683	-1.44193	-2.71683	0.831117	9.71859	1.33e-05	0.00070345	AGGAAAAGCGATAGCTCAGACTCCCAGGAAGGAAATTACAAGTCAGAAGTCAATAGCAAACCCAGGAAGG
TC182782	NM_000358	Homo sapiens transforming growth factor, beta-induced, 68kDa (TGFBI), mRNA	SS00006721	1.39501	2.6299	-1.39501	-2.6299	0.963513	9.91057	0.000140623	0.00395688	TTCAAAGACGGAACCCCTCGGATTGACGCCCGGACGAAGAATTTGCTTCTGAACCACATGATTAAAGATC
TC182018	NM_001449	Homo sapiens four and a half LIM domains 1 (FHL1), mRNA	SS00001054	1.38734	2.61597	-1.38734	-2.61597	0.786995	12.3916	1.13e-05	0.000623007	CGTGAATCTGGCCAACAAGCGCTTTGTTTTCCATCAGGAGCAAGTGTATTGCCCCGACTGTGCCAAAAAG
TC182178	NM_001753	Homo sapiens caveolin 1, caveolae protein, 22kDa (CAV1), mRNA	SS00008672	1.38018	2.60302	-1.38018	-2.60302	0.69117	13.1038	1.84e-06	0.00015335	GAGTTGTTGCAAATGTGACCCCTTCAAAGTAAAGCACTTGCAACTGTCTGTTATGCTGTGACACAGGGCC
TC164187	NM_004223	Homo sapiens ubiquitin-conjugating enzyme E2L 6 (UBE2L6), transcript variant 1, mRNA	SS00008314	1.36062	2.56795	-1.36062	-2.56795	0.693854	12.0673	2.5e-06	0.00019278	CCTAGGGTGGGGATCCTTTTCACAATGAATCATTTTGTTGATTGAGTGAATGAGATCAGCCAGACCGCTG
TC182018	NM_001449	Homo sapiens four and a half LIM domains 1 (FHL1), mRNA	SS00008328	1.30084	2.46373	-1.30084	-2.46373	0.543671	13.804	1.27e-07	1.96e-05	CCACGTAGCGCTTACCTGAGACGCAGGAGCACCTCCTTACTGTATTCTAGCTACACTGTTATATTACATA
TC162084	NM_000850	Homo sapiens glutathione S-transferase M4 (GSTM4), transcript variant 1, mRNA	SS00001281	1.27098	2.41326	-1.27098	-2.41326	1.02814	9.91138	0.000815697	0.0143716	AGCCCCATGTTTTCCCTCCTGCACTAAAGCCAACCCTTCTATGCTTCCATGGTTGCTTCTGCTCGGAGGA
TC163710	NM_002166	Homo sapiens inhibitor of DNA binding 2, dominant negative helix-loop-helix protein (ID2), mRNA	SS00000220	1.21122	2.31533	-1.21122	-2.31533	0.720769	12.6972	2.66e-05	0.00113404	TCCTGTCCTTGCAGGCTTCTGAATTCCCTTCTGAGTTAATGTCAAGTGACAGCAAAGCGCTCTGTGGCTG
TC161983	NM_000850	Homo sapiens glutathione S-transferase M4 (GSTM4), transcript variant 1, mRNA	SS00010763	1.18377	2.27169	-1.18377	-2.27169	0.467422	12.6621	7.73e-08	1.4e-05	TTTCTGCTCTGAGGCCAACCAGACCCGCCTTCCTTTCTGTGCTTGCTCCTGCTGTGAGCAGCCTGACCTG
TC163967	NM_002906	Homo sapiens radixin (RDX), mRNA	SS00007245	1.02659	2.03721	-1.02659	-2.03721	0.749788	11.5547	0.00035645	0.00800507	ATAACTGGTTAACCTTGAAGTGGCTGTTGTACGGTGGTTGTGCACATGCTTCAGAGCACCGTGGAAGAGA
TC180959	NM_000090	Homo sapiens collagen, type III, alpha 1 (Ehlers-Danlos syndrome type IV, autosomal dominant) (COL3A1), mRNA	SS00013132	0.982407	1.97576	-0.982407	-1.97576	0.951894	10.4465	0.00441941	0.0436137	CCTGGAGTCATGGGCTTCCCTGGTCCTAAAGGAAATGACGGTGAATTCAAGGCTGAAGGAAATAGCAAAT
TC164440	NM_003128	Homo sapiens spectrin, beta, non-erythrocytic 1 (SPTBN1), transcript variant 1, mRNA	SS00000317	0.910006	1.87905	-0.910006	-1.87905	0.85106	11.3641	0.00355645	0.0380588	AAGCACGAGTGGGAGGCCCACAACAAGAAAGCCTCAAGCAGGTCCTGGCACAATGTTTACTGTGTCATAA
TC164520	NM_003128	Homo sapiens spectrin, beta, non-erythrocytic 1 (SPTBN1), transcript variant 1, mRNA	SS00009481	0.906749	1.87482	-0.906749	-1.87482	0.804648	14.291	0.00236888	0.028615	GTGGAACTGAAGCATTTACTGGACAAAGTCATGTTACCCTAATGGTTACTTGCTTGTGCGTTGCCACACT
TC163967	NM_002906	Homo sapiens radixin (RDX), mRNA	SS00011741	0.902261	1.86899	-0.902261	-1.86899	0.743708	10.5185	0.00128727	0.0193564	GAGAGAGCACGCGTGCACCCTTGTAGCAGATGAAGAGTGTCTGATCCTTCATTTCGTAATGTAAGTGTTA
TC161972	NM_002298	Homo sapiens lymphocyte cytosolic protein 1 (L-plastin) (LCP1), mRNA	SS00003661	-0.821796	-1.76761	0.821796	1.76761	0.660936	11.7353	0.00116497	0.0181141	AGTACCGCTGAGGACAGTTTGGCTACCAGATCTGTTGCCGAAAGCAATAAAAAATGGCCAGAGGATCCGT
TC162668	NM_002046	Homo sapiens glyceraldehyde-3-phosphate dehydrogenase (GAPD), mRNA	SS00001180	-0.841086	-1.7914	0.841086	1.7914	0.69041	14.6578	0.00134518	0.0199215	GTGACTTCAACAGTGACACTCACTCTTCTACCTTTGATGCTGGGGCTGGCATTGCCCTCAACGACCACTT
TC181715	NM_022551	Homo sapiens ribosomal protein S18 (RPS18), mRNA	SS00000626	-0.87079	-1.82866	0.87079	1.82866	0.856523	14.7052	0.00529991	0.0486241	CAGCACATTTTGCGAGTACTCAACACCAACATCGATGGGCGGCGGAAAATTGCCTTTGCTATCACTGCGA
TC181715	NM_022551	Homo sapiens ribosomal protein S18 (RPS18), mRNA	SS00000626	-0.872754	-1.83116	0.872754	1.83116	0.858502	14.7595	0.0052941	0.0486241	CAGCACATTTTGCGAGTACTCAACACCAACATCGATGGGCGGCGGAAAATTGCCTTTGCTATCACTGCGA
TC181715	NM_022551	Homo sapiens ribosomal protein S18 (RPS18), mRNA	SS00000626	-0.875583	-1.83475	0.875583	1.83475	0.853532	14.7897	0.00495434	0.0467438	CAGCACATTTTGCGAGTACTCAACACCAACATCGATGGGCGGCGGAAAATTGCCTTTGCTATCACTGCGA
TC181715	NM_022551	Homo sapiens ribosomal protein S18 (RPS18), mRNA	SS00000626	-0.87769	-1.83743	0.87769	1.83743	0.863224	14.8196	0.00526904	0.0486166	CAGCACATTTTGCGAGTACTCAACACCAACATCGATGGGCGGCGGAAAATTGCCTTTGCTATCACTGCGA
TC182344	NM_000137	Homo sapiens fumarylacetoacetate hydrolase (fumarylacetoacetase) (FAH), mRNA	SS00005394	-0.890468	-1.85378	0.890468	1.85378	0.706656	10.1585	0.000936411	0.015662	TACCATATGCAGGTCCAACTTTAAGTACATGTACTGGACGATGTTGCAGCAGCTCACTCACCACTCTGTC
TC181715	NM_022551	Homo sapiens ribosomal protein S18 (RPS18), mRNA	SS00000626	-0.898723	-1.86442	0.898723	1.86442	0.825292	14.8039	0.00312202	0.0348967	CAGCACATTTTGCGAGTACTCAACACCAACATCGATGGGCGGCGGAAAATTGCCTTTGCTATCACTGCGA
TC181715	NM_022551	Homo sapiens ribosomal protein S18 (RPS18), mRNA	SS00000626	-0.932351	-1.90838	0.932351	1.90838	0.86727	14.8095	0.00335563	0.0366476	CAGCACATTTTGCGAGTACTCAACACCAACATCGATGGGCGGCGGAAAATTGCCTTTGCTATCACTGCGA
TC181715	NM_022551	Homo sapiens ribosomal protein S18 (RPS18), mRNA	SS00000626	-0.935744	-1.91288	0.935744	1.91288	0.847022	14.7292	0.00270613	0.0313813	CAGCACATTTTGCGAGTACTCAACACCAACATCGATGGGCGGCGGAAAATTGCCTTTGCTATCACTGCGA
TC186430	NM_080491	Homo sapiens GRB2-associated binding protein 2 (GAB2), transcript variant 1, mRNA	SS00011136	-0.94374	-1.92351	0.94374	1.92351	0.617423	10.0554	0.000127905	0.003709	AATCGTCGCTTTGTCGGGAAGAGAAAATGGGCTAGAAGCAGCCCCGTCTTCGGTTTCGCGCTCTGTTACA
TC182344	NM_000137	Homo sapiens fumarylacetoacetate hydrolase (fumarylacetoacetase) (FAH), mRNA	SS00002164	-0.954776	-1.93828	0.954776	1.93828	0.863195	10.3063	0.00264039	0.030881	CACATTTTTGGAATGGTCCTTATGAACGACTGGAGTGCTCGAGACATTCAGAAGTGGGAGTATGTCCCTC
TC181715	NM_022551	Homo sapiens ribosomal protein S18 (RPS18), mRNA	SS00000626	-0.956007	-1.93993	0.956007	1.93993	0.849989	14.6442	0.0023058	0.0281372	CAGCACATTTTGCGAGTACTCAACACCAACATCGATGGGCGGCGGAAAATTGCCTTTGCTATCACTGCGA
TC181715	NM_022551	Homo sapiens ribosomal protein S18 (RPS18), mRNA	SS00000626	-0.960311	-1.94573	0.960311	1.94573	0.844282	14.498	0.00209598	0.0263498	CAGCACATTTTGCGAGTACTCAACACCAACATCGATGGGCGGCGGAAAATTGCCTTTGCTATCACTGCGA
TC181715	NM_022551	Homo sapiens ribosomal protein S18 (RPS18), mRNA	SS00000626	-0.960311	-1.94573	0.960311	1.94573	0.844282	14.498	0.00209598	0.0263498	CAGCACATTTTGCGAGTACTCAACACCAACATCGATGGGCGGCGGAAAATTGCCTTTGCTATCACTGCGA
TC181715	NM_022551	Homo sapiens ribosomal protein S18 (RPS18), mRNA	SS00000626	-0.96703	-1.95481	0.96703	1.95481	0.854676	14.5703	0.00217692	0.0270278	CAGCACATTTTGCGAGTACTCAACACCAACATCGATGGGCGGCGGAAAATTGCCTTTGCTATCACTGCGA
TC181715	NM_022551	Homo sapiens ribosomal protein S18 (RPS18), mRNA	SS00000626	-0.96703	-1.95481	0.96703	1.95481	0.854676	14.5703	0.00217692	0.0270278	CAGCACATTTTGCGAGTACTCAACACCAACATCGATGGGCGGCGGAAAATTGCCTTTGCTATCACTGCGA
TC182542	NM_030666	Homo sapiens serine (or cysteine) proteinase inhibitor, clade B (ovalbumin), member 1 (SERPINB1), mRNA	SS00004490	-1.01203	-2.01675	1.01203	2.01675	0.878817	10.0343	0.00181551	0.0241235	GAGGCCACGAAGGATGCCCCGTTCAGGCTGAATAAGAAAGACAGCAAAACGGTGAAAATGATGTATCAGA
TC183920	NM_080591	Homo sapiens prostaglandin-endoperoxide synthase 1 (prostaglandin G/H synthase and cyclooxygenase) (PTGS1), transcript variant 2, mRNA	SS00001865	-1.07923	-2.11291	1.07923	2.11291	0.686519	12.2803	7.33e-05	0.00248612	TGATCCAGAACAGTGGCTGGTGTACTGGATTGATCCTGATCCGAATGTCTGGAGTGTTGATCCATTTTCC
TC162668	NM_002046	Homo sapiens glyceraldehyde-3-phosphate dehydrogenase (GAPD), mRNA	SS00001180	-1.10248	-2.14724	1.10248	2.14724	0.736174	13.8616	0.000123862	0.00365738	GTGACTTCAACAGTGACACTCACTCTTCTACCTTTGATGCTGGGGCTGGCATTGCCCTCAACGACCACTT
TC161972	NM_002298	Homo sapiens lymphocyte cytosolic protein 1 (L-plastin) (LCP1), mRNA	SS00007544	-1.11872	-2.17154	1.11872	2.17154	0.518427	12.6084	1.06e-06	9.95e-05	CAGGAAACGCGGGGATGAGTTGAGCCCTTCCAAAGCTTTCAACTTGGTGACCTTGTACAAGGTTCCAAAA
TC162668	NM_002046	Homo sapiens glyceraldehyde-3-phosphate dehydrogenase (GAPD), mRNA	SS00001180	-1.1273	-2.18449	1.1273	2.18449	0.663512	13.97	2.64e-05	0.00113404	GTGACTTCAACAGTGACACTCACTCTTCTACCTTTGATGCTGGGGCTGGCATTGCCCTCAACGACCACTT
TC162668	NM_002046	Homo sapiens glyceraldehyde-3-phosphate dehydrogenase (GAPD), mRNA	SS00001180	-1.16027	-2.235	1.16027	2.235	0.668885	13.8458	1.91e-05	0.000919038	GTGACTTCAACAGTGACACTCACTCTTCTACCTTTGATGCTGGGGCTGGCATTGCCCTCAACGACCACTT
TC162668	NM_002046	Homo sapiens glyceraldehyde-3-phosphate dehydrogenase (GAPD), mRNA	SS00001180	-1.16233	-2.23818	1.16233	2.23818	0.656744	13.7764	1.47e-05	0.000745967	GTGACTTCAACAGTGACACTCACTCTTCTACCTTTGATGCTGGGGCTGGCATTGCCCTCAACGACCACTT
TC162668	NM_002046	Homo sapiens glyceraldehyde-3-phosphate dehydrogenase (GAPD), mRNA	SS00001180	-1.16674	-2.24503	1.16674	2.24503	0.704605	13.9838	3.42e-05	0.00139871	GTGACTTCAACAGTGACACTCACTCTTCTACCTTTGATGCTGGGGCTGGCATTGCCCTCAACGACCACTT
TC162668	NM_002046	Homo sapiens glyceraldehyde-3-phosphate dehydrogenase (GAPD), mRNA	SS00001180	-1.17672	-2.26063	1.17672	2.26063	0.686255	14.0552	2.16e-05	0.000991052	GTGACTTCAACAGTGACACTCACTCTTCTACCTTTGATGCTGGGGCTGGCATTGCCCTCAACGACCACTT
TC162668	NM_002046	Homo sapiens glyceraldehyde-3-phosphate dehydrogenase (GAPD), mRNA	SS00001180	-1.19814	-2.29444	1.19814	2.29444	0.690644	13.9911	1.79e-05	0.000880651	GTGACTTCAACAGTGACACTCACTCTTCTACCTTTGATGCTGGGGCTGGCATTGCCCTCAACGACCACTT
TC162668	NM_002046	Homo sapiens glyceraldehyde-3-phosphate dehydrogenase (GAPD), mRNA	SS00001180	-1.19975	-2.297	1.19975	2.297	0.696059	13.8485	1.95e-05	0.000927507	GTGACTTCAACAGTGACACTCACTCTTCTACCTTTGATGCTGGGGCTGGCATTGCCCTCAACGACCACTT
TC162668	NM_002046	Homo sapiens glyceraldehyde-3-phosphate dehydrogenase (GAPD), mRNA	SS00001180	-1.21263	-2.31759	1.21263	2.31759	0.700568	14.1073	1.81e-05	0.000882672	GTGACTTCAACAGTGACACTCACTCTTCTACCTTTGATGCTGGGGCTGGCATTGCCCTCAACGACCACTT
TC181249	NM_005195	Homo sapiens CCAAT/enhancer binding protein (C/EBP), delta (CEBPD), mRNA	SS00010765	-1.21503	-2.32146	1.21503	2.32146	0.865925	8.78611	0.000228068	0.00558037	CTGTGTCACGACGAGCTCTTCGCTGACCTCTTCAACAGCAACCATAAGGCTGGCGCCCTGGAGCTGCTGC
TC162668	NM_002046	Homo sapiens glyceraldehyde-3-phosphate dehydrogenase (GAPD), mRNA	SS00001180	-1.2251	-2.33771	1.2251	2.33771	0.700127	13.7339	1.54e-05	0.000774529	GTGACTTCAACAGTGACACTCACTCTTCTACCTTTGATGCTGGGGCTGGCATTGCCCTCAACGACCACTT
TC162668	NM_002046	Homo sapiens glyceraldehyde-3-phosphate dehydrogenase (GAPD), mRNA	SS00001180	-1.2506	-2.37941	1.2506	2.37941	0.693631	13.7279	9.87e-06	0.000555414	GTGACTTCAACAGTGACACTCACTCTTCTACCTTTGATGCTGGGGCTGGCATTGCCCTCAACGACCACTT
TC163360	NM_019058	Homo sapiens DNA-damage-inducible transcript 4 (DDIT4), mRNA	SS00002545	-1.26297	-2.3999	1.26297	2.3999	1.00634	11.5553	0.00070656	0.0129001	AGGCTGAGCTGGGGGGAACCTACTGTTTCCCTAGAAAGCTCAATGGGGCATGTATGGGTGGCTCCCAGTT
TC182542	NM_030666	Homo sapiens serine (or cysteine) proteinase inhibitor, clade B (ovalbumin), member 1 (SERPINB1), mRNA	SS00011447	-1.32674	-2.50835	1.32674	2.50835	0.726779	10.3245	7.43e-06	0.000450915	ACAAATCTTTTAACCTCCTTTGTAAGCTCAGATCTGTTGGCTGTTTACACCCGTTAACTTGGCATGGGCA
TC163360	NM_019058	Homo sapiens DNA-damage-inducible transcript 4 (DDIT4), mRNA	SS00007033	-1.62646	-3.08753	1.62646	3.08753	0.659758	12.2809	3.69e-08	7.85e-06	ATCTTACAGACGCATGAATGTAAGAGTAGGAAGGGGTGGGTGTTAGGATCACTTGGGGATCTTTGACACT
TC181249	NM_005195	Homo sapiens CCAAT/enhancer binding protein (C/EBP), delta (CEBPD), mRNA	SS00010698	-1.8762	-3.67106	1.8762	3.67106	0.71245	12.6722	7.27e-09	2.05e-06	TGCTTCTCAAACAGGCCGAACTACACCTGAGGACGTGCGGGTTAATTTGAGGAGACCCTCTCAGGTGGAA
TC162759	NM_006744	Homo sapiens retinol binding protein 4, plasma (RBP4), mRNA	SS00000533	-2.11875	-4.34318	2.11875	4.34318	0.956094	10.7888	1.52e-07	2.24e-05	TTTGTAGCAACATGGAGGGTGTCACGTTTCATTAGGAAACTTCCATTAACCCCTTCAGCCCTCAACTAAA
NONE	NM_006744	Homo sapiens retinol binding protein 4, plasma (RBP4), mRNA	SS00013102	-2.30405	-4.93841	2.30405	4.93841	0.99081	9.96324	5.5e-08	1.07e-05	TTTCTGCAGGACAACATCGTCGGCGAAGTCTCCGTGGGCGAGAATGGGCACATGAGCGGCACGGGCAAGG
TC170474	NM_004345	Homo sapiens cathelicidin antimicrobial peptide (CAMP), mRNA	SS00001153	-2.73136	-6.64084	2.73136	6.64084	1.06044	11.2854	5.65e-09	1.75e-06	AATGAGGGTGTCAGGAGATTTCCCTGGTGGTGGCCGTTCCTACGAAGACCACGGTTGCGACGGCAGGCTT
TC165709	NM_004345	Homo sapiens cathelicidin antimicrobial peptide (CAMP), mRNA	SS00001163	-3.37934	-10.406	3.37934	10.406	1.17945	12.7698	4.24e-10	2.7e-07	AATGAGGTTCAAGGTGTCAGGGGAGGTCGCCTGTGCTATTGTAGGCGTAGGTTCTGCGTCTGTGTCGGAC
