# Supplementary material for: Gene expression profiling in the lungs of pigs with different susceptibilities to Glässer's disease
Source: BMC Genomics. 2010 Jul 29;11:455. doi: 10.1186/1471-2164-11-455 (PMC3017779; doi:10.1186/1471-2164-11-455)
Supplement: Additional file 3 — Lists of DE genes from the expression profiles of 'Fully Resistant' animals at 24 and 72 hours post-inoculation. The expression profiles of 'Fully Resistant' animals contain those genes that are differentially expressed in both the 'FR v C' and 'FR v S' comparisons. The expression profiles of 'Fully Resistant' animals at 24 and 72 hours post-inoculation are shown on separate tabs. Data for DE transcripts representing the same gene are also listed in separate tabs. Annotation for each gene consists of the SsGI identifier (IDs start TC), the Genbank Reference sequence identifier and name of the best matched human gene, and the pig oligonucleotide identifier and sequence. The data for each comparison consists of Log2 gene expression ratios and their associated variance and p values (both corrected and uncorrected for multiple testing), in addition to none log-transformed fold changes and amplitude of probe signal (signal intensity). [file 1471-2164-11-455-S3.XLS]

## Sheet: DE in FR at 24hrs
gene_id	top_hit_human_RefSeq	human_RefSeq_description	Oligo ID	FR v C Log2 Ratio	FR v C Fold Change	FR v C Variance	FR v C Amplitude	FR v C BH_adjusted_p_vals	FR v C Unadjusted_p_vals	FR v S Log2 Ratio	FR v S Fold Change	FR v S Variance	FR v S Amplitude	FR v S Unadjusted_p_val	FR v S BH_adjusted_p_vals	oligo_sequence
TC165184	NR_001564	Homo sapiens X (inactive)-specific transcript (XIST) on chromosome X	SS00011278	1.53293	2.89374	0.434208	12.1178	0.00444306	2.22e-06	3.01175	8.06543	1.16315	11.3919	2.14e-05	0.00594587	GATGCTGTGAGATTGTGCTGTGAAATGATCCAAGACCAATAGAAGGCCCAAGATCTGGACTGGAGTTGGA
TC183715	NM_002160	Homo sapiens tenascin C (hexabrachion) (TNC), mRNA	SS00000509	1.20222	2.30093	0.545166	13.0796	0.0176035	7.32e-05	2.06844	4.19433	0.862393	12.6788	6.84e-05	0.0122244	AATAATTTTACCAAAGCTTTGATGCAACCAGTCCGACCATCCCGCCACACCTGGGCATTTGGCAGAAGTT
TC182782	NM_000358	Homo sapiens transforming growth factor, beta-induced, 68kDa (TGFBI), mRNA	SS00007760	1.13731	2.1997	0.442287	13.0172	0.0129871	3.5e-05	2.22552	4.67679	0.51252	12.6673	1e-07	0.000168	GATTTCGTGCCTATGCCACGTACTCTGGAAAAGGGAACCGAAGGGTCTAAAGCCCACGAAACCTGAATCA
TC185896	NM_003573	Homo sapiens latent transforming growth factor beta binding protein 4 (LTBP4), mRNA	SS00000108	1.05401	2.07629	0.369387	12.7014	0.0121062	2.68e-05	1.26677	2.40623	0.520276	12.6993	0.000147	0.0190443	AGGGCTTCACCTGTGACTGCTTCGACGGCTACCGCCTGGACATGACCCGCATGGCCTGCGTTGACATCAA
TC168736	NM_003062	Homo sapiens slit homolog 3 (Drosophila) (SLIT3), mRNA	SS00002780	1.04407	2.06204	0.468017	11.4671	0.0191286	9.75e-05	1.58254	2.99496	0.457805	11.144	3.61e-06	0.002007	AGCTGCAACCAGGGGAAGTGCGTGGCATCCGGGACCTCATACGTGTGCAAGTGTGCCGAGGGCTATGGAG
TC180810	NM_000089	Homo sapiens collagen, type I, alpha 2 (COL1A2), mRNA	SS00005473	1.02485	2.03475	0.196772	13.3628	0.00494933	3.7e-06	1.35656	2.56074	0.449416	13.2618	2.09e-05	0.00594587	GCAAAGATGGTCGCACTGGACAACCTGGTGCAGTTGGACCTGCTGGCATTCGTGGCTCTCAAGGAAGCCA
TC162279	NM_016938	Homo sapiens EGF-containing fibulin-like extracellular matrix protein 2 (EFEMP2), mRNA	SS00005049	0.961017	1.94668	0.442147	11.8449	0.0214469	0.000141	1.0146	2.02035	0.459141	11.9028	0.000537	0.0436263	CTACAATGCCTTTCAGAACCGTGCTGGAAACTCACAGGGAGACTTCTACATCAGGCAAATCAACAACGTC
TC181912	NM_005040	Homo sapiens prolylcarboxypeptidase (angiotensinase C) (PRCP), transcript variant 1, mRNA	SS00008697	0.917652	1.88904	0.306666	13.5738	0.0131015	3.93e-05	1.38419	2.61026	0.465867	13.2366	2.22e-05	0.00599884	AGGGATTTCTCTTGGTTTTGAAGTTGAAGTCTCTTTGGCTCATTTGTCCCTCCCCCTCCTGTATCCTCCA
TC180931	NM_000090	Homo sapiens collagen, type III, alpha 1 (Ehlers-Danlos syndrome type IV, autosomal dominant) (COL3A1), mRNA	SS00010152	0.891902	1.85562	0.337943	14.2601	0.0176035	7.39e-05	1.28291	2.4333	0.476882	14.074	6.43e-05	0.011908	GTCAACGGACAAATAGAAAGCCTCATTAGTCCCGATGGTTCTCGTAAAAACCCTGCTCGTAACTGCAGAG
TC182971	NM_001855	Homo sapiens collagen, type XV, alpha 1 (COL15A1), mRNA	SS00007124	0.88279	1.84394	0.529102	10.5337	0.0437323	0.00069	1.30185	2.46545	0.626279	10.1857	0.000476	0.0406798	TGACAGACGCGAGGAAGTAACGACCTTCGCATGATTCCTAAGAGTTTTCCGATCTTGCTTATGTGAAGAG
TC163164	NM_199512	Homo sapiens steroid sensitive gene 1 (URB), transcript variant 2, mRNA	SS00004828	0.867293	1.82424	0.451145	12.6085	0.0327332	0.00035	1.27791	2.42487	0.405934	12.2822	1.89e-05	0.00572448	TTAAAACTGTTCCCGATTAATGGGAGCTCTGTTGTGGAGCGAGAAGACGTACCAGCCCATTTGGTGAAAG
NONE	NONE	NONE	SS00010557	0.834846	1.78367	0.513741	10.1601	0.0488457	0.000888	1.74927	3.36188	0.822447	9.72985	0.000256	0.0267309	GCGACAATGACAGGTTGAAAGTCTCAGTGCCACAGATGTGTCTCTTGATTTCTGTGGTGGCAATTCCCTC
TC182266	NM_057167	Homo sapiens collagen, type VI, alpha 3 (COL6A3), transcript variant 5, mRNA	SS00004506	0.825061	1.77161	0.396552	12.8728	0.0303059	0.000279	1.21938	2.32846	0.424147	12.6426	4.57e-05	0.00958793	ACCCAGCGCTCTCTGTCTCTAGGCAGTTACATCGTATACTTTGAACGTTGCGCAACAGTTACCCACTGCT
TC183233	NONE	NONE	SS00011159	-0.819061	-1.76426	0.450065	13.0611	0.0380464	0.000532	-1.83837	-3.57606	0.535086	13.5313	2.26e-06	0.00167196	GACCCGGAAAATGTCCAGTGTTGCCAAAAGGAACGTATGGACTTTGTGCTGAATTTTGCTTCGGGGATGA
TC163425	NM_001647	Homo sapiens apolipoprotein D (APOD), mRNA	SS00000468	-0.852033	-1.80504	0.459313	10.3358	0.0361502	0.000438	-1.27633	-2.42221	0.563844	10.6324	0.000255	0.0267309	GTTGACCCAAACACTTAGCCGTGCACCACCGTGTTACTTTGCAAGCCTGATAATAAAATTGCTGCCGACC
TC187212	NM_001062	Homo sapiens transcobalamin I (vitamin B12 binding protein, R binder family) (TCN1), mRNA	SS00010184	-0.860723	-1.81595	0.408874	9.08455	0.0275026	0.000231	-2.21382	-4.63901	0.437702	9.63849	2.03e-08	5.08e-05	AGAGAACCTACTGGGAACATTCTGAGCAACAACAAATCACTAAGCCAAGGAGCATGGGAATTATGTTGTC
TC182421	NM_000237	Homo sapiens lipoprotein lipase (LPL), mRNA	SS00006888	-0.944891	-1.92504	0.336201	9.57001	0.0135294	4.46e-05	-2.33564	-5.04774	0.564247	9.89088	1.45e-07	0.000207	AACTTCGGCCCTTCCTCTGAGAAATAGGGTTGTGCCTGTACAAAGTAGGATGAATGTTGTGATTGACATC
TC182735	NM_006145	Homo sapiens DnaJ (Hsp40) homolog, subfamily B, member 1 (DNAJB1), mRNA	SS00000720	-1.01944	-2.02714	0.651357	11.5397	0.0460158	0.00076	-1.81303	-3.51378	0.755897	12.3446	8.15e-05	0.0136995	GAAGCAAGATCCCCCCGTCACCCATGACCTTAGGGTTTCACTTGAAGAGATCTATAGCGGCTGTACCAAG
TC174014	NM_002155	Homo sapiens heat shock 70kDa protein 6 (HSP70B') (HSPA6), mRNA	SS00000953	-1.1403	-2.20427	0.624153	8.9649	0.0294772	0.000254	-1.73065	-3.31877	0.569565	9.41229	9.12e-06	0.00379551	TAAATGGCCCCTCCTGACCAAGTCAGCTGTGACTGTAAGGTCTGAGCTTGTGGACGTTCTGTAACTTCAG
TC167238	NM_001356	Homo sapiens DEAD (Asp-Glu-Ala-Asp) box polypeptide 3, X-linked (DDX3X), transcript variant 2, mRNA	SS00006751	-1.15835	-2.23202	0.443072	9.64069	0.0121062	3.02e-05	-1.23711	-2.35725	0.52569	9.87955	0.000203	0.0233849	AAGAAGTGCCATCTTGGTTAGAAAACATGGCTTATGAACACCACTACAAGGGTAGCAGTCGTGGACGTTC
TC162759	NM_006744	Homo sapiens retinol binding protein 4, plasma (RBP4), mRNA	SS00000533	-1.33212	-2.51773	0.522805	10.0408	0.0121062	2.38e-05	-2.70832	-6.53559	0.43343	10.7345	7.88e-10	2.63e-06	TTTGTAGCAACATGGAGGGTGTCACGTTTCATTAGGAAACTTCCATTAACCCCTTCAGCCCTCAACTAAA
Gene is represented by multiple clones (see repeat clones tab)

## Sheet: DE in FR at 24 hrs rpt clones
gene_id	top_hit_human_RefSeq	human_RefSeq_description	Oligo ID	FR v C Log2 Ratio	FR v C Fold change	FR v C Variance	FR v C Amplitude	FR v C BH_adjusted_p_vals	FR v C Unadjusted_p_vals	FR v S Log2 Ratio	FR v S Fold change	FR v S Variance	FR v S Amplitude	FR v S Unadjusted_p_val	FR v S BH_adjusted_p_vals	oligo_sequence
TC165184	NONE	X-IST	SS00011278	1.53293	2.89374	0.434208	12.1178	0.00444306	2.22e-06	3.01175	8.06543	1.16315	11.3919	2.14e-05	0.00594587	GATGCTGTGAGATTGTGCTGTGAAATGATCCAAGACCAATAGAAGGCCCAAGATCTGGACTGGAGTTGGA
TC182457	NR_001564	Homo sapiens X (inactive)-specific transcript (XIST) on chromosome X	SS00012136	1.19732	2.29314	0.318157	11.7042	0.00494933	4.4e-06	2.96864	7.82795	1.05967	10.8294	8.86e-06	0.00379551	TGCTCCAGGCCAATGAGAAGAATTAGACAGGAAATACACAGATGCGCCAGCCTGCTGAGAAGCATCAGCC
TC186518	NR_001564	Homo sapiens X (inactive)-specific transcript (XIST) on chromosome X	SS00010594	1.13343	2.1938	0.467152	11.4087	0.0138654	4.88e-05	3.1112	8.64103	1.19059	10.4227	1.89e-05	0.00572448	TTTGGTCTGTGGGCCATAGTTTATTACCCCTGATGTAATTGCCAGGGACTGTGTTCTGAAATTAATTCCT
TC168736	NM_003062	Homo sapiens slit homolog 3 (Drosophila) (SLIT3), mRNA	SS00002780	1.04407	2.06204	0.468017	11.4671	0.0191286	9.75e-05	1.58254	2.99496	0.457805	11.144	3.61e-06	0.002007	AGCTGCAACCAGGGGAAGTGCGTGGCATCCGGGACCTCATACGTGTGCAAGTGTGCCGAGGGCTATGGAG
TC186079	NM_003062	Homo sapiens slit homolog 3 (Drosophila) (SLIT3), mRNA	SS00004957	0.786569	1.72497	0.419762	10.1902	0.0380464	0.000519	1.26898	2.40992	0.509818	10.0204	0.000123	0.0168449	AGTGTGGAGCTGGTGATGCTAAACCAGACGCTGAACCTGGTGGTGGACAAAGGAGCTCCCAAAAGCCTCG
TC182735	NM_006145	Homo sapiens DnaJ (Hsp40) homolog, subfamily B, member 1 (DNAJB1), mRNA	SS00000720	-0.742742	-1.67335	0.422046	12.3259	0.0469568	0.000809	-1.81303	-3.51378	0.755897	12.3446	8.15e-05	0.0136995	GAAGCAAGATCCCCCCGTCACCCATGACCTTAGGGTTTCACTTGAAGAGATCTATAGCGGCTGTACCAAG
TC182735	NM_006145	Homo sapiens DnaJ (Hsp40) homolog, subfamily B, member 1 (DNAJB1), mRNA	SS00000720	-0.994977	-1.99305	0.632979	11.881	0.0461054	0.000769	-1.81303	-3.51378	0.755897	12.3446	8.15e-05	0.0136995	GAAGCAAGATCCCCCCGTCACCCATGACCTTAGGGTTTCACTTGAAGAGATCTATAGCGGCTGTACCAAG
TC182735	NM_006145	Homo sapiens DnaJ (Hsp40) homolog, subfamily B, member 1 (DNAJB1), mRNA	SS00000720	-1.01944	-2.02714	0.651357	11.5397	0.0460158	0.00076	-1.81303	-3.51378	0.755897	12.3446	8.15e-05	0.0136995	GAAGCAAGATCCCCCCGTCACCCATGACCTTAGGGTTTCACTTGAAGAGATCTATAGCGGCTGTACCAAG
TC182735	NM_006145	Homo sapiens DnaJ (Hsp40) homolog, subfamily B, member 1 (DNAJB1), mRNA	SS00000720	-1.03084	-2.04322	0.673018	11.6461	0.0475836	0.000846	-1.81303	-3.51378	0.755897	12.3446	8.15e-05	0.0136995	GAAGCAAGATCCCCCCGTCACCCATGACCTTAGGGTTTCACTTGAAGAGATCTATAGCGGCTGTACCAAG
TC174014	NM_002155	Homo sapiens heat shock 70kDa protein 6 (HSP70B') (HSPA6), mRNA	SS00000953	-1.1403	-2.20427	0.624153	8.9649	0.0294772	0.000254	-1.73065	-3.31877	0.569565	9.41229	9.12e-06	0.00379551	TAAATGGCCCCTCCTGACCAAGTCAGCTGTGACTGTAAGGTCTGAGCTTGTGGACGTTCTGTAACTTCAG
TC174014	NM_002155	Homo sapiens heat shock 70kDa protein 6 (HSP70B') (HSPA6), mRNA	SS00000953	-1.18984	-2.28127	0.686537	9.03031	0.0319352	0.000329	-1.73065	-3.31877	0.569565	9.41229	9.12e-06	0.00379551	TAAATGGCCCCTCCTGACCAAGTCAGCTGTGACTGTAAGGTCTGAGCTTGTGGACGTTCTGTAACTTCAG

## Sheet: DE in FR at 72 hrs
gene_id	top_hit_human_RefSeq	human_RefSeq_description	Oligo ID	FR v C Log2 Ratio	FR v C Fold change	FR v C Variance	FR v C Amplitude	FR v C BH_adjusted_p_vals	FR v C Unadjusted_p_vals	FR v S Log2 Ratio	FR v S Fold change	FR v S Variance	FR v S Amplitude	FR v S Unadjusted p val	FR v S BH_adjusted_p_vals	oligo_sequence
TC180812	NM_000088	Homo sapiens collagen, type I, alpha 1 (COL1A1), mRNA	SS00000761	1.3495	2.54823	1.22196	13.8736	0.0218314	0.000104	1.98325	3.95383	1.40874	13.6653	0.000158	0.00423491	CCGCCCCAATCTGGCTCCCTCCCACCCAACCCAATTGCCCCTGACCCTGGAAACAAACAAACACCCCAAA
TC181370	XM_496157	PREDICTED: Homo sapiens similar to immunoglobulin heavy chain VH3 (LOC440369), mRNA	SS00010608	1.01862	2.02598	0.772582	12.0454	0.00945421	2.67e-05	0.85544	1.80931	0.603432	11.793	0.000332	0.00764923	CTGAGTTGAAGAGCGCGCTAACCGCCACCATCACCAAACCCAAAGTGAACACGTTCCGGCCCCAGGTCCA
TC183740	NM_001878	Homo sapiens cellular retinoic acid binding protein 2 (CRABP2), mRNA	SS00001787	0.982973	1.97653	0.480999	8.92262	0.000803	4.19e-07	1.1567	2.22946	0.515935	8.54039	5.39e-07	5.73e-05	AATGATGGAGAGCTGATCCTGACCATGACGGCAGATGACATCGTGTGCACCAGGGTCTATGTCCGAGAGT
TC166495	NM_006475	Homo sapiens periostin, osteoblast specific factor (POSTN), mRNA	SS00007249	0.887056	1.8494	0.779452	10.3753	0.0234217	0.000142	1.66185	3.16423	0.786017	9.98878	5.1e-07	5.55e-05	AAATTCTTGTCCCTGGATTCATTACAACCCAAATCTCAGAGTGGTGAGCTATTATCCCATTGAGAAGAAT
NONE	NM_206839	Homo sapiens mortality factor 4 like 1 (MORF4L1), transcript variant 2, mRNA	SS00000417	0.814709	1.75894	0.794747	13.4321	0.0410277	0.000403	1.39626	2.63219	1.05732	13.1937	0.000393	0.00852376	ATATTTTCCAAAGTCCATGTGAAATTGTCTCCCATTTTTTGGCTTTTGGGGGGGTTTCCGTTTGGGATGG
TC164187	NM_004223	Homo sapiens ubiquitin-conjugating enzyme E2L 6 (UBE2L6), transcript variant 1, mRNA	SS00004741	-0.834604	-1.78337	0.784798	11.9064	0.0351825	0.000285	1.4922	2.81317	0.720257	11.5946	8.79e-07	8.76e-05	GGATCTTCAGAAGGAGCTTCCCAGGTACCTCGGGAAGCTGTTCAGCGATGATGCCAACGTGTTGGTGTGG
TC166785	NM_001630	Homo sapiens annexin A8 like 2 (ANXA8L2), mRNA	SS00011669	-0.88082	-1.84142	0.393228	10.0896	0.000803	3.81e-07	-1.45026	-2.73258	0.440444	10.3943	3.12e-10	2.3e-07	CACTGTGTTCCAAGAGGCTCGGGCTTCTCTAGTCCTTGATCAAATTAGCTGCTCCTTCCTTCCATGACAC
TC187377	NM_015885	Homo sapiens pre-mRNA cleavage complex II protein Pcf11 (PCF11), mRNA	SS00006321	-0.884975	-1.84673	0.773456	9.9177	0.0228386	0.000136	-1.70763	-3.26624	0.768207	10.1767	2.06e-07	2.78e-05	GGATTTGAAAGGGACTAACCGGGACCCTCGTCTTAATAGGATGAGTCAACATTCCTCTCATGGAAAAGAT
TC161974	NM_006472	Homo sapiens thioredoxin interacting protein (TXNIP), mRNA	SS00001228	-0.896189	-1.86114	0.638486	13.0739	0.0084824	2.07e-05	-1.28291	-2.4333	0.768943	13.5277	2.67e-05	0.00113404	TACAGTGAGGTGGATCCCTGCATCCTCAACAACAACGTGCAGTGAACATGTGGAAGGAAAGAAGCAGCTA
TC166009	NM_138319	Homo sapiens proprotein convertase subtilisin/kexin type 6 (PCSK6), transcript variant 2, mRNA	SS00008614	-0.896555	-1.86162	0.475786	11.0792	0.00195374	1.43e-06	-1.54303	-2.91406	0.747872	11.4506	8.78e-07	8.76e-05	AAGCCAGCCCGTGAGCTTCATTGTCTGTCGCGTCCCATTTTGTGGAATTGCCTTTAAAATGCATTGGCCT
TC185320	NM_000849	Homo sapiens glutathione S-transferase M3 (brain) (GSTM3), mRNA	SS00002479	-0.938201	-1.91614	0.57784	12.3657	0.00332099	4.51e-06	-0.99316	-1.99054	0.674015	12.3854	0.000173	0.00453217	AAGATGCCTATCAACAACAAGATGGCCCAGTGGGGCAACAAGAGACTATACTGAGCACCAGGCGGACTTG
TC184552	NM_006763	Homo sapiens BTG family, member 2 (BTG2), mRNA	SS00004620	-0.940979	-1.91983	0.887751	12.2275	0.0331937	0.000239	-1.51418	-2.85637	0.92262	12.4695	2.68e-05	0.00113653	TACTCATTCTGCCTGCCGTGACAACAGGCCATTGCATACCTCAACCTGGGGAACTGTATTTTAAATGAAG
TC163425	NM_001647	Homo sapiens apolipoprotein D (APOD), mRNA	SS00000468	-1.031	-2.04344	0.629394	10.1469	0.00278614	2.91e-06	-2.19815	-4.58889	0.675004	10.8929	5.59e-11	6.69e-08	GTTGACCCAAACACTTAGCCGTGCACCACCGTGTTACTTTGCAAGCCTGATAATAAAATTGCTGCCGACC
TC181612	NM_012385	Homo sapiens nuclear protein 1 (NUPR1)	SS00001371	-1.04231	-2.05952	0.510794	13.2654	0.000803	3.11e-07	-0.817649	-1.76253	0.519486	13.4498	0.00013	0.00372138	GAGACGTGGCCTTATAAATCGGGGCCAGTGAACTAGGAGGTGTCAGGAAAGCAGATGCAAACACAGCCTT
NONE	NM_001746	Homo sapiens calnexin (CANX), mRNA	SS00007295	-1.20397	-2.30372	1.19741	14.9231	0.0351825	0.000288	-1.02415	-2.03377	0.992089	15.1246	0.00431354	0.0428532	GCGAGCCGGGCTTCTTACCCATTTAAAGTTTGAGAATAGGTTGAGATCGTTTCGGCCCCAAGACCTCTAA
TC167221	NM_002612	Homo sapiens pyruvate dehydrogenase kinase, isoenzyme 4 (PDK4), mRNA	SS00012705	-1.21756	-2.32553	0.93487	11.016	0.0084824	2.13e-05	-0.919524	-1.89149	0.771354	11.1423	0.00146815	0.0210929	CTGCTGGTAGCAGTCATAGAACTGTCAAACTATCTGTTGTGGATTTCAGATTTTATCATCAGATGTCCTG
NONE	NM_006744	Homo sapiens retinol binding protein 4, plasma (RBP4), mRNA	SS00013102	-1.23569	-2.35495	0.816243	9.4263	0.00318894	4e-06	-2.30405	-4.93841	0.99081	9.96324	5.5e-08	1.07e-05	TTTCTGCAGGACAACATCGTCGGCGAAGTCTCCGTGGGCGAGAATGGGCACATGAGCGGCACGGGCAAGG
TC171949	NM_172346	Homo sapiens ATP-binding cassette, sub-family A (ABC1), member 6 (ABCA6), transcript variant 2, mRNA	SS00009188	-1.43058	-2.69555	0.47782	9.93308	4.78e-06	9.99e-10	-1.48521	-2.79957	0.595026	10.1866	3.92e-08	8.15e-06	AGGTGGATACGACCATGAGATGGAAACTCCTCCCTTATTCAGAGGACCCTTGAAACTTCAAGCCTAATAA
TC181527	NM_183049	Homo sapiens thymosin-like 3 (TMSL3), mRNA	SS00008272	-2.39538	-5.26116	2.2395	13.6277	0.0218314	0.000106	-2.28099	-4.86012	2.23158	13.9307	0.00376713	0.0396045	GAAACTGGGTGGGAAGAGAGTGAAATCTAGAGAAAGCAAACTGATCCGTGATGTCCTGAGGGCTGTAAAA
TC181031	NONE	NONE	SS00010455	-2.83433	-7.13209	0.904047	10.504	2.72e-07	2.84e-11	-1.77425	-3.42061	1.71566	10.5738	0.0035546	0.0380588	TGATCTATACGTTTGCCTCAGATCAGTTATTCCTAGTCTGACCTCACCCCCAGATATCCTCCATGCTCAC
Gene is represented by multiple clones (see repeat clones tab)

## Sheet: DE in FR at 72 hrs rpt clones
gene_id	top_hit_human_RefSeq	human_RefSeq_description	Oligo ID	FR v C Log2 Ratio	FR v C Fold change	FR v C Variance	FR v C Amplitude	FR v C BH_adjusted_p_vals	FR v C Unadjusted_p_vals	FR v S Log2 Ratio	FR v S Fold change	FR v S Variance	FR v S Amplitude	FR v S Unadjusted p val	FR v S BH_adjusted_p_vals	oligo_sequence
TC162759	NM_006744	Homo sapiens retinol binding protein 4, plasma (RBP4), mRNA	SS00000533	-0.940964	-1.91981	0.826297	10.3328	0.022359	0.000126	-2.11875	-4.34318	0.956094	10.7888	1.52e-07	2.24e-05	TTTGTAGCAACATGGAGGGTGTCACGTTTCATTAGGAAACTTCCATTAACCCCTTCAGCCCTCAACTAAA
NONE	NM_006744	Homo sapiens retinol binding protein 4, plasma (RBP4), mRNA	SS00013102	-1.23569	-2.35495	0.816243	9.4263	0.00318894	4e-06	-2.30405	-4.93841	0.99081	9.96324	5.5e-08	1.07e-05	TTTCTGCAGGACAACATCGTCGGCGAAGTCTCCGTGGGCGAGAATGGGCACATGAGCGGCACGGGCAAGG
