# Supplementary material for: Gene expression profiling in the lungs of pigs with different susceptibilities to Glässer's disease
Source: BMC Genomics. 2010 Jul 29;11:455. doi: 10.1186/1471-2164-11-455 (PMC3017779; doi:10.1186/1471-2164-11-455)
Supplement: Additional file 4 — Lists of DE genes from the expression profiles of 'Susceptible' animals at 24 and 72 hours post-inoculation. The expression profiles of 'Susceptible' animals contain those genes that are differentially expressed in both the 'S v C' and 'S v FR' comparisons. The expression profiles of 'Susceptible' animals at 24 and 72 hours post-inoculation are shown on separate tabs. Data for DE transcripts representing the same gene are also listed in separate tabs. Annotation for each gene consists of the SsGI identifier (IDs start TC), the Genbank Reference sequence identifier and name of the best matched human gene, and the pig oligonucleotide identifier and sequence. The data for each comparison consists of Log2 gene expression ratios and their associated variance and p values (both corrected and uncorrected for multiple testing), in addition to none log-transformed fold changes and amplitude of probe signal (signal intensity). [file 1471-2164-11-455-S4.XLS]

## Sheet: DE in S at 24 hrs
gene_id	top_hit_human_RefSeq	human_RefSeq_description	Oligo ID	S v C Log2 Ratio	S v C Fold change	S v C Variance	S v C Amplitude	S v C BH_adjusted_p_vals	S v C Unadjusted_p_vals	S v FR Log2 Ratio	S v FR Fold change	S v FR Variance	S v FR Amplitude	S v FR Unadjusted p val	S v FR BH_adjusted_p_vals	oligo_sequence
TC165848	NM_002343	Homo sapiens lactotransferrin (LTF), mRNA	SS00001032	4.04134	16.4651	1.17552	12.1436	0.000353	1.76e-07	3.1994	9.18578	1.02004	11.1468	2.16e-06	0.00167196	TTCCGGTCTGAGACCAAAAACCTTCTGTTCAACGACAACACGGAGTGTCTGGCCCAACTCCAAGGCAAAA
TC177275	NM_003245	Homo sapiens transglutaminase 3 (E polypeptide, protein-glutamine-gamma-glutamyltransferase) (TGM3), mRNA	SS00003340	3.80059	13.9345	0.551032	11.5092	5.88e-06	7.47e-10	4.18744	18.2198	0.723476	10.2176	4.18e-10	2.09e-06	AGCTGAGCATTCGGATCTCCTCCCAGGGCAAGGACTCCACTCTGAAACTTGGGACATTCATACTGCTCTT
TC170902	NM_020415	Homo sapiens resistin (RETN), mRNA	SS00009989	3.67452	12.7685	0.558542	13.1576	5.88e-06	1.18e-09	3.91046	15.0372	0.627227	12.1481	1.84e-10	1.84e-06	CTCAGGTAATTAGGAACATTGGCCTGGAATGCCGGAGTGTCACCTCCAGGGGGGACCTGGTCACCTGCCC
TC192265	NM_172313	Homo sapiens colony stimulating factor 3 receptor (granulocyte) (CSF3R), transcript variant 4, mRNA	SS00003377	2.58293	5.99156	0.758084	10.9225	0.000623	4.3e-07	2.50593	5.68016	0.700202	10.1	6.43e-07	0.000644	TCCCATCACAGTGTCCTGCATCATCAACCAGAACTGCACCAGTCTTGGCCCAGAGTCACAGATTCGATGG
TC191975	NM_005213	Homo sapiens cystatin A (CSTA)	SS00000508	2.55453	5.87477	0.830125	10.2965	0.000976	9.69e-07	2.41	5.31473	0.863964	9.05497	1.17e-05	0.00430544	GCAGCATGATCTGGAAGCAGCTGATTCTTCCCACTGGCTCTTGAGTAATGATCCCTGCAAATAAATGCAA
NONE	NM_002965	Homo sapiens S100 calcium binding protein A9 (calgranulin B) (S100A9), mRNA	SS00010822	2.43329	5.40125	0.350504	12.578	2.57e-05	7.7e-09	2.74478	6.70285	0.627797	11.8559	4.73e-08	9.46e-05	TCGGCACGAGGACAGAGTGCAGGAAGATGGCGGACCAAATGTCGCAGATGGAATGCAGCATAGAAACCAT
TC163024	NM_003254	Homo sapiens tissue inhibitor of metalloproteinase 1 (erythroid potentiating activity, collagenase inhibitor) (TIMP1), mRNA	SS00001146	2.36867	5.16467	1.20583	13.7236	0.00912165	3.92e-05	1.93961	3.83602	0.957946	13.4428	0.000357	0.0334384	GGGAGCCCCAGAGTTCAACCAGACCGCCTCGTACAAGCGTTATGAGATCAAGATGACCAAGATGTTCAAA
TC164641	NM_000636	Homo sapiens superoxide dismutase 2, mitochondrial (SOD2), mRNA	SS00001034	2.07054	4.20045	0.420845	12.9246	0.000242	9.68e-08	2.17565	4.51791	0.716721	12.2185	5.48e-06	0.00273949	CTTTGGTTCCTTCGAAAAATTCAAGGAGAAGTTGACCGCTGTATCCGTCGGCGTCCAAGGCTCAGGCTGG
TC181643	NM_004994	Homo sapiens matrix metalloproteinase 9 (gelatinase B, 92kDa gelatinase, 92kDa type IV collagenase) (MMP9), mRNA	SS00006757	1.95239	3.87016	0.769072	9.27992	0.00418229	7.52e-06	2.28933	4.8883	0.640727	8.79956	8.07e-07	0.000734	GATGTTCCCCGGGGTGCCCTTGAACACACACGACATCTTCCAGTACCAAGAGAAAGCTTACTTCTGCCAG
TC182502	NM_181597	Homo sapiens uridine phosphorylase 1 (UPP1), transcript variant 2, mRNA	SS00004283	1.81916	3.52875	0.868441	12.8839	0.00829846	3.48e-05	2.34611	5.08452	0.749148	12.4139	3.38e-06	0.002007	ATGAAAGAAGACGTTCTGTACCATTTCAGCCTCAGCACGGGCACCCACGATTTCCCGGCTATGTTTGGAG
NONE	NM_005621	Homo sapiens S100 calcium binding protein A12 (calgranulin C) (S100A12), mRNA	SS00002950	1.78525	3.44678	0.489626	15.0504	0.000976	9.75e-07	1.75541	3.37622	0.596673	14.9514	1.2e-05	0.00430544	TCCTGGTGACTGATGTGCTGATAACTGCCCACGACAACATCCACAAGGAGTAGGAAGCTCTAAGGGGCTT
TC182470	NM_006931	Homo sapiens solute carrier family 2 (facilitated glucose transporter), member 3 (SLC2A3), mRNA	SS00008290	1.74687	3.35629	0.635846	11.5855	0.00393089	5.89e-06	1.53141	2.89068	0.512807	11.4484	1.53e-05	0.00508806	TGATCTCCGTCTCCCTCTTTGGTGCTTACATATTTCAGGCCGTTTAGCCAAACCCTTGCCTATGACAGTA
TC165607	NM_005384	Homo sapiens nuclear factor, interleukin 3 regulated (NFIL3), mRNA	SS00002886	1.74319	3.34774	0.465646	10.7465	0.000976	9.42e-07	1.37233	2.58889	0.470316	10.5603	2.66e-05	0.0063336	CTTATAGCCACACACCAAATCTTTGCCTCGGACTCTGGGTAAAATTACTACTGAACAAGCTCTGGGCATT
NONE	NM_005253	Homo sapiens Fos like antigen 2 (FOSL2)	SS00012581	1.62187	3.07773	0.609151	11.3928	0.00437046	9.08e-06	1.4356	2.70494	0.532508	10.9583	4.54e-05	0.00958793	AGACACCATCACTCCAGAGACACATCACGAGAAAGGGGCGGGAACGGTCCACACCAGCTTCAGGCTCTTC
TC182119	NM_002825	Homo sapiens pleiotrophin (heparin binding growth factor 8, neurite growth-promoting factor 1) (PTN), mRNA	SS00000706	1.57216	2.9735	0.59767	12.0551	0.00437046	1.08e-05	1.46029	2.75163	0.591088	11.7077	9.26e-05	0.0147042	AGACAGTCACCATCTCCAAGCCCTGTGGCAAAGTGACTAAGCCCAAACCTCAAGCAGAATCTAAGAAGAA
TC163944	NM_001185	Homo sapiens alpha-2-glycoprotein 1, zinc binding (AZGP1)	SS00004094	1.49961	2.82766	1.01052	10.7298	0.0337154	0.000506	1.89609	3.72203	0.764424	10.3011	5.53e-05	0.010637	AGGACATCTTCATGGCAACCCTGAGAGACATCATGGACTATTACAAGGACAGAGAAGGGTCGCACACCTT
TC183215	NM_002089	Homo sapiens chemokine (C-X-C motif) ligand 2 (CXCL2), mRNA	SS00011279	1.47911	2.78776	0.723195	10.8365	0.0110546	6.3e-05	1.50792	2.844	0.571867	10.5885	4.86e-05	0.00992283	TGGGGGATCCAGGCAAACAGGTCACTGTTAGGGTAGGGGGGGTTGTATGTGTGCATTTATACTGAAGAGA
TC167718	NM_000572	Homo sapiens interleukin 10 (IL10), mRNA	SS00009842	1.42073	2.67721	0.891388	10.5784	0.0270056	0.000343	2.10209	4.29331	0.720695	10.0254	8.96e-06	0.00379551	CAGTGAAGAGTTTCTTTCAAACGAAGGACCAGATGGGCGACTTGTTGCTGACCGGGTCTCTGCTGGAGGA
TC182038	NM_203416	Homo sapiens CD163 antigen (CD163), transcript variant 2, mRNA	SS00010467	1.40334	2.64514	0.681404	14.0034	0.0112414	6.85e-05	1.61808	3.06967	0.562129	13.4768	1.83e-05	0.00572448	GGTCATTCTGTTGGCCTGTCTCATCGCATTCCTCATTTGGACTCAGAAGCGAAGACAGAGGCAGCGGCTC
TC182421	NM_000237	Homo sapiens lipoprotein lipase (LPL), mRNA	SS00006888	1.39075	2.62214	0.723684	10.2118	0.0147945	0.000108	2.33564	5.04774	0.564247	9.89088	1.45e-07	0.000207	AACTTCGGCCCTTCCTCTGAGAAATAGGGTTGTGCCTGTACAAAGTAGGATGAATGTTGTGATTGACATC
TC162759	NM_006744	Homo sapiens retinol binding protein 4, plasma (RBP4), mRNA	SS00000533	1.3762	2.59583	0.319996	11.4283	0.00159417	1.91e-06	2.70832	6.53559	0.43343	10.7345	7.88e-10	2.63e-06	TTTGTAGCAACATGGAGGGTGTCACGTTTCATTAGGAAACTTCCATTAACCCCTTCAGCCCTCAACTAAA
TC187212	NM_001062	Homo sapiens transcobalamin I (vitamin B12 binding protein, R binder family) (TCN1), mRNA	SS00010184	1.35309	2.55459	0.464744	10.1924	0.00437046	1.09e-05	2.21382	4.63901	0.437702	9.63849	2.03e-08	5.08e-05	AGAGAACCTACTGGGAACATTCTGAGCAACAACAAATCACTAAGCCAAGGAGCATGGGAATTATGTTGTC
TC170085	NM_002110	Homo sapiens hemopoietic cell kinase (HCK), mRNA	SS00005572	1.21665	2.32406	0.469843	9.97357	0.00789057	3.08e-05	1.49064	2.81014	0.523281	9.44027	2.52e-05	0.00615642	TACATCCCAAGCAACTATGTTGCCCGCGTCAACTCTCTGGAGACAGAGGAGTGGTTCTTCAAGGGCATCA
TC197895	NONE	NONE	SS00012847	1.1921	2.28486	0.341906	10.6097	0.00437046	9.65e-06	1.17214	2.25345	0.444821	10.3531	0.000101	0.015313	AGGTGTTCTAGAAAAAGCAGGATGCAATCAGAGCAGCGTCATAGGAGGGATGGTCAATCTGTGGACCATA
TC167375	NM_001637	Homo sapiens acyloxyacyl hydrolase (neutrophil) (AOAH), mRNA	SS00003970	1.08408	2.12003	0.514006	10.4437	0.0162869	0.000132	1.02665	2.03729	0.480964	10.2801	0.000654	0.0488433	TATGGGGCTGTCGTGTCACAAACTCACAGGGCCCTCCTCTTAGTAGCATCTTTGTAAAGTGCGTTTCTCT
TC182542	NM_030666	Homo sapiens serine (or cysteine) proteinase inhibitor, clade B (ovalbumin), member 1 (SERPINB1), mRNA	SS00011447	1.0645	2.09144	0.416345	10.6668	0.0105096	5.87e-05	0.960459	1.94593	0.336532	10.246	0.000132	0.0177904	ACAAATCTTTTAACCTCCTTTGTAAGCTCAGATCTGTTGGCTGTTTACACCCGTTAACTTGGCATGGGCA
TC183998	NM_002827	Homo sapiens protein tyrosine phosphatase, non-receptor type 1 (PTPN1), mRNA	SS00007045	1.02571	2.03596	0.484417	11.3373	0.0177104	0.000158	1.23533	2.35435	0.517464	11.0588	0.000183	0.02203	TGCCAGAACCTTGATCTCAGTCAGCGCTCTCCCTGTGTGTTATTAGGATGCATGTACAGTCTTCTTGTGG
TC183233	NONE	NONE	SS00011159	1.01931	2.02695	0.608338	14.0015	0.0337154	0.000509	1.83837	3.57606	0.535086	13.5313	2.26e-06	0.00167196	GACCCGGAAAATGTCCAGTGTTGCCAAAAGGAACGTATGGACTTTGTGCTGAATTTTGCTTCGGGGATGA
TC180811	NM_003944	Homo sapiens selenium binding protein 1 (SELENBP1), mRNA	SS00001285	0.994852	1.99288	0.576092	10.4158	0.0322214	0.000467	1.32479	2.50496	0.442484	10.252	2.44e-05	0.00610548	AAGAGGACCCGAGGGGTGAGGTGGTTATGACGACTAGTTCATGCCAGTGATTACAACATGCTGCTAACAA
TC162304	NM_002065	Homo sapiens glutamate-ammonia ligase (glutamine synthase) (GLUL), mRNA	SS00012458	0.926767	1.90101	0.556322	12.2752	0.0397494	0.000681	1.37923	2.60129	0.582378	11.9643	0.00015	0.0190443	CCCTTGCCTGGGGCTAAAGGCCCTGATTATGTTCGGCGTAAATGGATGGCTAGCCCTACCTTAAAAGAAA
TC163035	NM_002923	Homo sapiens regulator of G-protein signalling 2, 24kDa (RGS2), mRNA	SS00012032	0.924171	1.89759	0.262234	12.7946	0.00919158	4.57e-05	0.949362	1.93102	0.412654	12.5537	0.000508	0.0420187	TAGTCCTAGGTGCCATGTTTACTCTGTACAGGGGTCTCGACGTTCTTACGACTACAGGTCCTCAGTACTG
TC165985	NM_015871	Homo sapiens zinc finger protein 593 (ZNF593), mRNA	SS00006674	0.817288	1.76209	0.45376	10.2168	0.0404126	0.000732	0.914805	1.88531	0.387632	10.1147	0.000494	0.0412499	GCTTGACAGATCCTGAGAATTCAAGGCAGAAGAGTTGCCCATGGACAGTGATGCAAGGGCCAGTCTGGGA
NONE	NM_182518	Homo sapiens hypothetical protein LOC149469 (LOC149469), mRNA	SS00013105	-0.818895	-1.76405	0.226532	11.7269	0.0141011	9.72e-05	-1.0189	-2.02637	0.358854	11.9128	0.000104	0.015313	AAATGCTGGAGGGGGTGTGGAGAAAAGGGAACCCTCGCACTGTTGGTGGGAATGGAAGCTGGTACAGCCA
TC170378	NM_020200	Homo sapiens phosphoribosyl transferase domain containing 1 (PRTFDC1), mRNA	SS00009023	-0.83063	-1.77846	0.276876	9.60946	0.0162869	0.000132	-0.845712	-1.79715	0.330787	9.8953	0.000429	0.0373917	CAGTGCTCTTGATCGGAGCTTCCGGTACGTGATAAGGGTATGTCATGTATGCATGGATGTGTTTAATACT
TC162457	NM_212482	Homo sapiens fibronectin 1 (FN1), transcript variant 1, mRNA	SS00008241	-0.914635	-1.88509	0.334963	13.5952	0.0141157	9.87e-05	-1.50578	-2.83977	0.409439	13.8093	2.58e-06	0.00171928	CACAGCTTCTCCAAGCATCACCCTGGGAGTGTTTTGAGACTTTTCTCATAAATGGCAGTACATGGCCTGC
TC183007	NM_004574	Homo sapiens peanut-like 2 (Drosophila) (PNUTL2), transcript variant 1, mRNA	SS00002596	-0.983145	-1.97677	0.539395	13.0893	0.0285948	0.000371	-1.3029	-2.46725	0.450105	13.3035	3.4e-05	0.00790526	AAGACAGATGAAGGAGACCCATTAGCTGGCTTTCAGCCTTGAATATTTAAATCACCGCCTCTTCCTCCTG
TC193076	NM_005924	Homo sapiens mesenchyme homeo box 2 (growth arrest-specific homeo box) (MEOX2), mRNA	SS00009136	-0.997474	-1.9965	0.404879	10.0212	0.0141011	9.24e-05	-0.995486	-1.99375	0.4326	10.3407	0.000437	0.0376755	CACTAAGTTTAGCAATGCATTCATATTAGCTGATGAAAATAGGCACTCACGATGACAACCAGAACAAGCT
TC170285	NM_001146	Homo sapiens angiopoietin 1 (ANGPT1), transcript variant 1, mRNA	SS00009951	-1.01577	-2.02198	0.461638	10.2047	0.0166121	0.000138	-1.03192	-2.04475	0.429971	10.4268	0.000296	0.0293416	GTACACACTGAGAACCGAGTTAATGGACTGGGAAGGAAACCGAGCCTATTCACAATACGACAGATTCCAC
TC186429	NM_170731	Homo sapiens brain-derived neurotrophic factor (BDNF), transcript variant 3, mRNA	SS00001113	-1.05616	-2.07939	0.393616	9.30011	0.00944373	5e-05	-1.60115	-3.03384	0.337467	9.58434	2.22e-07	0.000277	TCGAAAGGCCAACTGAAGCAGTACTTCTACGAGACCAAGTGCAATCCTATGGGGTACACAAAGGAGGGCT
NONE	NM_001937	Homo sapiens Dermatopontin (DPT) precursor	SS00010702	-1.07575	-2.10782	0.234988	11.1719	0.00437046	8.83e-06	-1.23372	-2.35172	0.390258	11.4081	2.13e-05	0.00594587	CAGAAAGGCTGCGACAGGTGTTCCAAGAACCAGGGTTTTTTTCAGGCTATGAGCAGGCACACAGACTATA
TC182782	NM_000358	Homo sapiens transforming growth factor, beta-induced, 68kDa (TGFBI), mRNA	SS00007760	-1.08821	-2.1261	0.574226	12.3174	0.0214509	0.000224	-2.22552	-4.67679	0.51252	12.6673	1e-07	0.000168	GATTTCGTGCCTATGCCACGTACTCTGGAAAAGGGAACCGAAGGGTCTAAAGCCCACGAAACCTGAATCA
TC193224	NM_003480	Homo sapiens microfibrillar associated protein 5 (MFAP5), mRNA	SS00005856	-1.09981	-2.14326	0.384083	13.9622	0.00789503	3.16e-05	-1.28341	-2.43414	0.598708	14.1763	0.000385	0.035372	TGCCGAGATGAGAAATTCGCTTGCACAAGACTCTACTCCGTGCATCGGCCAGTCAAGCAATGCATCCATC
TC186138	NM_130393	Homo sapiens protein tyrosine phosphatase, receptor type, D (PTPRD), transcript variant 4, mRNA	SS00002644	-1.12558	-2.18189	0.659284	10.6585	0.0279874	0.000358	-1.70605	-3.26267	0.567604	11.1522	1.05e-05	0.00405103	TAAAACAAAAGAGCAGTTTGGTCAAGATGGACCCATTTCAGTCCATTGCAGTGCGGGCGTTGGAAGAACT
TC166052	NM_014476	Homo sapiens PDZ and LIM domain 3 (PDLIM3), mRNA	SS00004319	-1.18145	-2.26805	0.342488	10.3545	0.00437046	1.06e-05	-1.01269	-2.01767	0.408889	10.5987	0.000256	0.0267309	GTCTAGCCAACTGCCGACTCCCAATCTAGAACCTAGCTTTTGGATGTTTCTCTTGCTGTATTCTCAGGAG
NONE	NM_006107	Homo sapiens cisplatin resistance overexpressed protein (CROP)	SS00012846	-1.227	-2.3408	0.591546	13.2334	0.0141011	9.55e-05	-1.27114	-2.41352	0.57748	13.4044	0.00032	0.031406	TTCTCATCCGGGGCGAGGTTTCGGTCCCGGCCCATTAATTCATCCAACAACTGCGCAGCCGAAATCATGG
TC187887	NM_003238	Homo sapiens transforming growth factor, beta 2 (TGFB2), mRNA	SS00000662	-1.23284	-2.3503	0.771753	11.0875	0.0306179	0.000431	-1.84014	-3.58044	0.795774	11.3877	0.000113	0.015867	TCCCAGGATTTAGAACCGCTCACTATCCTCTACTACATCGGCAAAACGCCCAAGATCGAGCAGCTTTCTA
TC197160	NM_004469	Homo sapiens c-fos induced growth factor (vascular endothelial growth factor D) (FIGF), mRNA	SS00003716	-1.24673	-2.37302	0.611215	11.0258	0.0141157	0.0001	-1.19054	-2.28238	0.500494	11.1613	0.000207	0.0235282	AGACAGATGCCCCTTTCACACCAGAACCTGTACGAACGGAAAACCAGCATGCCCAAAGCACTGCCGCTTT
TC167882	NM_006646	Homo sapiens WAS protein family, member 3 (WASF3), mRNA	SS00007197	-1.24802	-2.37516	0.41313	10.7801	0.00515011	1.34e-05	-1.35898	-2.56504	0.459111	11.1927	2.44e-05	0.00610548	TTCTCTACCGCGAATCATCTGCACACCCCGTGATGTGGTTGACCTTCCGTTTTAGCCCCAAACCGTAAGA
TC181121	NONE	NONE	SS00012019	-1.26102	-2.39666	0.714665	10.1026	0.0214509	0.000227	-1.82381	-3.54015	0.569393	10.6637	4.69e-06	0.00247012	CCCACATCATGGCGTGTGGCAGGTATTCAAAGGCTTCAAATCTTGAACAAGTTATTATTACCCTCCTACC
TC170900	NM_007191	Homo sapiens WNT inhibitory factor 1 (WIF1), mRNA	SS00009070	-1.2978	-2.45853	0.612426	10.9297	0.0114743	7.15e-05	-1.65426	-3.14762	0.484308	11.3952	3.42e-06	0.002007	GTATTATGTCAGTCGATCAGGTTAAATTTTTGTCTTCTCCATGTGCAGCTGGCAGATAGTTTCCAAAAGA
TC182018	NM_001449	Homo sapiens four and a half LIM domains 1 (FHL1), mRNA	SS00008328	-1.36501	-2.57578	0.79186	13.337	0.0214509	0.000223	-1.38559	-2.61279	0.61669	13.6365	0.000229	0.0248968	CCACGTAGCGCTTACCTGAGACGCAGGAGCACCTCCTTACTGTATTCTAGCTACACTGTTATATTACATA
TC163721	NONE	NONE	SS00012045	-1.48557	-2.80027	0.536255	11.1106	0.00437046	9.73e-06	-1.42567	-2.68639	0.458702	11.368	1.36e-05	0.0047077	CCTCATGTTCTCGCTCCCCGTCGTCTCTCCAGAGCGGAGAACGCAGGCACACAAAGGTACTCGTTTACAA
TC184898	NM_006622	Homo sapiens polo-like kinase 2 (Drosophila) (PLK2), mRNA	SS00000686	-1.55519	-2.93873	0.686188	10.5865	0.00754073	2.86e-05	-2.06506	-4.1845	0.512897	11.0426	2.97e-07	0.00033	TGCCAGAAGCTGACTGTATTCCCAAAGAGCAGCTGAGCACTTCCTTTCAGTGGGTCACCAAATGGGTCGA
TC162084	NM_000850	Homo sapiens glutathione S-transferase M4 (GSTM4), transcript variant 1, mRNA	SS00001281	-1.7405	-3.34152	0.900468	9.8026	0.0112414	6.68e-05	-2.17485	-4.51538	0.731422	10.2107	6.85e-06	0.00326484	AGCCCCATGTTTTCCCTCCTGCACTAAAGCCAACCCTTCTATGCTTCCATGGTTGCTTCTGCTCGGAGGA
TC184532	NM_004378	Homo sapiens cellular retinoic acid binding protein 1 (CRABP1), mRNA	SS00000135	-1.7478	-3.35846	0.889032	13.2015	0.0105096	5.88e-05	-1.73972	-3.3397	0.742119	13.5206	0.000107	0.0155596	CCAAGGCTTCGTGCCTCTGTGTCCCTGGGCTCCATAGTTTGGCATCTGGATGGTTTTATCAGTCATTAAA
TC163805	NM_004772	Homo sapiens chromosome 5 open reading frame 13 (C5orf13), mRNA	SS00009369	-2.04874	-4.13743	1.2872	11.5887	0.0214509	0.000226	-2.17012	-4.50062	1.12195	12.1142	0.000492	0.0412499	GAAGGCTTCCTAAGGGAAGACTTCCCATCCCAAAGGAAGTGAACCGCAAGAAGGATGGCGAGACCGAGGC
TC182090	NM_000501	Homo sapiens elastin (ELN)	SS00010958	-2.18322	-4.54166	0.966925	12.9899	0.00517688	1.46e-05	-1.93299	-3.81846	0.774446	13.6794	5.05e-05	0.0101147	AGCTATCAGGGAGTTCAGGTCCATTAAGCATTAGCTGCCCATCCTGCTTGCTTGACATCCTGTGAATAAA
TC164932	NM_000715	Homo sapiens complement component 4 binding protein, alpha (C4BPA), mRNA	SS00010190	-2.61358	-6.12022	1.27556	14.3391	0.007237	2.53e-05	-2.13506	-4.39257	0.960278	14.8697	0.000138	0.0184592	GCGAAGTACTCAATATAGTTTTTCCAAAGAGGCGGAGGAAAAACATGCCTTGCAGCTCTCAATCCAATGT
Gene is represented by multiple clones (see repeat clones tab)

## Sheet: DE in S at 24 hrs rpt clones
gene_id	top_hit_human_RefSeq	human_RefSeq_description	Oligo ID	S v C Log2 Ratio	S v C Fold change	S v C Variance	S v C Amplitude	S v C BH_adjusted_p_vals	S v C Unadjusted_p_vals	S v FR Log2 Ratio	S v FR Fold change	S v FR Variance	S v FR Amplitude	S v FR Unadjusted p val	S v FR BH_adjusted_p_vals	oligo_sequence
TC181643	NM_004994	Homo sapiens matrix metalloproteinase 9 (gelatinase B, 92kDa gelatinase, 92kDa type IV collagenase) (MMP9), mRNA	SS00006757	1.95239	3.87016	0.769072	9.27992	0.00418229	7.52e-06	2.28933	4.8883	0.640727	8.79956	8.07e-07	0.000734	GATGTTCCCCGGGGTGCCCTTGAACACACACGACATCTTCCAGTACCAAGAGAAAGCTTACTTCTGCCAG
TC168855	NM_004994	Homo sapiens matrix metalloproteinase 9 (gelatinase B, 92kDa gelatinase, 92kDa type IV collagenase) (MMP9), mRNA	SS00004068	0.963205	1.94964	0.558913	8.62704	0.0338719	0.000518	1.02854	2.03996	0.482883	8.42706	0.00066	0.0489427	AACTACGACCAGGACAAGCTTTATGGCTTCTGCCCTACCCGAGCTGACTCGACGGTGACGGGAGGCAACT
TC182018	NM_001449	Homo sapiens four and a half LIM domains 1 (FHL1), mRNA	SS00008328	-1.36501	-2.57578	0.79186	13.337	0.0214509	0.000223	-1.38559	-2.61279	0.61669	13.6365	0.000229	0.0248968	CCACGTAGCGCTTACCTGAGACGCAGGAGCACCTCCTTACTGTATTCTAGCTACACTGTTATATTACATA
TC182018	NM_001449	Homo sapiens four and a half LIM domains 1 (FHL1), mRNA	SS00001054	-1.74432	-3.35036	0.790781	12.262	0.00728216	2.62e-05	-1.55276	-2.93379	0.719188	12.5183	0.000263	0.0271656	CGTGAATCTGGCCAACAAGCGCTTTGTTTTCCATCAGGAGCAAGTGTATTGCCCCGACTGTGCCAAAAAG

## Sheet: DE in S at 72 hrs
gene_id	top_hit_human_RefSeq	human_RefSeq_description	Oligo ID	S v C Log2 Ratio	S v C Fold change	S v C Variance	S v C Amplitude	S v C BH_adjusted_p_vals	S v C Unadjusted_p_vals	S v FR Log2 Ratio	S v FR Fold change	S v FR Variance	S v FR Amplitude	S v FR Unadjusted p_value	S v FR BH_adjusted_p_vals_0	oligo_sequence
TC170902	NM_020415	Homo sapiens resistin (RETN), mRNA	SS00009989	3.69608	12.9608	1.20072	12.9379	1.24e-08	2.21e-11	3.61314	12.2367	1.1955	12.1574	1.13e-10	1.09e-07	CTCAGGTAATTAGGAACATTGGCCTGGAATGCCGGAGTGTCACCTCCAGGGGGGACCTGGTCACCTGCCC
TC177275	NM_003245	Homo sapiens transglutaminase 3 (E polypeptide, protein-glutamine-gamma-glutamyltransferase) (TGM3), mRNA	SS00003340	3.57725	11.936	1.48675	11.3012	3e-07	1.29e-09	3.12682	8.73507	1.3851	10.4657	7.26e-08	1.36e-05	AGCTGAGCATTCGGATCTCCTCCCAGGGCAAGGACTCCACTCTGAAACTTGGGACATTCATACTGCTCTT
NONE	NM_002965	Homo sapiens S100 calcium binding protein A9 (calgranulin B) (S100A9), mRNA	SS00010822	3.07539	8.42915	1.00412	12.8881	1.46e-08	3.05e-11	3.30937	9.91335	1.04325	12.0803	4.02e-11	5.5e-08	TCGGCACGAGGACAGAGTGCAGGAAGATGGCGGACCAAATGTCGCAGATGGAATGCAGCATAGAAACCAT
TC162694	NM_000576	Homo sapiens interleukin 1, beta (IL1B), mRNA	SS00010442	2.49895	5.65273	1.74234	9.11041	9.39e-05	3.23e-06	2.00466	4.01294	1.54271	8.9451	0.000396	0.00855128	GGTTGCTGCCTGAATTTCACTATTGTCTAATCGATGCCCAGCTGTCTTCCCTAGATTAGTGCTAAGGAGA
TC165709	NM_004345	Homo sapiens cathelicidin antimicrobial peptide (CAMP), mRNA	SS00001163	2.40572	5.299	1.24106	13.3675	4.28e-06	4.93e-08	3.37934	10.406	1.17945	12.7698	4.24e-10	2.7e-07	AATGAGGTTCAAGGTGTCAGGGGAGGTCGCCTGTGCTATTGTAGGCGTAGGTTCTGCGTCTGTGTCGGAC
TC181643	NM_004994	Homo sapiens matrix metalloproteinase 9 (gelatinase B, 92kDa gelatinase, 92kDa type IV collagenase) (MMP9), mRNA	SS00006757	2.34797	5.09108	0.877576	9.85693	1.19e-07	4.01e-10	2.06834	4.19405	0.769755	9.18543	3.83e-09	1.36e-06	GATGTTCCCCGGGGTGCCCTTGAACACACACGACATCTTCCAGTACCAAGAGAAAGCTTACTTCTGCCAG
TC187212	NM_001062	Homo sapiens transcobalamin I (vitamin B12 binding protein, R binder family) (TCN1), mRNA	SS00010184	2.1645	4.48312	1.09632	10.4227	3.79e-06	4.2e-08	2.03591	4.10083	1.06815	10.0071	2.15e-06	0.00017	AGAGAACCTACTGGGAACATTCTGAGCAACAACAAATCACTAAGCCAAGGAGCATGGGAATTATGTTGTC
TC165521	NM_001276	Homo sapiens chitinase 3-like 1 (cartilage glycoprotein-39) (CHI3L1), mRNA	SS00001040	2.16353	4.48011	1.3861	13.6649	4.63e-05	1.13e-06	2.27667	4.84558	1.1477	13.329	9.98e-07	9.45e-05	CCACACTAATTATATCCTCTGCAAAGCCTGACTTGAAACTTTCACCCAGAAACATACTCATGGCCCCCTC
NONE	NM_002852	Homo sapiens pentaxin-related gene, rapidly induced by IL-1 beta (PTX3), mRNA	SS00000449	2.09481	4.27169	0.90343	11.5251	6.68e-07	4.19e-09	2.32208	5.00054	0.699912	11.061	3.11e-11	4.95e-08	ACTTGGAGAAGGGCTTTGGGGTATACTGTTACTAGACTTTATGCCATGGTGCTTTCAGATTAATGCTGTG
TC164641	NM_000636	Homo sapiens superoxide dismutase 2, mitochondrial (SOD2), mRNA	SS00001034	2.06967	4.19792	1.24509	12.4704	2.48e-05	4.98e-07	1.82305	3.53829	1.01292	12.1375	5.91e-06	0.000379	CTTTGGTTCCTTCGAAAAATTCAAGGAGAAGTTGACCGCTGTATCCGTCGGCGTCCAAGGCTCAGGCTGG
TC184907	NM_001785	Homo sapiens cytidine deaminase (CDA), mRNA	SS00005277	2.03668	4.103	1.32576	11.2837	5.51e-05	1.46e-06	2.17176	4.50574	1.0252	10.8042	3.33e-07	4.08e-05	CCAAGTCCACAGGCACCAGGCGAGATGACTTTTCCAAATTACATTCGAGCATCAGATTTCTACTGAAGTG
NONE	NM_002698	Homo sapiens POU domain, class 2, transcription factor 2 (POU2F2), mRNA	SS00000495	2.02331	4.06514	1.39814	11.5117	9.37e-05	3.2e-06	1.38964	2.62014	1.06903	11.1618	0.000465	0.00963528	GCGCAGAGGGTCCTCGGAGCAGGAGTGACAAGGGAGGAAAGATCAAAACAAACAAACGAAAAGAACAACA
TC182470	NM_006931	Homo sapiens solute carrier family 2 (facilitated glucose transporter), member 3 (SLC2A3), mRNA	SS00008290	2.0104	4.02893	1.18262	12.0379	2.05e-05	3.76e-07	2.04001	4.1125	0.880777	11.5893	7.1e-08	1.36e-05	TGATCTCCGTCTCCCTCTTTGGTGCTTACATATTTCAGGCCGTTTAGCCAAACCCTTGCCTATGACAGTA
TC182123	NM_005946	Homo sapiens metallothionein 1A (functional) (MT1A), mRNA	SS00001186	1.96847	3.91354	1.11367	11.7881	1.37e-05	2.24e-07	2.63873	6.22781	0.972051	11.1933	1.95e-09	8.46e-07	CCCTGCCCCAGAAATCAATAGAGCAACATAGACAAACCTCATTTTAATATTTTTCATACAAGCTGACCTC
TC161956	NM_000608	Homo sapiens orosomucoid 2 (ORM2), mRNA	SS00010450	1.93823	3.83236	1.77596	9.09432	0.0011832	9.35e-05	2.02198	4.0614	1.31275	8.74896	5.04e-05	0.00194965	TGCTATTGAGTGCACGGGAATCCACAAGTCAGAAATCACATACACCGACGAGAAAAAGGATCTGTGTGGG
NONE	NM_005621	Homo sapiens S100 calcium binding protein A12 (calgranulin C) (S100A12), mRNA	SS00002950	1.91146	3.76189	0.903056	14.9422	2.07e-06	1.84e-08	2.13663	4.39735	0.844336	14.8608	1.19e-08	3.08e-06	TCCTGGTGACTGATGTGCTGATAACTGCCCACGACAACATCCACAAGGAGTAGGAAGCTCTAAGGGGCTT
TC190637	NM_000681	Homo sapiens adrenergic, alpha-2A-, receptor (ADRA2A), mRNA	SS00007497	1.88959	3.70529	0.566125	11.2603	1.46e-08	3.01e-11	1.94477	3.84977	0.470297	10.8533	5.65e-13	1.8e-09	CCTGCCAAACTGTACAGTTCCTGCCCCGAGAGCTCTTAGGTATCAAAGTGTTGTCCATTTTTCCTCCCTG
TC182421	NM_000237	Homo sapiens lipoprotein lipase (LPL), mRNA	SS00001091	1.88597	3.696	0.964232	9.74746	4.81e-06	5.74e-08	2.18257	4.53961	0.844996	9.0937	7.6e-09	2.08e-06	CTTGCCATTGGGATGTAGCCTAGGAGTTAACCAGGAACTAGTAACTTGGAGAGAGGAAGGGAAAACAGAG
NONE	NONE	NM_000576	SS00010443	1.83591	3.56996	1.25349	9.49712	8.81e-05	2.94e-06	1.4398	2.71282	1.09217	9.30339	0.000393	0.00852376	NONE
TC183233	NONE	NONE	SS00011159	1.78203	3.4391	0.455878	14.0292	4.1e-09	5.14e-12	1.88717	3.6991	0.500672	13.6228	4.71e-12	1.13e-08	GACCCGGAAAATGTCCAGTGTTGCCAAAAGGAACGTATGGACTTTGTGCTGAATTTTGCTTCGGGGATGA
TC182685	NM_000578	Homo sapiens solute carrier family 11 (proton-coupled divalent metal ion transporters), member 1 (SLC11A1), mRNA	SS00001132	1.75659	3.37898	0.782693	11.6443	1.26e-06	9.43e-09	1.34687	2.5436	0.662723	11.29	1.49e-06	0.000131	CCATCAACACTTTCTGTATGGGCTTCTGGAATAGGAGCAGGAGAAGGAAAAGACCTCGGGATGAGCTCCC
TC182502	NM_181597	Homo sapiens uridine phosphorylase 1 (UPP1), transcript variant 2, mRNA	SS00004283	1.75538	3.37615	1.25793	12.6384	0.000142	5.6e-06	2.14655	4.42769	1.41642	12.2771	6.06e-05	0.0021882	ATGAAAGAAGACGTTCTGTACCATTTCAGCCTCAGCACGGGCACCCACGATTTCCCGGCTATGTTTGGAG
TC162764	NM_145918	Homo sapiens cathepsin L (CTSL), transcript variant 2, mRNA	SS00004383	1.67519	3.19361	0.943304	11.2675	1.5e-05	2.57e-07	1.59217	3.01502	0.987971	10.9505	3.26e-05	0.00135014	ACAACCACTGTGGAATCGCCACCATGGCCAGTTACCCTGTGGTCTAAATCTCAAAGACTGGATTAAGAAC
TC165607	NM_005384	Homo sapiens nuclear factor, interleukin 3 regulated (NFIL3), mRNA	SS00002886	1.65227	3.14329	0.703351	11.1152	8.68e-07	5.81e-09	1.69429	3.23618	0.676564	10.7412	2.48e-08	5.64e-06	CTTATAGCCACACACCAAATCTTTGCCTCGGACTCTGGGTAAAATTACTACTGAACAAGCTCTGGGCATT
TC182876	NM_000895	Homo sapiens leukotriene A4 hydrolase (LTA4H), mRNA	SS00005321	1.63838	3.11316	0.760574	13.2382	2.1e-06	1.94e-08	1.7164	3.28614	0.637244	12.8308	6.09e-09	1.77e-06	CCGACCCTTATTCAAGGACCTGGCCGCCTTTGAGAAATCCCATGATCTAGCCATCAGTACCTACCAAGAG
TC190194	NM_005110	Homo sapiens glutamine-fructose-6-phosphate transaminase 2 (GFPT2), mRNA	SS00008704	1.63305	3.10168	0.723786	9.69763	1.36e-06	1.04e-08	1.70696	3.26473	0.578655	9.27487	1.08e-09	6.07e-07	TCTGACTGTGGTTCTCTTAAAGCCCAGGCAGCATTTTGGTCCCTGCTCCTGCCCATAGTGAAACAGCCTG
TC184945	NM_003196	Homo sapiens transcription elongation factor A (SII), 3 (TCEA3)	SS00012154	1.62166	3.0773	1.41982	9.2932	0.000868	6.14e-05	1.3239	2.50341	1.13965	9.01198	0.00143024	0.0207634	ACCCATAAAAATGGAGTAGTGCTAGTACCTGCCTGATAGGGTTTCCACTTACACTGGTTCACTTAGGGTA
TC182375	NM_001924	Homo sapiens growth arrest and DNA-damage-inducible, alpha (GADD45A), mRNA	SS00007210	1.61462	3.06231	0.630213	11.9945	3.9e-07	1.92e-09	1.788	3.45336	0.647737	11.697	3.34e-09	1.28e-06	CCTACACTGATGCAAGGATTACAGAAACTGATGTCAAGGGGCTGAGTGAGTTCAACTACATGATCCAGGA
TC165126	NM_004613	Homo sapiens transglutaminase 2 (C polypeptide, protein-glutamine-gamma-glutamyltransferase) (TGM2), transcript variant 1, mRNA	SS00011465	1.58898	3.00837	0.774009	13.8024	3.66e-06	3.99e-08	1.6362	3.10847	1.13765	13.4292	0.000135	0.00384092	GCAATGCCTAGATGTCACGAGAGCCTTAGCTGCCAGCTAGGTTGGCATCTCAGCCACTGTCTCTTTGAAG
TC180813	NM_003246	Homo sapiens thrombospondin 1 (THBS1), mRNA	SS00008318	1.47815	2.78591	0.728673	13.1457	4.67e-06	5.51e-08	1.74947	3.36235	0.819759	12.7995	3.97e-07	4.58e-05	GGTTGTCCATTTGGAAGTGTTTTTAGTTTGGAAAGAAAGCCAGGAGGCCTTTAATACTGTTTTACCACAT
TC162698	NM_020529	Homo sapiens nuclear factor of kappa light polypeptide gene enhancer in B-cells inhibitor, alpha (NFKBIA), mRNA	SS00000892	1.47115	2.77242	0.545381	13.7661	3.05e-07	1.37e-09	1.56702	2.96292	0.494931	13.529	4.11e-10	2.7e-07	CTTGGAGGCCAGCGCCTGACGTTTTGAGCTTTGGAAAGTGTTTAAAAGACCATGGACTTGTACATTTGTA
TC182119	NM_002825	Homo sapiens pleiotrophin (heparin binding growth factor 8, neurite growth-promoting factor 1) (PTN), mRNA	SS00000706	1.466	2.76254	0.52756	11.6916	2.41e-07	9.56e-10	2.09512	4.27263	0.796558	11.2551	5.73e-09	1.75e-06	AGACAGTCACCATCTCCAAGCCCTGTGGCAAAGTGACTAAGCCCAAACCTCAAGCAGAATCTAAGAAGAA
TC183644	NM_032048	Homo sapiens elastin microfibril interfacer 2 (EMILIN2), mRNA	SS00006949	1.46009	2.75126	0.73918	11.0832	6.2e-06	8.04e-08	1.03284	2.04605	0.672251	10.7467	0.000103	0.00325269	TGAGAGGGATGCAGGAGAGACTGTTTACGTAGCTTGTTGGACTCCTTGAATGATATATGTACAACGTAAG
TC182038	NM_203416	Homo sapiens CD163 antigen (CD163), transcript variant 2, mRNA	SS00010467	1.44081	2.71473	1.11896	13.8769	0.000334	1.72e-05	1.3165	2.49062	0.931243	13.5208	0.000195	0.00497799	GGTCATTCTGTTGGCCTGTCTCATCGCATTCCTCATTTGGACTCAGAAGCGAAGACAGAGGCAGCGGCTC
TC186512	NM_153449	Homo sapiens solute carrier family 2 (facilitated glucose transporter), member 14 (SLC2A14), mRNA	SS00000848	1.43933	2.71195	0.989444	8.9733	0.000111	4.05e-06	1.324	2.5036	0.92375	8.63493	0.000166	0.00436333	ATGCTTATTGTCAACCTTTTGGCCATCACTGGTGGCTGCCTTATGGGATTCTGCAAAATATCACGGTCGG
TC164336	NM_003234	Homo sapiens transferrin receptor (p90, CD71)	SS00011014	1.40571	2.64949	0.784261	10.4116	1.73e-05	3.07e-07	1.16305	2.2393	0.827071	10.0355	0.000233	0.00568729	GGCTTATTAGACTTGCCAACTTACTGCTCAGCTGTATCTTTGTAAACAAGTGATATGCCCTTATAACTGT
TC162668	NM_002046	Homo sapiens glyceraldehyde-3-phosphate dehydrogenase (GAPD), mRNA	SS00001180	1.39831	2.63593	0.641382	14.0786	2.52e-06	2.5e-08	0.841086	1.7914	0.69041	14.6578	0.00134518	0.0199215	GTGACTTCAACAGTGACACTCACTCTTCTACCTTTGATGCTGGGGCTGGCATTGCCCTCAACGACCACTT
TC195999	NM_007115	Homo sapiens tumor necrosis factor, alpha-induced protein 6 (TNFAIP6), mRNA	SS00006682	1.3961	2.63188	1.82589	10.6184	0.0151666	0.00270453	1.53509	2.89806	1.49251	10.3126	0.00383019	0.0399221	CAAAAACGGAATTTTTCATAACTCCATATGGCTTGAACAAGCGGCAGGCGTGTACCACAGAGAAGCACGG
TC183502	NM_005628	Homo sapiens solute carrier family 1 (neutral amino acid transporter), member 5 (SLC1A5), mRNA	SS00012084	1.38987	2.62055	0.643948	12.1431	2.77e-06	2.9e-08	1.11147	2.16065	0.646683	11.7317	2.35e-05	0.00104391	ATCAGTCATGTAAATCCAAGTGCGGGGCTCCCCTGCCCTGATGGGGGCGCTTTGGACCTGGAATCATGAA
TC186110	NM_000265	Homo sapiens neutrophil cytosolic factor 1 (47kDa, chronic granulomatous disease, autosomal 1) (NCF1), mRNA	SS00003589	1.38629	2.61406	0.871183	11.7892	5.42e-05	1.41e-06	1.0521	2.07354	0.723087	11.563	0.000182	0.0047229	TGAGGTTTGGCAGCAGAGGGGAGACCCTGGCCCTACCCCATCTGGCTATTCGCCCGTCCTGAATAAATGT
TC182542	NM_030666	Homo sapiens serine (or cysteine) proteinase inhibitor, clade B (ovalbumin), member 1 (SERPINB1), mRNA	SS00011447	1.36397	2.57393	0.724948	10.7784	1.15e-05	1.76e-07	1.32674	2.50835	0.726779	10.3245	7.43e-06	0.000451	ACAAATCTTTTAACCTCCTTTGTAAGCTCAGATCTGTTGGCTGTTTACACCCGTTAACTTGGCATGGGCA
TC185863	NM_000714	Homo sapiens benzodiazapine receptor (peripheral) (BZRP), transcript variant PBR, mRNA	SS00002490	1.35215	2.55293	0.92126	13.1868	0.000109	3.94e-06	1.63225	3.09996	1.09833	12.9119	9.08e-05	0.00294611	ACACTCTACTCGGCCATGGGGTATGGCTCCTACATGATCTGGAAAGAGCTGGGGGGCTTCTCGGAGGAGG
TC183915	NM_006058	Homo sapiens TNFAIP3 interacting protein 1 (TNIP1), mRNA	SS00004627	1.331	2.51577	0.576019	11.7904	1.71e-06	1.41e-08	1.15646	2.2291	0.647053	11.4893	1.3e-05	0.000692	ACATTCAATTCATGCGTGTGTTTAAATGTTGCTTCGAGCTGTGCCGTAGCGGGGCCTGCCCCACTCCCAT
TC163459	NM_000602	Homo sapiens serine (or cysteine) proteinase inhibitor, clade E (nexin, plasminogen activator inhibitor type 1), member 1 (SERPINE1), mRNA	SS00000943	1.31327	2.48504	0.785999	11.2016	3.67e-05	8.47e-07	1.34784	2.54531	0.673572	10.8598	1.88e-06	0.000155	GGGTGGGATGCCAGGGGTGTGCTTGAATATTTATCATATCCTTGCCCTTGTGTGCTTGTTAGAGAGAAAG
TC183215	NM_002089	Homo sapiens chemokine (C-X-C motif) ligand 2 (CXCL2), mRNA	SS00011279	1.29334	2.45095	0.451615	10.8334	2.91e-07	1.22e-09	1.21476	2.32102	0.53424	10.6134	3.63e-07	4.35e-05	TGGGGGATCCAGGCAAACAGGTCACTGTTAGGGTAGGGGGGGTTGTATGTGTGCATTTATACTGAAGAGA
TC164158	NM_022908	Homo sapiens hypothetical protein FLJ12442 (FLJ12442), mRNA	SS00002543	1.28121	2.43042	0.804806	11.7341	5.87e-05	1.6e-06	1.42942	2.69339	0.769144	11.436	5.04e-06	0.000339	ACAGTGACCAAGGTTGGGCTGGTCCCTTCCTGGCATGGGGAGAAGTCATCAGCATCGCTGTCTTCCTCCT
TC181041	NR_003287	Homo sapiens 28S ribosomal RNA gene	SS00010454	1.26915	2.4102	0.995078	14.0226	0.000396	2.17e-05	1.08201	2.11698	1.00659	13.9146	0.00306643	0.0345136	GGAACCTGGTGCTAAACCATCCGTAGACGACCTGCTTCTGGGTCGGGGTTTCGTACGTAGCAGAACAGCT
TC185823	NONE	NONE	SS00011667	1.26869	2.40943	0.65364	11.2736	9.72e-06	1.43e-07	1.68392	3.21301	0.546607	10.974	4.91e-10	2.93e-07	GGGACCCTTCCACACACTCCAAGACATAAGATCTGCCTGAATACTGTATAGCCCAAGAAATCCAAGTGGA
TC161972	NM_002298	Homo sapiens lymphocyte cytosolic protein 1 (L-plastin) (LCP1), mRNA	SS00007544	1.26598	2.4049	0.619613	12.8425	6e-06	7.65e-08	1.11872	2.17154	0.518427	12.6084	1.06e-06	9.95e-05	CAGGAAACGCGGGGATGAGTTGAGCCCTTCCAAAGCTTTCAACTTGGTGACCTTGTACAAGGTTCCAAAA
TC170300	NM_004001	Homo sapiens Fc fragment of IgG, low affinity IIb, receptor for (CD32) (FCGR2B), transcript variant 1, mRNA	SS00008094	1.22847	2.34318	1.19171	10.0283	0.00222377	0.000209	1.16867	2.24804	0.943462	9.78755	0.000847	0.0146724	CAGACAATACCGTCTCAGATAACTGACCTGCTGATTTCTTCTGTGCCTCAGCACTTCTCACCATTAGGAC
TC164735	NM_004955	Homo sapiens solute carrier family 29 (nucleoside transporters), member 1 (SLC29A1), mRNA	SS00004338	1.22608	2.33931	0.66569	10.8741	1.7e-05	2.99e-07	1.14354	2.20923	0.631095	10.6686	1.11e-05	0.000619	CTGTACCGGGGTGGCCAGGGGCCAGGACTCGTTGTTCTAAAGTCCGATCTGATATTTCCATCCGGCTTCT
TC162128	NM_173843	Homo sapiens interleukin 1 receptor antagonist (IL1RN), transcript variant 4, mRNA	SS00010849	1.20709	2.30871	1.17397	11.9873	0.00228646	0.000217	1.43466	2.70318	0.918485	11.616	5.42e-05	0.00202376	GGAGGAAAGAATCATTCCTTGGCCATTTTAGCATTTCTAGCACTTTGAGACTTGTCTGGAAAATGTCGTG
TC186397	NM_031476	Homo sapiens cysteine-rich secretory protein LCCL domain containing 2 (CRISPLD2)	SS00007289	1.20515	2.30561	0.856991	11.8125	0.000176	7.67e-06	1.57243	2.97405	0.701671	11.372	2.14e-07	2.82e-05	TTCTCATTTCGCCCCATCGTGTTCTGAGTTTTTTCATCCCGTCTGTAGGCTCACTCAGCCCGCAGCTTAC
TC162088	NM_178819	Homo sapiens putative lysophosphatidic acid acyltransferase (DKFZp586M1819), mRNA	SS00012010	1.20483	2.3051	0.805384	10.3036	0.000105	3.75e-06	1.33127	2.51624	1.07084	10.02	0.000751	0.0134218	TGTTTCTTTTCTGCTAAGCCCGTTGGAGGAATGCCATTAAAGCCCTCTGCACCGCGCAGTGCACCTGCAT
TC167547	NM_001624	Homo sapiens absent in melanoma 1 (AIM1), mRNA	SS00008849	1.19437	2.28845	0.693438	10.9131	3.22e-05	7.17e-07	1.16928	2.24899	0.784243	10.6782	0.00012	0.00361065	AAGGGAAGGACAGCAGCGTGTGAGATCAAAGACTGTTGAGCATCTGAGAAGAAATAATTCATTAGGCCTG
TC184385	NM_022733	Homo sapiens hypothetical protein AL133206 (LOC64744), mRNA	SS00008680	1.18831	2.27885	0.654797	11.6625	2.09e-05	3.88e-07	1.19244	2.28539	0.55818	11.5012	9.88e-07	9.45e-05	ACGAGTATGAGGCAGAGCACCTGGGCAGCTTTCCTCTCAGTCACTGTTCATCCTACTTGAAAATTAAAAC
TC184489	NM_000418	Homo sapiens interleukin 4 receptor (IL4R), transcript variant 1, mRNA	SS00007042	1.18461	2.27303	0.947269	11.212	0.000489	2.92e-05	0.949252	1.93087	0.732428	11.0939	0.00067	0.0126011	TACCAAGAGGAGCTTAGTTAAGTGGGGTATCACAGCAGTGACTGTGCCCGCTGCCTACACACCTGTAAGA
TC163425	NM_001647	Homo sapiens apolipoprotein D (APOD), mRNA	SS00000468	1.16715	2.24567	0.717722	11.6388	5.56e-05	1.49e-06	2.19815	4.58889	0.675004	10.8929	5.59e-11	6.69e-08	GTTGACCCAAACACTTAGCCGTGCACCACCGTGTTACTTTGCAAGCCTGATAATAAAATTGCTGCCGACC
TC182056	NM_003938	Homo sapiens adaptor-related protein complex 3, delta 1 subunit (AP3D1), mRNA	SS00010677	1.16606	2.24397	0.64451	10.3175	2.23e-05	4.24e-07	1.19087	2.28291	0.652224	10.1001	9.19e-06	0.000529	GACCACATTCCTGGTGGTGCAAATTGACCTCTCAGTGCCCTTGAAAGTGCCAGGGATGCCCATGTCGGAC
TC166472	NM_030984	Homo sapiens thromboxane A synthase 1 (platelet, cytochrome P450, family 5, subfamily A) (TBXAS1), transcript variant TXS-II, mRNA	SS00000504	1.1636	2.24015	1.20247	10.7142	0.00358505	0.000395	0.975181	1.96589	0.924021	10.4264	0.00375311	0.039544	CGTCTACATCAGGATCGTCCCTCGCTGACCCAGTCAAGTGTTACAACACCAACAACCCTCACTCGAGAAA
NONE	NM_144641	Homo sapiens protein phosphatase 1M (PP2C domain containing) (PPM1M)	SS00012707	1.14604	2.21306	0.486283	11.4483	2.15e-06	2.05e-08	1.27254	2.41586	0.546905	11.1333	2.15e-07	2.82e-05	GGCGGCTGCCTCATATCTTCTAAACAGCCATGTTGAAGCAGGCCCTGGGGAAGAGACCAGCTCAGATCCC
NONE	NM_000584	Homo sapiens interleukin 8 (IL8), mRNA	SS00001060	1.14549	2.21222	1.09707	9.54737	0.00211449	0.000194	1.78792	3.45317	0.877115	9.02548	8.33e-07	8.48e-05	TTAAATCTTGCAACCCTAGGCTGCTGGCCAGCATTCACAAGTCTTCTTGCCTCAACTTGCACCTCAGTTT
TC182725	NM_004776	Homo sapiens UDP-Gal:betaGlcNAc beta 1,4- galactosyltransferase, polypeptide 5 (B4GALT5), mRNA	SS00005641	1.13164	2.19107	0.40389	11.2269	5.48e-07	3.33e-09	1.06385	2.09051	0.41612	10.9459	1.17e-07	1.84e-05	ACCGGGAAGTACAAGTCCATTCCTTATCACCATCGAGGAGAAGTCCAGTTTCTTGGAAGGTATGCCCTGC
TC181249	NM_005195	Homo sapiens CCAAT/enhancer binding protein (C/EBP), delta (CEBPD), mRNA	SS00010765	1.11061	2.15937	1.0799	9.17188	0.0023719	0.00023	1.21503	2.32146	0.865925	8.78611	0.000228	0.00558037	CTGTGTCACGACGAGCTCTTCGCTGACCTCTTCAACAGCAACCATAAGGCTGGCGCCCTGGAGCTGCTGC
NONE	NM_005764	Homo sapiens membrane-associated protein 17 (MAP17), mRNA	SS00004487	1.10564	2.15195	0.767997	11.3819	0.00016	6.78e-06	1.3093	2.47821	0.646912	11.0569	1.7e-06	0.000145	AAAGGACGATGGCCCACCACCTTTAATCCTGCCTCACCTCTCCTTCCCCTGTATGGTGGCCATGGCCCTT
TC190452	NM_014079	Homo sapiens Kruppel-like factor 15 (KLF15), mRNA	SS00007973	1.09786	2.14038	1.23883	11.194	0.00654659	0.000891	1.55779	2.94403	1.058	10.7958	0.000105	0.00329232	CGGGATTGGGGTGAAAGGCCCCTCTCTGCGGGTGGCAGTGCATGTGTGTGAGTTAAACACAGGGCAGATG
NONE	NM_139314	Homo sapiens angiopoietin-like 4 (ANGPTL4), transcript variant 1, mRNA	SS00004520	1.09752	2.13986	0.941652	11.7	0.000926	6.71e-05	1.6192	3.07204	0.715419	11.3231	1.69e-07	2.41e-05	AAGCCGGCGCCAATGCCAACGGCATCCGGGGCAAAAGCTCACAGAATTCTTGGAATAAAAGCAACCTCAG
TC163360	NM_019058	Homo sapiens DNA-damage-inducible transcript 4 (DDIT4), mRNA	SS00007033	1.08604	2.1229	0.787683	12.5987	0.000236	1.13e-05	1.62646	3.08753	0.659758	12.2809	3.69e-08	7.85e-06	ATCTTACAGACGCATGAATGTAAGAGTAGGAAGGGGTGGGTGTTAGGATCACTTGGGGATCTTTGACACT
NONE	NR_002766	Homo sapiens maternally expressed 3 (MEG3), misc RNA	SS00012119	1.08553	2.12215	1.06847	9.7455	0.00264608	0.000263	1.27983	2.4281	1.05185	9.50046	0.000946	0.0157965	TGCCTGTGGTCATTTCTAGAACTTTCTGTGTTCTCGGCCTGCGTTGTTACTGCGTCAGGCATACGTGGGA
TC165493	NM_006795	Homo sapiens EH-domain containing 1 (EHD1), mRNA	SS00012204	1.08103	2.11554	0.76415	10.965	0.000192	8.58e-06	1.10183	2.14627	0.650158	10.7241	2.85e-05	0.00120008	CCCTATTCCATAGGGTATCGGGGGTGGAAGCAACATCCTTGTCGGGAATTCACTGTTTAAGGTGCAATGG
TC168043	NM_012455	Homo sapiens pleckstrin and Sec7 domain containing 4 (PSD4), mRNA	SS00005930	1.07935	2.11308	0.946221	10.3097	0.00110052	8.51e-05	1.05688	2.08043	0.77769	10.0918	0.000372	0.00818633	CAAACGCAACATCTCAGAGCGCAGAACCTACCGAAAGATCATTCCCAAGCGGAACCGCAATCAGCTGTGA
TC163629	NM_000397	Homo sapiens cytochrome b-245, beta polypeptide (chronic granulomatous disease) (CYBB), mRNA	SS00000648	1.07406	2.10535	0.80573	13.1811	0.000325	1.67e-05	0.968598	1.95694	0.725551	12.9581	0.000493	0.0101339	TCTAACCGGTCTCATCCACGAGGAAATAAATGTGGGTCGTACTGCCAAATGCCCAGATAATGCCAGTTGA
NONE	NM_006744	Homo sapiens retinol binding protein 4, plasma (RBP4), mRNA	SS00013102	1.06835	2.09704	1.13893	10.5002	0.00459592	0.000552	2.30405	4.93841	0.99081	9.96324	5.5e-08	1.07e-05	TTTCTGCAGGACAACATCGTCGGCGAAGTCTCCGTGGGCGAGAATGGGCACATGAGCGGCACGGGCAAGG
BI304652	NONE	NONE	SS00010200	1.06742	2.09569	0.704945	11.327	0.000112	4.12e-06	1.48439	2.79798	0.731492	11.0699	1.24e-06	0.000114	ACATGGAATTTCCCTTGACTCGCCCCAGTTGGGACTACAACACAGCTGAAGCCTCTGTTCTCTAGGCTCA
TC163834	NM_002541	Homo sapiens oxoglutarate (alpha-ketoglutarate) dehydrogenase (lipoamide) (OGDH), nuclear gene encoding mitochondrial protein, transcript variant 1, mRNA	SS00004298	1.0585	2.08277	0.469402	11.497	4.27e-06	4.83e-08	0.971017	1.96022	0.455615	11.3075	2.19e-06	0.00017	GGGGCAGCGCTGGGCCAAGGGGCCAGCCCCCCCGACCCGTCACAGGGACAAATCTGATTTATTTATTTTG
TC170931	NM_015393	Homo sapiens DKFZP564O0823 protein (DKFZP564O0823), mRNA	SS00005268	1.0547	2.07729	0.581053	10.9945	2.67e-05	5.49e-07	1.00496	2.00689	0.520798	10.8958	6.95e-06	0.000435	CTACAACAACCCGCTGTACGACGACTCCTAACGAAGGCACGTGGCCGAATGAGGAATAACTGTCTTTATT
TC185012	NM_022977	Homo sapiens acyl-CoA synthetase long-chain family member 4 (ACSL4), transcript variant 2, mRNA	SS00008975	1.05181	2.07313	0.568382	12.0071	2.32e-05	4.46e-07	1.04265	2.06001	0.666465	11.7717	8.22e-05	0.00277022	TCTGGAGTGGAGGTATAATTGTATTACATCTTGGAGCTGAGATACAGATGAATGGTGCAAAAAGTCAGAA
TC181997	NM_006908	Homo sapiens ras-related C3 botulinum toxin substrate 1 (rho family, small GTP binding protein Rac1) (RAC1), transcript variant Rac1, mRNA	SS00002251	1.04949	2.06979	0.583679	12.7511	2.92e-05	6.21e-07	0.893741	1.85799	0.532375	12.4602	5.18e-05	0.00197429	CCCCGAACCTTTGTCTGCTTTGCTCAAATGTGGAGCCTTCGCACTCAATGCCAAGTTTTTGTTACAGATT
TC165165	NM_148170	Homo sapiens cathepsin C (CTSC)	SS00012493	1.04767	2.06719	1.0267	12.4737	0.00261985	0.00026	1.19502	2.28948	0.85921	12.1604	0.000255	0.00615209	ATTATGGAAGAGAAGACTTGGGTACAAAATTGTAGGTATATGTGTCAGAAGGCCCCATAGCAGATGACTG
TC196874	NM_001270	Homo sapiens chromodomain helicase DNA binding protein 1 (CHD1), mRNA	SS00003798	1.04558	2.0642	0.635076	10.6121	6.1e-05	1.69e-06	1.40653	2.65099	0.691653	10.4234	1.34e-06	0.00012	GCATAAAGATGAAGATTGGCAGATGTCTGGGTCGGGATCTCCATCTCAGTCTGGTTCAGATTCGGAATCT
TC181952	NM_013230	Homo sapiens CD24	SS00007255	1.03444	2.04832	0.724492	11.1679	0.00019	8.43e-06	0.882547	1.84363	0.679721	10.8321	0.000723	0.0131487	TGGAACAGCCACATCCAACAGATCTCAAGCTACTGTGTGTGTGAATGAACATTCCCTCTTGTTTCATACC
TC184313	NM_001006665	Homo sapiens ribosomal protein S6 kinase, 90kDa, polypeptide 1 (RPS6KA1), transcript variant 2, mRNA	SS00008361	1.03271	2.04587	0.699359	10.4588	0.000145	5.85e-06	1.03821	2.05368	0.6165	10.1983	3.48e-05	0.00141772	ATCCGGAAAGCACTTTTTGGCTGACTTCTGCTGGAGTCTGCCACAGGACAGAGTTCACAGGAGGCCTGTG
TC166912	NONE	NONE	SS00012411	1.03013	2.0422	0.898765	11.597	0.00110406	8.55e-05	1.08216	2.1172	0.725262	11.4634	0.000133	0.00379764	GATGTGGACTGTGGGGTCTGGGTGGGGGGTAACTGTGAAATCCATGTTCCGTGAATGCTCTCCTTTCCTT
TC183957	NM_015864	Homo sapiens chromosome 6 open reading frame 32 (C6orf32), mRNA	SS00005329	1.02939	2.04116	0.960848	8.36192	0.00187276	0.000166	1.19529	2.2899	0.842858	8.26786	0.000206	0.00518157	TATGAAGCTTATTGTATCCAAAGACGCCTGCAGGATGGTGCCAGCAAAATGAAGCTAGCCTTTGCCACCT
TC185529	NM_015719	Homo sapiens collagen, type V, alpha 3 (COL5A3), mRNA	SS00008012	1.02834	2.03968	0.693538	10.8411	0.000142	5.64e-06	1.57458	2.9785	0.633567	10.5048	3.51e-08	7.63e-06	CCTCAATTGCATCTTGCCATGCCAGGTGACTTGGGGACCAAGACAGGGGGTGTAAGTCAGGATCCTAATG
TC182344	NM_000137	Homo sapiens fumarylacetoacetate hydrolase (fumarylacetoacetase) (FAH), mRNA	SS00005394	1.02355	2.03292	0.664146	10.2693	0.000105	3.73e-06	0.890468	1.85378	0.706656	10.1585	0.000936	0.015662	TACCATATGCAGGTCCAACTTTAAGTACATGTACTGGACGATGTTGCAGCAGCTCACTCACCACTCTGTC
TC166903	NM_012300	Homo sapiens F-box and WD-40 domain protein 11 (FBXW11), transcript variant 3, mRNA	SS00000097	1.01363	2.01898	0.668101	10.3211	0.000121	4.53e-06	1.11686	2.16874	0.723967	9.9459	8.64e-05	0.00286144	AAAGCAGCCTAACTCGTCAAGTACCGACATTTCTCACCTCCGAGTCCGGCCTCGACGTTGAGAAGGATAC
TC183967	NM_012293	Homo sapiens peroxidasin homolog (PXDN), mRNA	SS00012843	1.01306	2.01819	0.54517	10.5222	2.46e-05	4.84e-07	1.33487	2.52253	0.586617	10.2298	2.61e-07	3.28e-05	AGGGGACCATGGAGCAGACGCGTGTCCTGACGTCATGTTAGATTTCTCAGGTTTTTATTTAATTTTTTAA
TC176448	NM_020353	Homo sapiens phospholipid scramblase 4 (PLSCR4), mRNA	SS00003530	1.01184	2.01648	0.736219	9.63196	0.000269	1.33e-05	1.51738	2.86271	0.670207	9.3129	1.97e-07	2.69e-05	AATGCATATCGGACACTGAGGCCCTTCGTGCTCCGGGTCACTGACTTTATGGGCCGAGAAATCATGACAA
TC197895	NONE	NONE	SS00012847	1.00413	2.00574	0.543206	10.6015	2.6e-05	5.29e-07	1.17842	2.26328	0.482325	10.3469	1.37e-07	2.08e-05	AGGTGTTCTAGAAAAAGCAGGATGCAATCAGAGCAGCGTCATAGGAGGGATGGTCAATCTGTGGACCATA
TC176956	NM_182648	Homo sapiens bromodomain adjacent to zinc finger domain, 1A (BAZ1A), transcript variant 2, mRNA	SS00009322	0.995927	1.99436	0.628177	9.73302	8.81e-05	2.92e-06	1.2897	2.44477	0.62789	9.51827	1.41e-06	0.000125	GAAGATTCTTCATGCTCTCTGTGGGAAACTACTGACCCTAGTTTCTACTAGGGATTTCATTGAAGATTAT
TC166203	NM_031453	Homo sapiens chromosome 10 open reading frame 45 (C10orf45), mRNA	SS00010488	0.988767	1.98449	0.478673	11.6196	1.13e-05	1.69e-07	1.08859	2.12666	0.498516	11.3179	9.93e-07	9.45e-05	GCCAGTCCTTTTATATGACATAATCTCGTAGTCATTGGAGGCATAAAACCTAGTCCACATAACCCAACTT
TC185351	NM_057161	Homo sapiens kelch domain containing 3 (KLHDC3), mRNA	SS00008608	0.985157	1.97953	0.749323	12.6345	0.000402	2.23e-05	1.23777	2.35834	0.622441	12.3358	2.53e-06	0.000194	GCTGTTGGCATGAAGCCTCCTTCTCCCTGACTTGGGGAGGCAAGGACCAGCAGGTAATCTCACCCTTACT
TC184647	NM_022132	Homo sapiens methylcrotonoyl-Coenzyme A carboxylase 2 (beta) (MCCC2), mRNA	SS00005242	0.981352	1.97432	0.536412	10.5884	2.99e-05	6.43e-07	1.2259	2.33901	0.512933	10.278	1.63e-07	2.36e-05	TTAAAACAGCCCATCATGAACAGGTTTGATGAGGAAGGCAGCCCTTACTATTCCAGTGCAAGGCTGTGGG
TC181792	NM_000941	Homo sapiens P450 (cytochrome) oxidoreductase (POR), mRNA	SS00000704	0.979979	1.97244	0.536606	11.3866	3.03e-05	6.58e-07	0.881627	1.84245	0.588059	11.2766	0.000179	0.00466049	AAGGGGCTCCTCTCAGCTGAGTGGGGCCTGGCCTCCCTGTGATTTTCAATGAGTGTAAATAATTTTAAAT
TC172833	NONE	NONE	SS00012522	0.978957	1.97104	0.586362	10.8026	6.22e-05	1.75e-06	1.47231	2.77467	0.661724	10.5044	2.84e-07	3.53e-05	ACTGCAGTTCCCAAGCTGTGTTTCATTGTTCTCCACGGTTTCACTACAGACATGCTCCCTGAGGGCCTGG
TC163536	NM_006007	Homo sapiens zinc finger, A20 domain containing 2 (ZA20D2), mRNA	SS00000065	0.973959	1.96422	1.03088	12.0573	0.00459881	0.000554	0.981458	1.97446	0.916021	11.7887	0.00332891	0.0364389	CTGCTGGCAGCACATCTGAAAAATCAAGAAATGTGCCTGTGGCTGCCTTGCCTGTAACTCAGCAAATGAC
TC166914	NM_001894	Homo sapiens casein kinase 1, epsilon (CSNK1E)	SS00012784	0.973905	1.96415	0.985059	9.39625	0.00343022	0.00037	1.40457	2.64738	1.00992	9.1841	0.000222	0.0054964	TGGAAACTCAACACAGCTAAGGACAGGAGTCTGCACGACGTGGGTGGATGCCTGTGTGACTTTGACATTG
TC167880	NM_001001555	Homo sapiens growth factor receptor-bound protein 10 (GRB10), transcript variant 4, mRNA	SS00003009	0.972245	1.96189	0.694539	9.84799	0.000245	1.18e-05	0.809932	1.75313	0.612175	9.72511	0.000693	0.0127556	ACCCTTCTACCCTAAGTACAGTGATTCACAGGACGCAGCACTGGTTCCACGGCAGGATCTCCCGGGAGGA
TC182445	NM_006755	Homo sapiens transaldolase 1 (TALDO1), mRNA	SS00001668	0.971504	1.96088	0.448728	13.4079	8.02e-06	1.12e-07	0.875901	1.83515	0.48512	13.3431	2.43e-05	0.00106938	TTTTCTACTAATTGGAGCGGGGACGAATCACAGATTCCTGATTGTCAAATTCTGCTCGGCACATTAAAGC
TC183920	NM_080591	Homo sapiens prostaglandin-endoperoxide synthase 1 (prostaglandin G/H synthase and cyclooxygenase) (PTGS1), transcript variant 2, mRNA	SS00001865	0.962246	1.94834	0.807365	12.5655	0.000883	6.33e-05	1.07923	2.11291	0.686519	12.2803	7.33e-05	0.00248612	TGATCCAGAACAGTGGCTGGTGTACTGGATTGATCCTGATCCGAATGTCTGGAGTGTTGATCCATTTTCC
TC185767	NM_001845	Homo sapiens collagen, type IV, alpha 1 (COL4A1), mRNA	SS00006583	0.959485	1.94462	0.817232	11.1425	0.000991	7.38e-05	1.36626	2.57802	1.00551	10.8991	0.000293	0.00691066	GGATTTCAGGGAATGCCAGGGATTGGAGAGAAAGGTGAACCTGGAAAACCGGGACCCCGAGGAAAGCCCG
TC186775	NM_015179	Homo sapiens KIAA0690 (KIAA0690), mRNA	SS00005140	0.958365	1.94311	0.33966	10.0091	1.26e-06	9.48e-09	0.831036	1.77896	0.439065	9.82217	1.72e-05	0.000864	CTTGTCTGGCCGTGTGACATTTGCTGTGACCAGACATAGAATAAAGATGCACCAGCGCGCGTTGGTCCTA
TC164458	NONE	NONE	SS00012046	0.957339	1.94172	0.867907	11.7008	0.00159065	0.000136	0.858436	1.81307	0.816057	11.6306	0.00419036	0.0420222	TCTGTGTTCCTTGCGGTGTGAGATTAGGCTCTGGCACCCTCCCACAGTAGCTGGTAGCTGAACTAGAAAG
TC166643	NM_001629	Homo sapiens arachidonate 5-lipoxygenase-activating protein (ALOX5AP), mRNA	SS00000647	0.953429	1.93647	0.748883	13.2766	0.000537	3.3e-05	1.23414	2.35242	0.672961	13.0337	8.02e-06	0.000474	TGCACATGCAGTGGCTCTGGCTTTGCTATTCAGATCCTTTCCGTGTGTTTCTTGACTTATCCTGCTTTCT
TC186445	NM_022566	Homo sapiens mesoderm development candidate 1 (MESDC1), mRNA	SS00009011	0.95206	1.93463	0.623246	11.1245	0.000129	4.92e-06	0.888401	1.85112	0.63732	10.928	0.000366	0.0081471	TTTTTAAGCAATCGTGATGGATTAGGCGTATCCTTGGTGTGGAAAGAGTATGACTTTGCCATGTGATTTG
NONE	NM_002032	Homo sapiens ferritin, heavy polypeptide 1 (FTH1), mRNA	SS00006872	0.94748	1.9285	1.10994	11.3978	0.0088497	0.00132162	1.3821	2.60647	1.12343	11.1069	0.000815	0.0143716	TTACCTCGGGGCCTGGGAAGGCTCGCCAGTAACTCTCTTCCCCGTTGTCTTTTCCAGTTGTGTGACTTCA
TC172520	NM_020791	Homo sapiens TAO kinase 1 (TAOK1), mRNA	SS00000171	0.945184	1.92543	0.847063	10.3298	0.00148305	0.000124	1.22448	2.33671	0.963695	9.99681	0.000639	0.0122507	CAGGAGGCACAGAACTATTAGACATCACTGTGTGGTCACCCTCCATCATGTCTAGCTCACTCTTGTCATC
TC167819	NM_004205	Homo sapiens ubiquitin specific protease 2 (USP2), transcript variant 1, mRNA	SS00005725	0.924588	1.89814	0.831218	9.87087	0.00154947	0.000131	1.14191	2.20673	0.682095	9.63778	3.1e-05	0.00129424	CCAACGTGCTGTCGCTGCCGAGCCAGAAAACGCTGTATAAAGAAGTTCTCCGTCCAGAGGTTCCCAAAGA
TC163605	NM_030662	Homo sapiens mitogen-activated protein kinase kinase 2 (MAP2K2), mRNA	SS00004404	0.918555	1.89022	0.761332	11.9444	0.000857	6.02e-05	0.841863	1.79236	0.675985	11.7733	0.00111344	0.017578	GTGAATGAGCCACCTCCCAAGCTGCCCAATGGCGTCTTCACCCAGGACTTCCAGGAGTTTGTAAATAAAT
TC182746	NM_004037	Homo sapiens adenosine monophosphate deaminase 2 (isoform L) (AMPD2), transcript variant 1, mRNA	SS00001386	0.910498	1.87969	0.508351	9.92915	4.38e-05	1.06e-06	0.888182	1.85084	0.492235	9.75721	2.34e-05	0.00104391	CACCTGGTCCCCTGTGTTGAGTTCTGGACCGAGGCCTTTGCTGTGAAATGCAGTGTTTCATACAATCCTG
TC164637	NM_002633	Homo sapiens phosphoglucomutase 1 (PGM1), mRNA	SS00000975	0.909712	1.87867	0.354385	11.695	2.98e-06	3.18e-08	1.06337	2.08981	0.366576	11.5207	1.94e-08	4.52e-06	TCCTGGTGAAACTCTCCCCCCATTTATTGTTTACATGTCATCCGGCAGAATGCGGTTTCTGGTGCCTTCT
TC182237	NM_000175	Homo sapiens glucose phosphate isomerase (GPI), mRNA	SS00001155	0.904781	1.87226	0.544445	12.9351	7.42e-05	2.36e-06	0.831017	1.77894	0.499801	12.7717	7.03e-05	0.00241141	CATGCCCCCTCTGTTTTAAAGTTGGCTGAAGTGTTTCGGTGCAGCTGAATTTTCTGACCCATGTTCACTG
TC162419	NM_000480	Homo sapiens adenosine monophosphate deaminase (isoform E) (AMPD3), mRNA	SS00012008	0.8978	1.86322	0.696546	9.08056	0.000533	3.25e-05	0.809731	1.75288	0.636863	9.02488	0.000982	0.0162004	GAAAGCATTTTTAAAGGCCAGTGTGAAGTCAAGTTTTACCAAGGTACTCTTCGTGTGTGTTACTAGTGCC
TC186541	NM_006948	Homo sapiens stress 70 protein chaperone, microsome-associated, 60kDa (STCH), mRNA	SS00013280	0.896491	1.86153	0.575832	10.4031	0.000126	4.77e-06	0.897126	1.86235	0.707078	10.137	0.000873	0.0149087	GGATGTTGGGTTTCCAATCACTGAAAAAGAGAAATAAGCAAACTCTTCAGCAACATCAGAACATTTCAGC
TC171677	NONE	NONE	SS00010449	0.896426	1.86145	0.883022	11.4583	0.0030761	0.000317	0.878244	1.83814	0.690604	11.2512	0.000878	0.0149704	CTGCAGAGAGTTGTGATTTGGGGGTGCCTGCAAGAGGCCATGAGCTCAGGGTCTTTCTACTATGTCATCT
TC165971	NM_004891	Homo sapiens mitochondrial ribosomal protein L33 (MRPL33), nuclear gene encoding mitochondrial protein, transcript variant 1, mRNA	SS00008784	0.892835	1.85682	0.892101	11.066	0.00337968	0.000361	1.47498	2.7798	0.786571	10.8087	4.19e-06	0.000293	ACAATTGGTACTCAGGACCGTCTTACTCCAAAAGCCTAGGTCCTGAAGCACTCTACGAATGGACCTGTTA
TC189379	NM_006806	Homo sapiens BTG family, member 3 (BTG3), mRNA	SS00009384	0.888361	1.85107	0.52957	11.8718	7.34e-05	2.28e-06	1.02472	2.03457	0.587495	11.6703	2.34e-05	0.00104391	AGAACACTGTAGGAGTGGGCAATATGTTCTAGCACCTTTGAGCATTTACTCTATGGAGAGTATGTAAGTT
TC169498	NONE	NONE	SS00010504	0.880818	1.84142	0.458784	11.2803	2.85e-05	6.03e-07	0.993438	1.99092	0.568324	10.9671	2.46e-05	0.0010801	TGCTCCAGGGAATAGGGACTTCGGCCTTGGGAAGGTGACCCTTCCGAATGTCCAGGGATTCTTGTATCTC
TC163360	NM_019058	Homo sapiens DNA-damage-inducible transcript 4 (DDIT4), mRNA	SS00002545	0.878514	1.83848	1.19503	11.8465	0.0213347	0.004188	1.26297	2.3999	1.00634	11.5553	0.000707	0.0129001	AGGCTGAGCTGGGGGGAACCTACTGTTTCCCTAGAAAGCTCAATGGGGCATGTATGGGTGGCTCCCAGTT
TC166138	NM_153464	Homo sapiens interleukin enhancer binding factor 3, 90kDa (ILF3), transcript variant 3, mRNA	SS00003669	0.874181	1.83297	0.399444	10.7293	1.15e-05	1.76e-07	1.06444	2.09136	0.455366	10.4667	4.17e-07	4.75e-05	GAATGAAAACCCAGTGGACTACACGGTTCAAATACCCCCCAGTACCTCCTACGCCATTACGCCCATGAAA
NONE	NM_024667	Homo sapiens zinc finger CHCC domain containing 6 (ZCHHC6)	SS00007522	0.873154	1.83166	0.552392	11.3969	0.000119	4.42e-06	1.22299	2.33429	0.62941	11.0464	3.64e-06	0.000265	AGTACCTATTTATGTGACCCTTCTGTGGATGACCAGTGCCACCAAGGGGCTTTGTGGTTTTCTCCCTCTC
TC184537	NM_006521	Homo sapiens transcription factor binding to IGHM enhancer 3 (TFE3), mRNA	SS00007217	0.869691	1.82727	0.575843	10.5747	0.000165	7.1e-06	0.889999	1.85317	0.528882	10.4993	5.1e-05	0.00196024	TCAGAGTTATCAAGAGACACTCCGTGCCCGTTCTCATCCACAAACACCCAAGGTCGTCAGCTTTGGATTG
TC169593	NM_020307	Homo sapiens cyclin L1 (CCNL1), mRNA	SS00006495	0.856499	1.81064	1.03764	10.7693	0.0113434	0.00183425	1.36706	2.57944	1.36004	10.3368	0.00471889	0.0454182	GACCACGACGGGAGGAATCCTGATCGGCGACCGCCTCTATTCGGAAGTTTCGCTCACTATCGACCACTCG
TC182203	NM_004169	Homo sapiens serine hydroxymethyltransferase 1 (soluble) (SHMT1), transcript variant 1, mRNA	SS00000792	0.846245	1.79782	1.02547	8.98862	0.0114176	0.0018528	1.27677	2.42296	0.819918	8.64527	6.43e-05	0.00226165	CCACGTCCATCTTTTTCGAGTCCATGCCCTACAAGGTGGACCCGGACACGGGCTACATCAACTACGACCG
TC170981	NM_004193	Homo sapiens golgi-specific brefeldin A resistance factor 1 (GBF1), mRNA	SS00003422	0.844804	1.79602	0.801572	10.0539	0.00248531	0.000243	1.26307	2.40006	0.786143	9.76321	4.42e-05	0.00174782	CCCGATGGAGCACCCATACTCCACTGGATGAAGAACGAGATCCTCTACTGCATAGTTTCAGTCATCTAAA
TC168562	NM_014038	Homo sapiens basic leucine zipper and W2 domains 2 (BZW2), mRNA	SS00005501	0.844652	1.79583	0.545735	11.3413	0.000149	6.08e-06	0.943646	1.92338	0.524049	11.2347	1.98e-05	0.00094	TTGGGACTCTACCTCTCACTCACTATCTGCTAACTTAAAGCCATTCAACTGGGAGTCCAGTAGGTATCTG
TC184891	NM_006988	Homo sapiens a disintegrin-like and metalloprotease (reprolysin type) with thrombospondin type 1 motif, 1 (ADAMTS1), mRNA	SS00008212	0.836131	1.78526	0.690848	13.5522	0.000943	6.89e-05	0.823854	1.77013	0.695569	13.363	0.00174047	0.0234895	GCTGCTGTGGTTTCAGAGAATGTTCATGCCATCGCTTCTATTGAGAGCTAAGAATCCAAGATTGTCCAGC
TC162900	NM_004768	Homo sapiens splicing factor, arginine/serine-rich 11 (SFRS11), mRNA	SS00001345	0.834988	1.78384	0.612709	13.0512	0.000398	2.2e-05	1.13827	2.20117	0.507878	12.8756	5.75e-07	5.98e-05	TAAAAAGCCTAGGTCTCCCAAGAGAAAGTTGTCTCGCTCACCATCCCCTAGGAGACACAAAAAGGAGAAG
TC167890	NONE	NONE	SS00010180	0.831011	1.77893	0.411263	9.005	2.46e-05	4.89e-07	0.882792	1.84394	0.467674	8.84373	1.42e-05	0.000736	CAAGCCATCCAGGACCTCCCAGTCCCAGTGATGCATCACCACCTAAAGATGCTGAGAGTTTAGATGGAGG
TC168558	NM_016257	Homo sapiens hippocalcin like 4 (HPCAL4), mRNA	SS00008736	0.829809	1.77745	0.960532	9.44763	0.0088497	0.00132116	1.01488	2.02073	0.808414	9.43476	0.00084	0.0146198	TTTTCAGGATTTTCTTTTACCTTCGCCAGAGTGTGGGGGCAGGACTGGGCCTCCCAGGGGCTATAGCCCT
NONE	NM_001017998	Homo sapiens guanine nucleotide binding protein (G protein), gamma 10 (GNG10)	SS00011768	0.827966	1.77518	0.981074	13.9045	0.0101317	0.00158642	1.29436	2.45268	1.16117	13.6833	0.00208135	0.0263042	GTGCTTGAAAGCATTCCTCAGTGAACTTCTTCCCTACTGTCATCAGAGTAAAGCACAGGATCTGGGCTCC
TC183716	NM_014283	Homo sapiens chromosome 1 open reading frame 9 (C1orf9), mRNA	SS00007211	0.82398	1.77028	0.616798	10.6918	0.000473	2.76e-05	0.907881	1.87629	0.685964	10.6544	0.000583	0.0114209	AGGTAGTGTGGGAAGTTATACCACCTATGTGCAGCATCCAGCATTGTGGAAAGATGACTTTCAATATGTA
TC187377	NM_015885	Homo sapiens pre-mRNA cleavage complex II protein Pcf11 (PCF11), mRNA	SS00006321	0.822655	1.76866	0.762922	10.4358	0.00220263	0.000206	1.70763	3.26624	0.768207	10.1767	2.06e-07	2.78e-05	GGATTTGAAAGGGACTAACCGGGACCCTCGTCTTAATAGGATGAGTCAACATTCCTCTCATGGAAAAGAT
TC182632	NM_012193	Homo sapiens frizzled homolog 4 (Drosophila) (FZD4), mRNA	SS00007381	0.822495	1.76846	0.884599	12.392	0.0057264	0.000738	1.24374	2.36812	0.788979	12.0799	5.72e-05	0.00208111	TTATCGGCTGTTCCTTTCACATTCCAGACCCTGGAGAGTGTTAACGGTTTCAGGAAAGGAGCTTTGTGGC
TC162854	NM_003144	Homo sapiens signal sequence receptor, alpha (translocon-associated protein alpha) (SSR1), mRNA	SS00007123	0.815164	1.7595	1.00487	10.9067	0.0128381	0.00216183	0.96212	1.94817	0.877308	10.6814	0.00281076	0.0323593	TCCTCAGCTCTCAGGGCCTCTGTGCTCTCAGTGTTCCCAGAAACTCCATAATGAATGGAATTCACTTCCA
TC189702	NM_016569	Homo sapiens T-box 3 (ulnar mammary syndrome) (TBX3), transcript variant 2, mRNA	SS00007738	-0.807268	-1.74989	0.76232	9.98015	0.00253242	0.000249	-0.876416	-1.83581	0.634963	10.1493	0.000412	0.00877577	CAGCATTGTTTGAGGGAGGGAAGGCCCTACCACCCTTGTTTAATCTCTATTAAGGAACTCTGTGTCTTTT
TC169128	NM_001008493	Homo sapiens enabled homolog (Drosophila) (ENAH), transcript variant 1, mRNA	SS00007551	-0.808496	-1.75139	0.837016	11.0022	0.00458014	0.000548	-2.19786	-4.58797	1.34152	11.479	2.06e-05	0.000959	ATTGTGTTACGTTAAACAGTCTACAGTGGGATAGAGTACTGGGTACCAGTGGTCCAAAGTGAGATAAAAG
TC186304	NM_033346	Homo sapiens bone morphogenetic protein receptor, type II (serine/threonine kinase) (BMPR2), transcript variant 2, mRNA	SS00012974	-0.815315	-1.75968	0.473318	11.584	7.58e-05	2.42e-06	-1.05149	-2.07267	0.818919	11.6278	0.000656	0.0124009	GAAAGGCTGAAAAATATTGGCAATTCCTCAGAACCCTCTTTCTTGTTAACGGGTATCTTTTGTTGGTGTG
TC185881	NM_000599	Homo sapiens insulin-like growth factor binding protein 5 (IGFBP5), mRNA	SS00012164	-0.81593	-1.76043	0.825004	11.7135	0.00392347	0.000444	-1.11697	-2.16892	0.975527	11.9168	0.00178318	0.0238821	ACACAGTAGCCCACACGGATAGACAGTTGTCAGACAAGATTCCTTCAGATTCCGAGTTGCCTACCGGTTT
TC193376	NM_020337	Homo sapiens ankyrin repeat domain containing 50 (ANKRD50), mRNA	SS00008139	-0.820235	-1.76569	0.566996	8.93547	0.000262	1.29e-05	-0.914939	-1.88549	0.507034	9.07579	2.12e-05	0.000982	AAATGCACCTTGTGGCCAAAGGGCAAGGCTATGACTCATTACAGAAGGGATTTATGTTTTTTGAAGAGCT
NONE	NM_007175	Homo sapiens ER lipid raft associated 2 (ERLIN2)	SS00010722	-0.822667	-1.76867	0.631011	9.61083	0.000561	3.51e-05	-0.924308	-1.89777	0.73389	9.83248	0.0009	0.0152449	ACAAATCTAAGCTAGAGCTTGTCACAAACAACACCGATATGCTTGCGAGTTCACTCCAGACACCACTCAG
TC172569	NM_019091	Homo sapiens pleckstrin homology domain containing, family A (phosphoinositide binding specific) member 3 (PLEKHA3), mRNA	SS00009000	-0.824371	-1.77076	0.76089	9.84836	0.00213269	0.000197	-1.31943	-2.49567	1.33535	10.0832	0.00541959	0.0492395	AACTTGTGCCATGGACCAAATGGTCACTTTACCCCAGCTGAAAATGAGTGACAGTCACAGCTTGATAGTG
TC165592	NM_024911	Homo sapiens putative NFkB activating protein 373 (FLJ23091), transcript variant 1, mRNA	SS00006591	-0.826722	-1.77365	0.490437	9.82428	8.59e-05	2.83e-06	-1.06073	-2.08598	0.437756	10.0346	2.55e-07	3.25e-05	TCTTCTTCATTGTTAGTCAGGTGACTGAAGGCCACTGGAAGTGGGGCGGTGTTACGGTCCAAGTGAACAG
TC187728	NM_000499	Homo sapiens cytochrome P450, family 1, subfamily A, polypeptide 1 (CYP1A1), mRNA	SS00000901	-0.827401	-1.77449	0.889068	8.28966	0.00567833	0.000728	-1.42234	-2.6802	0.907724	8.79595	5.26e-05	0.0019867	AGATTTTTTGAATCGTGAGGGAAGCCACTCCCATCTACATGCCCACTTTGAGCCCAGTTCTGTTGGGTTT
TC183327	NM_001885	Homo sapiens crystallin, alpha B (CRYAB), mRNA	SS00005626	-0.82935	-1.77688	0.832684	12.1125	0.00369719	0.00041	-0.916142	-1.88706	0.73437	12.3747	0.000991	0.016258	TCCCCGATCACAAGTCTCCATGAACGGGTGGTGAGCTGGGATAATAAAACCCCTGACATCACCATTCCAG
TC165942	NM_032532	Homo sapiens fibronectin type III domain containing 1 (FNDC1), mRNA	SS00009111	-0.83409	-1.78273	0.47035	9.43433	6.09e-05	1.67e-06	-0.897016	-1.86221	0.487106	9.78157	1.79e-05	0.000881	GCCACCAAAGGAAATGTAGCCTACTTAAGATTTATTCTGTGGATTTATCCACGGCTAGGCGCCCAATGTA
TC163149	NM_206876	Homo sapiens protein phosphatase 1, catalytic subunit, beta isoform (PPP1CB), transcript variant 3, mRNA	SS00009764	-0.834175	-1.78284	0.840423	10.3215	0.00375108	0.000419	-0.854313	-1.8079	0.728914	10.4501	0.0018226	0.0241842	GGTCTGACCCAGATAAGGATGTGCAAGGTTGGGGAGAAAATGACCGTGGTGTTTCCTTCACTTTTGGAGC
TC163116	NM_002775	Homo sapiens protease, serine, 11 (IGF binding) (PRSS11), mRNA	SS00001414	-0.837259	-1.78665	0.756552	11.3616	0.00180203	0.000158	-1.09426	-2.13503	0.634946	11.6712	2.34e-05	0.00104391	TCGGACAGTCGACATCTGTCTCCTCCTTTAACTGAGTCATCATCCTAGTCCAGCTAAGGCTGTTGCTGTA
TC187078	NM_152464	Homo sapiens chromosome 17 open reading frame 32 (C17orf32), mRNA	SS00011410	-0.839868	-1.78989	1.11355	10.531	0.0190349	0.00358534	-1.40625	-2.65047	1.36416	10.8924	0.00385049	0.0399221	CTGTTAAAGGAAGCCAAAGACTCCTAGGTTGTCTTGAAGTCCCCGCATAACGTTAAACTTCTAAGAACTT
BF079229	NONE	NONE	SS00013081	-0.842002	-1.79254	0.916087	8.36173	0.00602595	0.000793	-0.998489	-1.99791	0.894018	8.41854	0.00236541	0.0286092	GTTTGTCTTCTCTGCCCCGTTTTTACATGAGTGATAGCATATCCCATACATTCTTCTGCTCCTCACTTTT
TC185769	NM_004956	Homo sapiens ets variant gene 1 (ETV1)	SS00011609	-0.844457	-1.79559	0.928528	10.5647	0.00639463	0.000863	-1.11219	-2.16174	1.06636	10.744	0.00383162	0.0399221	TCACAGACTGTCAAGGAATAAGTGGAAGTTGCTGTTATGACATAGTGCTGGCACTCATATTATCTACAGT
AW435925	NM_000610	Homo sapiens CD44 antigen (homing function and Indian blood group system) (CD44), transcript variant 1, mRNA	SS00009498	-0.845873	-1.79735	0.800615	9.72083	0.00243736	0.000238	-1.51114	-2.85036	0.940218	10.118	3.55e-05	0.00144101	TCAGCAGATCTGAGATAAGACTTTCGAGGCAGACTTTCTCACGTCTTCCCGACGAGCTGTTGGGACCCAG
TC182497	NM_000491	Homo sapiens complement component 1, q subcomponent, beta polypeptide (C1QB), mRNA	SS00004257	-0.84929	-1.80161	0.674598	15.0573	0.000683	4.58e-05	-1.10734	-2.15448	0.807937	15.0338	0.000323	0.00748475	CCCAGGCAAAGCACACAGTAGGGCTCCATGGATATTGCTGAATGAACAAGTAAATAAACTTTTCAAGGCC
TC166845	NM_022374	Homo sapiens ADP-ribosylation factor-like 6 interacting protein 2 (ARL6IP2)	SS00007304	-0.849599	-1.802	0.476161	11.4746	5.51e-05	1.45e-06	-1.20022	-2.29775	0.9907	11.7649	0.00102542	0.016684	TCTCAGTACCGCCCCTCCCCACCCATCCACCCAAGGGAGTTCAATGGGAATGTTTATTGTGACTTTGTCC
TC163967	NM_002906	Homo sapiens radixin (RDX), mRNA	SS00011741	-0.851417	-1.80427	0.545423	10.2731	0.000139	5.44e-06	-0.902261	-1.86899	0.743708	10.5185	0.00128727	0.0193564	GAGAGAGCACGCGTGCACCCTTGTAGCAGATGAAGAGTGTCTGATCCTTCATTTCGTAATGTAAGTGTTA
TC186656	NM_030971	Homo sapiens sideroflexin 3 (SFXN3), mRNA	SS00008259	-0.85343	-1.80679	0.950376	10.2693	0.00684996	0.000948	-1.85413	-3.61533	1.34858	10.5944	0.000216	0.00537157	TACAGGTTTCTTGCCTAACCTGTTCCACCAGCCAGGTCATTTCTGATGGAACCTTGCCCCTTCTGGACAG
TC184651	NM_145687	Homo sapiens mitogen-activated protein kinase kinase kinase kinase 4 (MAP4K4), transcript variant 3, mRNA	SS00007961	-0.855153	-1.80895	1.16837	12.1707	0.0220312	0.00437077	-1.44868	-2.72958	1.39914	12.5164	0.00368748	0.0391162	TAACAGTGTTGCCAGAACCTTTCCTTGGGGCAGGGGTATGTCCCTTTTCTAAAAATGCAATGCACTAAAA
TC183248	NM_006084	Homo sapiens interferon-stimulated transcription factor 3, gamma 48kDa (ISGF3G), mRNA	SS00001608	-0.860578	-1.81577	0.606923	11.99	0.000276	1.38e-05	-1.00822	-2.01143	0.536212	12.2553	9.58e-06	0.000545	GTCGACCTCCTTACCACGTGATGATTTTGTCCTTGAACTCCTCATGGACCCTGATTGGTGGGGAACTCAA
TC182266	NM_057167	Homo sapiens collagen, type VI, alpha 3 (COL6A3), transcript variant 5, mRNA	SS00004506	-0.863999	-1.82008	0.412711	12.3047	1.64e-05	2.86e-07	-1.33359	-2.52029	0.465944	12.4976	5.84e-09	1.75e-06	ACCCAGCGCTCTCTGTCTCTAGGCAGTTACATCGTATACTTTGAACGTTGCGCAACAGTTACCCACTGCT
TC164477	NM_014923	Homo sapiens fibronectin type III domain containing 3 (FNDC3), mRNA	SS00008988	-0.870451	-1.82823	0.565326	11.1396	0.000145	5.83e-06	-1.29607	-2.45558	0.998774	11.3424	0.000496	0.0101402	AGCGCCACATTTGGCAGTACAAATGAGTTTGAGTGTAATAGCCCAGAGATTTCTATATAGTTGAATGTCT
TC188401	NM_016323	Homo sapiens hect domain and RLD 5 (HERC5), mRNA	SS00005139	-0.886011	-1.84806	0.456568	9.37959	2.6e-05	5.27e-07	-0.963585	-1.95015	0.865531	9.81011	0.00248996	0.0296559	CCTCCCTCACACTCCACCCCTTTGGAGGAATAGCTTCAGAAATTAACATTAACTCAGAACTTAACCAAAG
NONE	NONE	NONE	SS00011694	-0.888937	-1.85181	0.743491	9.58945	0.000947	6.95e-05	-0.988044	-1.98349	0.756407	9.79616	0.000594	0.0115843	TGATCACGTGTCATGTTCACCCACTAAGGAAGTCGCCCCGCTCCTGGACCACATCGTTTCATGAGTCGGT
TC186079	NM_003062	Homo sapiens slit homolog 3 (Drosophila) (SLIT3), mRNA	SS00004957	-0.893311	-1.85743	0.68425	9.57796	0.000488	2.89e-05	-1.3488	-2.54699	0.87848	9.90277	7.18e-05	0.00245182	AGTGTGGAGCTGGTGATGCTAAACCAGACGCTGAACCTGGTGGTGGACAAAGGAGCTCCCAAAAGCCTCG
TC166288	NM_198968	Homo sapiens DAZ interacting protein 1 (DZIP1), mRNA	SS00011494	-0.897918	-1.86337	0.518611	9.78103	5.84e-05	1.59e-06	-0.948749	-1.9302	0.733778	9.95812	0.000686	0.012671	CCCATGTTAACATGGTACATTTTCCAGAAGTACCTTTTCCATATGCAGTTTTGAGCCATTCTAGGCATGT
TC171353	NM_004673	Homo sapiens angiopoietin-like 1 (ANGPTL1), mRNA	SS00007392	-0.906591	-1.87461	0.943279	8.46207	0.0043329	0.000508	-1.04786	-2.06746	0.854873	8.70067	0.00101812	0.0166218	CGAATACCGAGGCGGGTCCTACTCCTTGAGAGCAGTTCAGATGATGATCAAGCCTATTGACTGAAGAGAA
TC189835	NM_005509	Homo sapiens Dmx-like 1 (DMXL1), mRNA	SS00011671	-0.909293	-1.87813	0.953885	10.5711	0.00455768	0.000544	-1.56597	-2.96076	1.56561	10.9197	0.0047393	0.0455229	TGTGCAATAACGATACGTGACTATTGCCATGGAGAAATCTGTGACAGCATTGCAAACAATCCTATTGTTT
TC184623	NM_000186	Homo sapiens complement factor H (CFH), mRNA	SS00002394	-0.909661	-1.8786	0.819182	12.0159	0.00159137	0.000136	-1.08498	-2.12135	0.798491	12.1877	0.000361	0.00809582	AGATGGATAGGAAAGCCAGCATGCAGAGATGTTTCCTGTGTGAATCCACCCAGTGTGGAAAACGCTGTTA
TC172449	NM_016613	Homo sapiens hypothetical protein DKFZp434L142 (DKFZp434L142), mRNA	SS00007548	-0.912598	-1.88243	0.55708	9.17624	8.2e-05	2.66e-06	-0.830965	-1.77887	0.616088	9.57308	0.000558	0.0110973	AACAATGGGAATATTCTGTGCCTTTCACATGTGCTCGGATTATGCTGTGGTTTGGATCACATAGCACATT
NONE	NM_183384	Homo sapiens ring finger protein 13 (RNF13), transcript variant 5, mRNA	SS00007390	-0.913988	-1.88425	0.789684	9.99211	0.00115838	9.11e-05	-0.870633	-1.82846	0.679309	10.2805	0.000828	0.0145349	AACTCCCATCCCCCATAAAGTTACCTAGAGTGGTTGAGCTGGAATAGGCTTGTTCTGGTATTTCCCAAAA
TC185769	NONE	NONE	SS00011162	-0.914247	-1.88458	0.481793	9.75339	2.76e-05	5.76e-07	-1.17244	-2.25392	0.707499	10.0612	3.36e-05	0.00137954	GCCCATTATGGGCTAATAATTATGCCTTAAAAAATCAGAACTTTTCCCCCCATTATACTGATGTGGCCAT
NONE	NM_016287	Homo sapiens heterochromatin protein 1, binding protein 3 (HP1BP3)	SS00010976	-0.919599	-1.89159	0.531115	11.8665	5.51e-05	1.45e-06	-1.30039	-2.46296	1.12757	12.088	0.00154016	0.021797	GTCACTTGCTTGTTATCAAAAGTGCTGTGGAAAGCCAGGAGGGGAAAAACCCACAGATGAATCTGGGATC
NONE	NONE	NONE	SS00010738	-0.920621	-1.89293	0.730558	10.0062	0.000601	3.89e-05	-1.22645	-2.3399	0.783025	10.1412	6.31e-05	0.00224397	TTAGGTGAGGATGTAACTAAGAGCACAAAGAAGAGCCCCAAGCCTCCTCAAAGTTAACAGGTCCAAGATC
TC185708	NM_004311	Homo sapiens ADP-ribosylation factor-like 3 (ARL3), mRNA	SS00003479	-0.920874	-1.89326	0.591657	11.7145	0.000119	4.42e-06	-0.819523	-1.76482	0.659164	11.9203	0.00117012	0.0181141	TGTAATTGACAGCGCAGACAGAAAAAGATTTGAAGAGACGGGTCAGGAACTAGCTGAATTACTGGAGGAA
TC163527	NM_014177	Homo sapiens HSPC154 protein (HSPC154), mRNA	SS00007797	-0.923475	-1.89668	0.511053	9.72436	3.9e-05	9.18e-07	-0.989803	-1.98591	0.729559	10.001	0.000409	0.00875886	ATGATTTGTACCTTACTACGAGCTGTACGGTGCACGGGAAAGCTGCACAGCTTCTCGGGGAAGCAGTTGT
TC184596	NM_145914	Homo sapiens zinc finger protein 38 (ZNF38), mRNA	SS00003108	-0.92366	-1.89692	0.400614	8.83255	6.1e-06	7.84e-08	-0.815739	-1.7602	0.54461	9.06154	0.000214	0.00533357	AGGCAAAGGGTCCCCCAAACGTAGGGAGGTAATTACTAAACCTGCCCCAGGAGAGAGACGTTACATATGT
TC164386	NM_020357	Homo sapiens PEST-containing nuclear protein (PCNP), mRNA	SS00008688	-0.92424	-1.89768	0.723212	11.8547	0.000543	3.35e-05	-1.62882	-3.0926	1.40791	12.1367	0.00136932	0.0200616	GATATCCTTGAAAACTCCTACAGTGTTAAATTTGGAGGCAGCTTCAGACTACTTGATTGGTGGTAATTAC
TC168151	NM_016586	Homo sapiens MAP3K12 binding inhibitory protein 1 (MBIP), mRNA	SS00000085	-0.924453	-1.89796	0.84915	11.4793	0.00182523	0.000161	-0.837134	-1.7865	0.800592	11.6204	0.00446021	0.0436648	CTCAGAGATGATGTGGTGAAAATTACAATCGATTGGAACAAGCTCCAGAGCCTCTCGGCATTCCAGCCTG
TC187523	NM_144646	Homo sapiens immunoglobulin J polypeptide, linker protein for immunoglobulin alpha and mu polypeptides (IGJ), mRNA	SS00003131	-0.926254	-1.90033	1.26583	11.8365	0.0214464	0.00422561	-1.44678	-2.72599	1.40575	12.0643	0.00386906	0.0399733	GTCCCATTTACCTATGATGGACAGACCAAAATGGTGCAAACAGCCTTGACCCCGGATTCCTGCTATCCTG
TC164459	NM_182972	Homo sapiens interferon regulatory factor 2 binding protein 2 (IRF2BP2)	SS00011361	-0.926415	-1.90055	0.504688	10.2692	3.41e-05	7.7e-07	-0.965521	-1.95277	0.578711	10.3958	4.58e-05	0.00180317	AAAGTTGACCACTGTTCACTGCCCACGTGATCAGTTGTAAGATTACAATGCTGCATGCTAGTTGGTTACA
TC163363	NM_004501	Homo sapiens heterogeneous nuclear ribonucleoprotein U (scaffold attachment factor A) (HNRPU), transcript variant 2, mRNA	SS00006927	-0.927215	-1.9016	0.737986	13.0212	0.000609	3.96e-05	-1.33592	-2.52436	1.31806	13.3825	0.00445859	0.0436648	AGCAGTCCTCATGAATTGCCTAAGACTCTGTACTGCTCATGTTACACTCCATCCTCTCTGTAGTCTGCTG
TC166575	NM_002915	Homo sapiens replication factor C (activator 1) 3, 38kDa (RFC3), transcript variant 1, mRNA	SS00003904	-0.931073	-1.90669	0.607708	10.9718	0.000131	5.06e-06	-0.990561	-1.98696	0.613509	11.2732	6.32e-05	0.00224397	GCTGGAAATAGTGACCGGGTAGTAATTCAGGAGATGTTAAAAACAGTGGCGCAATCACAGCAACTTGAAA
TC188289	NM_014181	Homo sapiens galectin-related protein (HSPC159)	SS00007900	-0.934581	-1.91134	0.730837	10.9687	0.000533	3.27e-05	-1.20961	-2.31275	0.945719	11.2345	0.000604	0.011723	TGTACCATCTGACTTAACCAGCCATATTCAGGCAGGAGGGCTGTTCTGTGGCTCTAGGTATTTGGGGGCC
TC175242	NM_000332	Homo sapiens Ataxin 1 (ATXN1)	SS00012731	-0.934608	-1.91137	0.629315	8.23103	0.000163	6.95e-06	-1.20218	-2.30088	0.682094	8.51368	1.45e-05	0.000741	GAACTTGACTTGCTTTGCCATCCCAGCATGCAAGTGAATCACAAATGGGTCCTCTGAACCAAATAATTAA
NONE	NM_020469	Homo sapiens ABO blood group (transferase A, alpha 1-3-N-acetylgalactosaminyltransferase; transferase B, alpha 1-3-galactosyltransferase) (ABO), mRNA	SS00000463	-0.940654	-1.9194	0.930136	9.91302	0.00303844	0.000312	-1.07529	-2.10715	0.896171	10.2321	0.00121064	0.0186016	TGTAGCTCTGCTAACCAGACAAGCCTCATGCAGGTGCCGACTGTGGCTTTGCTTTCTTTACTGGAGCAGC
TC163166	NM_199511	Homo sapiens steroid sensitive gene 1 (URB), transcript variant 1, mRNA	SS00005135	-0.940705	-1.91947	0.853098	10.6021	0.00162247	0.000139	-0.95541	-1.93913	0.728472	10.8902	0.000595	0.0115843	GACAAAATTCTTAGTAATGAGTATGAGGATAAGTATGACCTCAGCCGGCCGACGGCGTCTCAGCTGGAGG
TC192277	NONE	NONE	SS00012543	-0.942838	-1.92231	0.934345	8.26864	0.00307671	0.000317	-1.06787	-2.09633	1.07034	8.33716	0.00543765	0.04931	TTATGTCGTTCTGGCTGCTTGCAGTATCAGTTTGCCCCTCTTGTTAGGAAGCTATGTAACAATCTGTCGT
TC169122	NONE	NONE	SS00012724	-0.947549	-1.92859	0.543975	12.1655	4.93e-05	1.23e-06	-0.924218	-1.89765	0.884962	12.3621	0.00419854	0.0420464	TTGTGTCACCGGTACTTTGGGAAAGGAGACTCTCAAGTGAAATCCACACTGGGGTGCAGATGTGGAAAGG
TC167746	NONE	NONE	SS00012818	-0.95834	-1.94307	0.463199	9.22684	1.22e-05	1.92e-07	-0.870052	-1.82773	0.744976	9.41059	0.00184142	0.0242454	CCCTCTCTCAATGTCTTGTGTGTCCAGCCATGTGGAGACCAGGTTTGCAAACGTGGGAATTAACTCCTTC
TC182911	NM_001359	Homo sapiens 2,4-dienoyl CoA reductase 1, mitochondrial (DECR1), nuclear gene encoding mitochondrial protein, mRNA	SS00001064	-0.969207	-1.95776	0.444201	10.2388	7.61e-06	1.05e-07	-0.843678	-1.79462	0.595822	10.5306	0.000344	0.0078572	ACTGAAGCTTTTCCGTCTAAGTCCTTCCCACCCTTTCAAAAAGTGATGCTGCCACCAAATACTTTTCAAG
TC186284	NM_002408	Homo sapiens mannosyl (alpha-1,6-)-glycoprotein beta-1,2-N-acetylglucosaminyltransferase	SS00008952	-0.969814	-1.95859	1.06577	11.9754	0.00587713	0.000768	-1.76605	-3.40122	1.45911	12.2714	0.000865	0.0148201	CACAGATGATAGTTAAGGGTTATTCTGTTCTCCAGGGGGTCAAAGGAATCTTTCTGGGGTAAGTCGGGGG
TC180818	NM_006815	Homo sapiens coated vesicle membrane protein (RNP24), mRNA	SS00006585	-0.974192	-1.96454	1.05427	12.1205	0.00534138	0.000672	-1.0999	-2.1434	0.938754	12.2922	0.00147294	0.0211268	AGGAATTTATAAAGGAGACCGGGAGTCCAGTGGGAAATACACATTTGCTGCTCACATGGATGGAACATAT
TC162702	NM_133503	Homo sapiens decorin (DCN), transcript variant A2, mRNA	SS00013115	-0.983567	-1.97735	0.950985	14.8267	0.00248124	0.000243	-0.907786	-1.87616	0.880408	14.9318	0.00466409	0.0451177	TTGAACCAGATGATCGTCGTAGAACTTGGCACCAACCCGCTGAAGAGCTCAGGCATTGAAAACGGAGCTT
TC182681	NM_014145	Homo sapiens chromosome 20 open reading frame 30 (C20orf30), mRNA	SS00002229	-0.986342	-1.98116	0.657934	12.9649	0.00014	5.5e-06	-0.895046	-1.85967	0.713701	13.1775	0.000971	0.0160559	GTACAGACGATGGCTACATTGACCTTCAGTTTAAGAAAAGCCCTCCTAAGATCCCATATAAGGCCATTGC
TC162161	NONE	NONE	SS00006816	-0.988213	-1.98373	0.696427	11.4765	0.000212	9.9e-06	-0.935874	-1.91305	0.781252	11.7069	0.00138406	0.0202467	AGGAGAGGGCAGGCGAAGGTCCTATTATAAATCCTTGTAACTGGTGTGAAGTCCTTGGTGTTGCTCTGTG
TC187466	NM_002334	Homo sapiens low density lipoprotein receptor-related protein 4 (LRP4)	SS00008072	-0.991016	-1.98758	0.468929	9.42537	9.08e-06	1.32e-07	-0.962799	-1.94909	0.517249	9.71934	1.25e-05	0.000672	GGGAGGGTGCCTGATTTGATTTTTCTGACCTAGCCTTGTGGGCACCTAGGGTGAAGAGGCCTAAATAAAG
TC167938	NM_138376	Homo sapiens tetratricopeptide repeat domain 5 (TTC5), mRNA	SS00003482	-0.993866	-1.99151	0.495811	9.22437	1.37e-05	2.28e-07	-0.856123	-1.81017	0.549582	9.52618	0.000129	0.003709	TGTCAATGGTGCTTCGTCAGCTGCGGACTGACTCTGGAGATGAACATTCTCGCCATGTCATGGACAGTGT
TC166805	NM_001037160	Homo sapiens Cystin 1 (CYS1)	SS00011039	-0.997679	-1.99679	0.795958	9.96195	0.000571	3.59e-05	-1.02936	-2.04112	0.692132	10.1637	0.000148	0.00407394	TTATGTCACTGTCAAGGCGAATGCACTTCATCAGAGCTAAGAAGTCAAAGCGGTTGTTCTCAGATCTTTT
TC163162	NM_002979	Homo sapiens sterol carrier protein 2 (SCP2), transcript variant 1, mRNA	SS00012064	-0.998459	-1.99787	0.599194	12.8926	6.1e-05	1.68e-06	-0.963635	-1.95022	0.834344	13.0916	0.00184049	0.0242454	ATTCTGCTGAAGAGTCAATTTAAGTTTTCCTTGGGAGGCCGAGGGAAGAGAACGAACACCAGTAGTGGAA
TC186429	NM_170731	Homo sapiens brain-derived neurotrophic factor (BDNF), transcript variant 3, mRNA	SS00001113	-0.999587	-1.99943	0.60435	9.00072	6.35e-05	1.82e-06	-0.856745	-1.81095	0.545414	9.3507	0.000118	0.00357688	TCGAAAGGCCAACTGAAGCAGTACTTCTACGAGACCAAGTGCAATCCTATGGGGTACACAAAGGAGGGCT
TC166517	NONE	NONE	SS00011282	-1.00234	-2.00325	0.609942	11.8149	6.62e-05	1.94e-06	-1.59757	-3.02634	1.19164	12.0285	0.000308	0.00719169	AACATTGTTTTGAGAAGGTGTTATAAGTTTCCCCAGGCTATGCAAAGTCCACCTAAACAAGTGAGTCCCT
TC166243	NM_015030	Homo sapiens FRY like (FRYL), mRNA	SS00008413	-1.00278	-2.00386	0.80141	11.6117	0.000573	3.63e-05	-1.73907	-3.33819	1.19152	11.9892	0.000109	0.00339699	GTAGACATGAAATGCTTAGCTTTGCCTTCCCTTGGGGGTGCGGACCCTGCCAGAAATGTAATTATGCTCA
NONE	NONE	NONE	SS00010557	-1.0042	-2.00583	0.745425	9.26213	0.000325	1.67e-05	-1.28156	-2.43102	0.629581	9.64831	1.64e-06	0.000142	GCGACAATGACAGGTTGAAAGTCTCAGTGCCACAGATGTGTCTCTTGATTTCTGTGGTGGCAATTCCCTC
TC183423	NM_152740	Homo sapiens 3-hydroxyisobutyrate dehydrogenase (HIBADH), mRNA	SS00005366	-1.01573	-2.02192	0.503748	10.8847	1.23e-05	1.96e-07	-0.947131	-1.92804	0.539719	11.0857	2.67e-05	0.00113404	GTTCTGAGTTTGCCCTTCGGCTGTAGACACTGGGAAACCAAACTCTATCTTGGAGCCGCTTATAGCTCAC
TC171856	NM_003867	Homo sapiens fibroblast growth factor 17 (FGF17), mRNA	SS00011294	-1.02029	-2.02833	0.768078	10.2615	0.000359	1.88e-05	-1.44195	-2.71687	1.27735	10.5671	0.00178486	0.0238821	CTGGAGGTAGCTCTCCTTCACTTCTGCTCCCCAAGTCTCCCTCAGTCTGCCCCCAGCCTCCAAATTCCTC
TC185416	NM_003616	Homo sapiens survival of motor neuron protein interacting protein 1 (SIP1), mRNA	SS00008834	-1.02585	-2.03616	0.906969	11.4538	0.00123431	9.81e-05	-1.08249	-2.11768	1.00458	11.7352	0.0030067	0.0340612	GGTTAGCAGGTATTTTGATCAACGTGACTTAGCTGATGAGCCATCTTGATGTAGCTGCGCTCTTGAAGAT
TC183582	NM_152444	Homo sapiens zinc binding alcohol dehydrogenase, domain containing 1 (ZADH1), mRNA	SS00002899	-1.02713	-2.03797	0.520158	9.95851	1.39e-05	2.35e-07	-0.918459	-1.89009	0.662768	10.1362	0.000368	0.00815095	ACTTGTGGATGGACACCTTTCATACTTTCTTGGAGCTATAGGGATGCCTGGTTTGACTTCCTTGATTGGC
TC185559	NM_006366	Homo sapiens CAP, adenylate cyclase-associated protein, 2 (yeast) (CAP2), mRNA	SS00012199	-1.0298	-2.04173	1.01481	8.25053	0.00275983	0.000278	-1.19056	-2.28241	0.908758	8.54115	0.00048	0.00992275	GCATAGTACTGAAAAATCTGCAACTTCTTGGATCACATGTAATGAGTTCTAGTTTAATGCTTGCAGACCC
TC185419	NM_024295	Homo sapiens Der-like domain family member 1 (DERL1)	SS00011938	-1.03256	-2.04565	0.637671	10.027	7.04e-05	2.11e-06	-1.43168	-2.6976	0.996296	10.3483	0.00015	0.00409602	GAACTTTTTAGCACAGTACAAACCCACTCCTCTAGGTACACACAGAGCCAGTGTGCCCTACGTGAGATGC
TC165836	NM_017455	Homo sapiens stromal cell derived factor receptor 1 (SDFR1), transcript variant alpha, mRNA	SS00000215	-1.03927	-2.05519	0.739112	10.0299	0.000212	9.87e-06	-1.37315	-2.59036	0.744403	10.3751	6.02e-06	0.000384	ACTGAAGACCCTGGCGAGTATGAATGTAATGCTACCAACTCCATTGGCTCTGTCTCCGTTGTCACCATCC
TC164993	NM_148919	Homo sapiens proteasome (prosome, macropain) subunit, beta type, 8 (large multifunctional protease 7) (PSMB8), transcript variant 2, mRNA	SS00000703	-1.04142	-2.05825	0.621367	12.7884	5.42e-05	1.4e-06	-0.874436	-1.83329	0.572138	13.0156	0.00015	0.00408723	ATGAAAATGGGACTCGGCTCTCCGGAAATATGTTCTCCACTGGTAGCGGGAACACCTACGCTTATGGGGT
TC179609	NM_000646	Homo sapiens amylo-1, 6-glucosidase, 4-alpha-glucanotransferase (glycogen debranching enzyme, glycogen storage disease type III) (AGL), transcript variant 6, mRNA	SS00008000	-1.04788	-2.06749	0.746553	9.53978	0.000212	9.91e-06	-1.44789	-2.7281	1.09641	9.96571	0.000384	0.00838806	AGGACAGTTGTGATAGCAATCTGACAACTATAAATGCATTGTTTCCAAGTTTCCCCTCCTTCTTCACTGC
TC186861	NM_004655	Homo sapiens axin 2 (conductin, axil) (AXIN2), mRNA	SS00007782	-1.04828	-2.06807	0.528412	9.70695	1.28e-05	2.07e-07	-0.989658	-1.98571	0.563689	9.92992	2.36e-05	0.00104409	GCACCCTTTCCTCCAAACGCCTTCATGCTGACGTTCGGGTGTTTATGTTAACTTAATCTGTACAGTTCGT
TC181883	NM_016480	Homo sapiens poly(A) binding protein interacting protein 2 (PAIP2), mRNA	SS00001540	-1.0515	-2.07268	0.707273	13.1569	0.000134	5.22e-06	-0.946632	-1.92737	0.91799	13.3792	0.00454223	0.0442972	ATTGGCCCCATAGCTTGATGTAAAAGACAGCGAGGAAAGAAGCACCAGTCAAGTTGTGTCAAAGCACCAA
TC173627	NM_001007025	Homo sapiens golgi SNAP receptor complex member 1 (GOSR1), transcript variant 2, mRNA	SS00000436	-1.05269	-2.07439	0.691382	10.7543	0.00011	3.99e-06	-1.21902	-2.32789	1.0364	11.028	0.00133384	0.0198246	GTGCCTAGTACAAAGTCTCAGAAGTCTCACTTTAGTGTCGAGTATTTGCATCTACTCCCATCCTGTTTGC
TC187986	NM_002017	Homo sapiens Friend leukemia virus integration 1 (FLI1), mRNA	SS00009169	-1.0658	-2.09334	0.926264	11.6927	0.00104437	7.9e-05	-1.74551	-3.35314	1.50719	11.9534	0.00132811	0.0197914	TAACCAAACTGCAGTCACAAAACTGGGAAAAGAACAACCTGACTTTCCCATTCAGATATGAGGGATTTTT
TC166500	NM_032208	Homo sapiens anthrax toxin receptor 1 (ANTXR1), transcript variant 1, mRNA	SS00007382	-1.06797	-2.09648	0.359452	11.9602	4.99e-07	2.71e-09	-1.36094	-2.56852	0.671381	12.256	1.51e-06	0.000132	GGTGATCTGGAAGTCTCATATAAAGCCCAAACACTATGTCACATGAGGGAAATCCATCCAAGAACTAGAG
TC182211	NM_001788	Homo sapiens CDC10 cell division cycle 10 homolog (S. cerevisiae) (CDC10), mRNA	SS00006977	-1.07269	-2.10336	0.873263	13.4401	0.000613	3.99e-05	-1.39085	-2.62233	1.30848	13.7011	0.00301982	0.0341497	AAGCTAACGACCAACCTATTTCTACCTATGTGCAGTCTCTTTATTTTACTAGAAATGGGAATCATGGCCT
TC181806	NM_001764	Homo sapiens CD1B antigen, b polypeptide (CD1B), mRNA	SS00000547	-1.07681	-2.10937	1.01649	8.63053	0.00197533	0.000178	-1.26486	-2.40304	0.872699	8.84518	0.000152	0.00412706	TAGGAGGCGCCGTGTCTATCAAAACATCCAGTGACTGTTCTTACCATATCCCGTCTATGTGGACCTCAAG
TC183955	NM_001001396	Homo sapiens ATPase, Ca++ transporting, plasma membrane 4 (ATP2B4), transcript variant 2, mRNA	SS00012331	-1.07871	-2.11215	0.827855	10.6895	0.000388	2.12e-05	-0.916028	-1.88691	0.668098	10.98	0.00041	0.00875924	TATCTGGGGACCACCCCACTGCAGTGGTGGAGGTGGGGCACTTTTAAATGCCCGCTCTTCTCAAGCCATT
TC184270	NM_198282	Homo sapiens hypothetical protein LOC340061 (LOC340061), mRNA	SS00004757	-1.08016	-2.11427	0.634993	10.6633	4.4e-05	1.07e-06	-0.965532	-1.95278	0.809629	10.9786	0.00139763	0.0203518	AAAAAGGAACTTCAACGTGGCTCATGGACTGGCCTGGTCTTATTACATCGGGTACCTGCGGCTGATCCTC
TC186563	NM_006625	Homo sapiens FUS interacting protein (serine-arginine rich) 1 (FUSIP1), transcript variant 1, mRNA	SS00008066	-1.08281	-2.11816	0.517491	12.0749	7.38e-06	1e-07	-1.47391	-2.77775	0.903358	12.3405	2.99e-05	0.00125472	GTTCAAGCGACCAAAGGGTGGGTGGAAGGTGCTGCAGTATGAATACTGTACGAATATTTTGACTCTGGTC
TC168430	NM_032936	Homo sapiens chromosome 7 open reading frame 35 (C7orf35), mRNA	SS00005935	-1.08887	-2.12707	0.734279	12.0155	0.00013	5e-06	-0.925074	-1.89878	0.884252	12.2296	0.00414264	0.0415872	ATTAGCCTTCTGCCTTGCACTCTGTGCTAAACTGGAACAGTTTACTACCATGAATCTGTCCTATGTCTTC
TC183006	NM_006887	Homo sapiens zinc finger protein 36, C3H type-like 2 (ZFP36L2), mRNA	SS00010917	-1.09785	-2.14036	0.843989	12.4693	0.000386	2.1e-05	-1.28766	-2.44131	1.13119	12.7902	0.0017379	0.0234895	TAGTCTCAGTGCCTTTGGAAGGGCCAGAACTTGCCTTAAATCTTCCTCAACCAAATAAGTATTTTGTCTA
TC163001	NM_006015	Homo sapiens AT rich interactive domain 1A (SWI- like) (ARID1A), transcript variant 1, mRNA	SS00008417	-1.10392	-2.14938	0.603389	11.0121	2.27e-05	4.35e-07	-1.72716	-3.31074	1.19282	11.5432	0.000121	0.00361065	TGTTCACTGGAGAGGCCTGTGCAGTAGAGTGTAGACCCTTTCATGTACTGTACTGTACACCTGATACTGT
TC183468	NM_015068	Homo sapiens paternally expressed 10 (PEG10), mRNA	SS00008537	-1.10861	-2.15638	1.47854	9.15939	0.0179419	0.00332785	-1.59298	-3.01671	1.17002	9.75234	0.00026	0.00623154	TACCCGTAGAGATTTCAAATAAACTTGGAGGGAACTGCAGGGAGATCAATCTTTTTAGGGCTATCAGACG
TC184322	NM_198197	Homo sapiens ubiquitin-activating enzyme E1C (UBA3 homolog, yeast) (UBE1C), transcript variant 3, mRNA	SS00000803	-1.11007	-2.15856	0.720722	11.3334	9.22e-05	3.13e-06	-0.928404	-1.90317	0.80981	11.5442	0.00201912	0.0256874	TTTTAAAGGAAATGCCCGAGTAATTCTCCCAGGAATGACTGCTTGTATTGAATGCACACTGGAACTGTAC
TC199022	NM_003392	Homo sapiens wingless-type MMTV integration site family, member 5A (WNT5A), mRNA	SS00009593	-1.1125	-2.16219	0.380862	9.61735	4.54e-07	2.42e-09	-1.09597	-2.13757	0.677171	9.96221	5.05e-05	0.00194965	AACCCTCATAGGCGTGGTGGCCTTCTTATCACCTCAGCCACCTGTGGCTCTTAACTTATTGCACAAGGAT
TC181995	NM_001752	Homo sapiens catalase (CAT), mRNA	SS00000512	-1.12523	-2.18137	0.881117	13.4287	0.000439	2.48e-05	-0.812781	-1.75659	0.759629	13.5105	0.00386667	0.0399733	TCCATCCGGACTATGGGGCCCGCATTCAGGCTCTTCTGGACAAATACAATGCTGAGAAACCAAAGAATGC
TC163746	NM_006120	Homo sapiens major histocompatibility complex, class II, DM alpha (HLA-DMA), mRNA	SS00000984	-1.1258	-2.18223	0.624272	13.1026	2.46e-05	4.85e-07	-0.872936	-1.83139	0.639078	13.3005	0.000458	0.00954497	CGCCACGGATGACCTCAGCTTCCAGGCCTTTTCTTATTTAAACTTCACACCGACACCCTCTGACCTTTTC
TC186455	NM_001393	Homo sapiens extracellular matrix protein 2, female organ and adipocyte specific (ECM2), mRNA	SS00005999	-1.12704	-2.1841	0.577842	8.9454	1.23e-05	1.94e-07	-1.32335	-2.50247	0.540379	9.31105	8.17e-08	1.45e-05	CAAGATACGGAATATTCTTCCAGAACAAATATGCAATGTTGAAGAAGATGGTGATTCAACCCTGGAACAC
NONE	NM_001797	Homo sapiens cadherin 11, type 2, OB-cadherin (osteoblast) (CDH11)	SS00012673	-1.13007	-2.1887	0.92494	12.2549	0.000609	3.96e-05	-1.52326	-2.8744	1.33203	12.6546	0.00155785	0.0219539	CTACATAGAGAGTGTCCATAGTTTAAGGCGAAATTACAGCTCAGAACTGTTGTCCTTTCTAATTTTGTGG
TC191134	NM_001723	Homo sapiens Dystonin (DST) isoform 1e	SS00010596	-1.13235	-2.19216	0.604838	10.681	1.73e-05	3.08e-07	-1.03868	-2.05434	0.649346	11.222	6.41e-05	0.00226158	CATCACAAGGGAACTCCTTAGGAATACTTTCAAGCATACAAAAGAATAAACTCTCACCCAGATTCAAGAC
TC161983	NM_000850	Homo sapiens glutathione S-transferase M4 (GSTM4), transcript variant 1, mRNA	SS00010763	-1.13255	-2.19247	0.463873	12.3644	1.71e-06	1.46e-08	-1.18377	-2.27169	0.467422	12.6621	7.73e-08	1.4e-05	TTTCTGCTCTGAGGCCAACCAGACCCGCCTTCCTTTCTGTGCTTGCTCCTGCTGTGAGCAGCCTGACCTG
TC167608	NM_018894	Homo sapiens EGF-containing fibulin-like extracellular matrix protein 1 (EFEMP1), transcript variant 2, mRNA	SS00001962	-1.13709	-2.19937	0.651203	11.6921	3.14e-05	6.89e-07	-0.988951	-1.98474	0.628573	11.8354	8.5e-05	0.00283404	TTCCGTTGTTACCCACGAAATCCTTGTCAAGATCCCTACGTACTAACATCAGAGAAACGGTGCGTTTGCC
TC180807	NM_003118	Homo sapiens secreted protein, acidic, cysteine-rich (osteonectin) (SPARC), mRNA	SS00006876	-1.13803	-2.2008	1.237	14.2222	0.00508691	0.000632	-1.47484	-2.77954	1.20198	14.3445	0.00081	0.0143177	AGTCATGACATTCTTAGCTGTAACTCAGCTCGCACGGCCTCTTGCTCACCCACTAAGGAGCCCATTTCTC
TC184018	NM_182796	Homo sapiens methionine adenosyltransferase II, beta (MAT2B), transcript variant 2, mRNA	SS00007386	-1.14499	-2.21145	1.09224	14.0647	0.00205621	0.000187	-1.42491	-2.68499	1.42848	14.2969	0.00494584	0.0467097	CAGCGTGTTATGTATATTGGAACTCCTGCAGCTTGATGCCTCCTGCTTTTTGTAGCAGTGTATGGTGAGC
TC185828	NM_002480	Homo sapiens protein phosphatase 1, regulatory (inhibitor) subunit 12A (PPP1R12A), mRNA	SS00007545	-1.14879	-2.21728	0.854234	11.4817	0.000275	1.36e-05	-1.76467	-3.39795	1.41908	11.7282	0.000658	0.0124009	CCACCACATGGGATGCTTGACTCTTTTCTTATTTCGAATGTCTGTTAATGCAAAATAGGTTACTCCATGA
TC190520	NM_031911	Homo sapiens C1q and tumor necrosis factor related protein 7 (C1QTNF7), mRNA	SS00006005	-1.16984	-2.24986	1.07695	10.7126	0.00153272	0.000129	-0.872213	-1.83047	0.845522	11.0003	0.00477297	0.045663	GGATCCTTGTGGCAGACACTTTGATTTAATCTGGGCCCCTGCCAGGTGGAACAAGAAGAAATGAGCTCCA
TC165415	NM_014033	Homo sapiens DKFZP586A0522 protein (DKFZP586A0522), mRNA	SS00006174	-1.18146	-2.26806	0.704755	12.8464	4.22e-05	1.01e-06	-0.956902	-1.94114	0.710492	13.057	0.000459	0.0095536	TGCTGGACTTTCTGGGCGTGTGGAGCTGGATGTGCAAAAAATGGTTTCCCTACTTCTTGGGGAGGTTCAG
TC166032	NM_181351	Homo sapiens Neural cell adhesion molecule 1 (NCAM1)	SS00012489	-1.19573	-2.29061	0.436578	9.59017	5.26e-07	3.08e-09	-1.216	-2.32301	0.386846	9.96263	2.23e-09	9.27e-07	GCGGGGCCTCCGAACCCTGAAGGGCCGTGGTGTATATAGTGCAGCTTTGAAGTGGAGCGTTCTTTTCCCA
TC192065	NONE	NONE	SS00012453	-1.19814	-2.29444	1.06449	8.76544	0.00113207	8.82e-05	-1.27574	-2.42123	1.116	9.06872	0.00168169	0.0231015	ATTCTGTCATGGTCTTGTGGGCCAATTCTCTTTTGGCTCCAGGTCCACCAATATGCAGACTTGACTCTTA
TC162683	NM_019111	Homo sapiens major histocompatibility complex, class II, DR alpha (HLA-DRA), mRNA	SS00000513	-1.20068	-2.29849	0.422678	14.4907	4e-07	2.02e-09	-1.20645	-2.3077	0.507167	14.671	1.87e-07	2.59e-05	CCGTGAAGACAACTCTCCTTCAGCACTTTCCAGCCCTGAAGCCACTCTAAGTGTTGATGCCTTCTTTAAT
TC180945	NM_181524	Homo sapiens phosphoinositide-3-kinase, regulatory subunit 1 (p85 alpha) (PIK3R1), transcript variant 3, mRNA	SS00008777	-1.20928	-2.31223	0.79885	11.834	9.39e-05	3.24e-06	-1.63858	-3.1136	1.48227	12.2511	0.002062	0.0261286	CAAGAGGAACACTTTGGGGAACGTCGGCTCACGTACGTTCAGAGGAAATTCTGTTGTAGCAAAGTTCCAG
TC184129	NM_014583	Homo sapiens LIM and cysteine-rich domains 1 (LMCD1), mRNA	SS00003576	-1.21009	-2.31352	0.84515	9.76329	0.00015	6.2e-06	-1.02666	-2.03731	0.942147	9.94663	0.00283384	0.0325076	TCGGGCTTCGAGCCACATTCGTGGAGGAAAATATGCAAGTCCTGCAAATGCAGCCAAGAGGACCACTTCC
TC184770	NM_000853	Homo sapiens glutathione S-transferase theta 1 (GSTT1), mRNA	SS00001965	-1.21441	-2.32046	0.705332	9.88404	3.14e-05	6.92e-07	-0.842159	-1.79273	0.690159	10.1741	0.00132466	0.0197707	ACAAGTTTCTCCAGAGCAAGGCTTTTCTGGCTGGGCCCCACATCTCTCTGGCTGACCTGGTAGCCATCAC
TC162989	NM_004079	Homo sapiens cathepsin S (CTSS), mRNA	SS00003887	-1.21708	-2.32475	0.809729	13.973	9.92e-05	3.48e-06	-0.958551	-1.94336	0.785591	14.1479	0.00115099	0.0179926	TGATATCATTGATGAGTTGCGTGAGAGTTCCCAGCCAATGGCCGAGAAATGTCACTTACAAGTCAAACCC
NONE	NM_018695	Homo sapiens Erbb2 Interacting protein (ERBB2IP)	SS00010701	-1.22405	-2.33601	0.758353	11.6638	5.55e-05	1.48e-06	-1.64646	-3.13065	1.41448	12.095	0.00128881	0.0193564	ACCAAGGCAATGTGAGGCCAAACGAAATCAAGAGGCTTTCCTAAATCTTCTTACATTTTTGTTACAGCAA
TC185194	NM_003851	Homo sapiens Cellular Repressor of E1A-stimulated genes (CREG)	SS00007368	-1.22904	-2.3441	1.07701	13.0024	0.000999	7.48e-05	-1.62022	-3.07421	1.38313	13.3824	0.0012205	0.0186824	CTTTTATAAGTAAAGTTAACCTAGACATGGACCAGCTTAAGCCAGGGCCATAATCTGTCTCCCAGCCACT
TC187178	NONE	NONE	SS00012298	-1.22953	-2.3449	0.682925	10.9033	2.09e-05	3.91e-07	-1.90325	-3.74055	1.34016	11.2664	0.000145	0.00405755	AACTTGAACTTCCTTCCATAAAGATGACCTTGAGCTCCTCCCTATCCATATCCCCTTGCCCATAGCACAA
TC163092	NM_000405	Homo sapiens Ganglioside activator (GM2A)	SS00010922	-1.2318	-2.34859	0.864938	11.8322	0.000154	6.42e-06	-1.56129	-2.95118	0.7622	12.1648	9.64e-07	9.43e-05	GTCACGCTGTAGCCAGTAAGAGTACCACAGGAGAATCTGGGCCAAATATTCTCAATTTTTTCCCCCCTAG
TC165501	NM_030583	Homo sapiens matrilin 2 (MATN2), transcript variant 2, mRNA	SS00009400	-1.2344	-2.35283	0.535798	10.0771	2.1e-06	1.94e-08	-1.43146	-2.6972	0.560294	10.5045	2.98e-08	6.63e-06	GGACGCCCTGGAAAATCGCTTGAGATACAGATGAAGACTCAAACTGCTCTGTGCATTTATATGTCATTTT
TC187761	NM_005824	Homo sapiens leucine rich repeat containing 17 (LRRC17), mRNA	SS00003435	-1.23441	-2.35285	0.686573	9.04221	2.09e-05	3.94e-07	-1.7171	-3.28774	0.746679	9.58275	1.12e-07	1.79e-05	GGGTGGTTTGTGGGGAAATATGTCCGGAGTTACTATGAAGAATGCCCCAAGGACAAATTACCAGCATACC
TC170285	NM_001146	Homo sapiens angiopoietin 1 (ANGPT1), transcript variant 1, mRNA	SS00009951	-1.23483	-2.35354	0.471779	9.935	6.74e-07	4.34e-09	-1.05193	-2.0733	0.524976	10.2235	3.66e-06	0.000265	GTACACACTGAGAACCGAGTTAATGGACTGGGAAGGAAACCGAGCCTATTCACAATACGACAGATTCCAC
TC170271	NM_024089	Homo sapiens KDEL (Lys-Asp-Glu-Leu) containing 1 (KDELC1), mRNA	SS00003220	-1.2366	-2.35642	0.787485	11.2694	6.79e-05	2.02e-06	-1.51154	-2.85114	0.664715	11.6298	1.84e-07	2.59e-05	TTCCCTTGCGCATGCCACAGGAAGAAGACCAAAGATGAACTCTGATGTGCAAAATGCCTTCCCTTCAAAT
TC185401	NM_001127208	Homo sapiens Tet oncogene family member 2 (TET2), mRNA	SS00008709	-1.23886	-2.36013	1.14013	12.2034	0.00147692	0.000123	-1.88507	-3.69371	1.71381	12.653	0.00208487	0.0263139	CAAACCTGCCTCAGTTAGGATGGATGGAAAGCAGATCTCCAGTTTGCTTATATAGGAATATCAGGTTGAC
TC181626	XM_496488	PREDICTED: Homo sapiens similar to Ig kappa chain (LOC440786), mRNA	SS00000465	-1.23966	-2.36143	2.03773	13.0624	0.0496434	0.0128212	-2.33741	-5.05394	2.09136	13.1819	0.00174034	0.0234895	CACCTACAGCCTCAGCAGCACCCTCTCGCTGCCCACGTCACAGTACCTAAGTCATAATTTATATTCCTGT
TC162897	NM_002615	Homo sapiens serine (or cysteine) proteinase inhibitor, clade F (alpha-2 antiplasmin, pigment epithelium derived factor), member 1 (SERPINF1), mRNA	SS00002369	-1.24087	-2.36342	0.855802	12.9079	0.000132	5.15e-06	-1.586	-3.00216	0.678083	13.1928	1e-07	1.63e-05	ACGAAGGCGAACTCACGAAGTCTGTGCAGGAACTGAAGCTGCAATCCTTGTTTGATTCACCAGACTTTAG
TC167033	NM_152451	Homo sapiens GRINL1A complex upstream protein (Gup1), mRNA	SS00003365	-1.24924	-2.37716	0.531959	11.4314	1.71e-06	1.47e-08	-1.34458	-2.53957	0.494853	11.7422	1.35e-08	3.33e-06	GGTCGTATTTCAAACAACTAACCTGTGTCCCCACTGTGCTGGGCCGTCCTTAGCTTTCCATGTAGACACT
TC180916	NM_000088	Homo sapiens collagen, type I, alpha 1 (COL1A1), mRNA	SS00012021	-1.25224	-2.3821	1.10872	14.8707	0.00107593	8.2e-05	-1.76196	-3.39158	1.0742	15.1922	2.35e-05	0.00104391	TCCTCTCTCTCCTCTGAAACCCTCTCCTCCTCAGCTGCATCCCACCCTCGTGGCCTCTCTCTCTCTCTGT
TC163712	NM_006745	Homo sapiens sterol-C4-methyl oxidase-like (SC4MOL), mRNA	SS00000116	-1.253	-2.38337	0.73946	10.4635	3.44e-05	7.84e-07	-1.12856	-2.1864	0.730891	10.7022	8.42e-05	0.00281672	AGCATCTTTAGTTCGGCATCCTTGGCTGTGGAGTATGTAGATTCACTTCTACCTGAGAATCCTCTGCAGG
TC162654	NM_002970	Homo sapiens spermidine/spermine N1-acetyltransferase (SAT), mRNA	SS00001315	-1.25386	-2.38478	0.599205	11.7018	4.81e-06	5.88e-08	-1.13691	-2.19909	0.827789	11.9971	0.000307	0.00718965	AGCAGATTGCAGAGTGGCCAGTCCACGGTTTTAGCCTGGCTTCAGCTAGCTCTAATGTGTGCTTTTTGCG
TC166199	NM_201526	Homo sapiens immunoglobulin superfamily containing leucine-rich repeat (ISLR), transcript variant 2, mRNA	SS00011418	-1.25456	-2.38595	0.577145	9.18413	3.43e-06	3.69e-08	-1.40421	-2.64673	0.779851	9.52481	8.2e-06	0.000481	CACCACCCCAACTTCTAGACTTGCTCAAAGCTAGTGACTAGGACAGGATTTGATCCCATAACTCCCTGTC
NONE	NM_005863	Homo sapiens neuroepithelial cell transforming gene 1 (NET1), mRNA	SS00009451	-1.26296	-2.39988	0.75651	13.3188	3.91e-05	9.24e-07	-1.98951	-3.97102	1.43547	13.5962	0.000191	0.00490157	CGGGGTGGTGAGCACACGTGAAATGACTTGGTTATTCTGGATTACGGCAAGAAAACCACCTTAACGCGTT
TC168190	NM_194298	Homo sapiens solute carrier family 16 (monocarboxylic acid transporters), member 9 (SLC16A9), mRNA	SS00008573	-1.26923	-2.41032	0.65732	10.7921	1.02e-05	1.53e-07	-1.61106	-3.05476	0.940172	11.0672	1.38e-05	0.000723	GAACTTCATAGCTGAGTGAATCCTACTCAATCACGCAATAATGGGGCTCCAAAGCGCCTTGAACTTCTGC
TC167468	NM_014212	Homo sapiens Chromobox homolog 6 (Cbx6), mRNA.	SS00008989	-1.27797	-2.42498	0.604445	12.0924	4.27e-06	4.87e-08	-1.69028	-3.2272	0.949385	12.4707	7.53e-06	0.000453	TGTCTTGTACGTTTTGTTCTGCTGCTCTTCAGTATCGTATCAACGCCAGGAAGGGGGGCGTGAGAAGCCT
TC169346	NM_032424	Homo sapiens KIAA1826 protein (KIAA1826), mRNA	SS00013059	-1.28325	-2.43386	0.610325	9.53462	4.4e-06	5.15e-08	-1.62121	-3.07634	1.59965	9.9242	0.00424937	0.0424804	AAGTGGTACATGTTACTACTGGCATGCAGTGGATAGAGGCCAGGGATGCCTATGTCCTATAGTGCACTGG
TC169519	NONE	NONE	SS00012473	-1.28995	-2.44519	0.631627	10.0619	5.75e-06	7.27e-08	-1.42177	-2.67913	0.908895	10.296	5.37e-05	0.00201621	ACTCCCTTAGAGTCTACATGCATGAGGCTTAACTCCCTCTTCTACAGATATCAGTTTGTTTTAAATACTG
TC189430	NONE	NONE	SS00012791	-1.29251	-2.44954	0.71188	10.2797	1.75e-05	3.13e-07	-1.49113	-2.81108	0.85455	10.7739	1.17e-05	0.000634	CTAAACCTTGTAAATGGAAACCTAGCACATAAATTTTTGCTCGTCTAGTCACTGTTAGCACCTCTTTTCC
TC181445	NONE	NONE	SS00001000	-1.29367	-2.45152	0.906026	10.6336	0.000145	5.8e-06	-1.73839	-3.33663	0.975351	10.9444	7.19e-06	0.000441	TGAAAATGGTTGGGTTTAACCTGCTCATGACACTGCGGCTGTGGTCCAGCTGAGGTCACCAAGAGCAGGA
TC185512	NM_020732	Homo sapiens AT rich interactive domain 1B (SWI1-like) (ARID1B), transcript variant 2, mRNA	SS00009595	-1.29656	-2.45642	0.778093	11.7393	3.85e-05	8.97e-07	-1.77123	-3.41344	1.55876	12.0957	0.00157804	0.0222017	ATCCCATCGCCCAAAGTTCTGTGCAATAGAAACTTCTAGAGATGTAGGTATAGGGGCTCACGGAGGTGTG
TC184898	NM_006622	Homo sapiens polo-like kinase 2 (Drosophila) (PLK2), mRNA	SS00000686	-1.3035	-2.46827	0.848061	10.804	7.47e-05	2.38e-06	-1.4953	-2.81922	0.726222	11.1621	9.66e-07	9.43e-05	TGCCAGAAGCTGACTGTATTCCCAAAGAGCAGCTGAGCACTTCCTTTCAGTGGGTCACCAAATGGGTCGA
TC166891	NM_005602	Homo sapiens claudin 11 (oligodendrocyte transmembrane protein) (CLDN11), mRNA	SS00007643	-1.30548	-2.47165	0.479542	10.3129	4e-07	2.09e-09	-1.2365	-2.35627	0.607239	10.6204	1.8e-06	0.000151	ATTGTACTGTTGAATTTGGCTTTACGGGTGTAAACACTGATAGTGTATCAGTATCTGAGACCCCAAACTC
TC165879	NM_007026	Homo sapiens dual specificity phosphatase 14 (DUSP14), mRNA	SS00004661	-1.32438	-2.50426	0.93516	10.9143	0.00015	6.2e-06	-0.952978	-1.93586	0.818764	11.2471	0.00174078	0.0234895	TACGGCATAGTTCCAGACGTTTATGAGAAGGAATCCCGACACCTGATGCCTTACTGGGGGATTTAAGCCA
TC180931	NM_000090	Homo sapiens collagen, type III, alpha 1 (Ehlers-Danlos syndrome type IV, autosomal dominant) (COL3A1), mRNA	SS00010152	-1.3315	-2.51664	1.23108	13.2729	0.00147457	0.000123	-1.86715	-3.64811	0.992065	13.6182	2.88e-06	0.000219	GTCAACGGACAAATAGAAAGCCTCATTAGTCCCGATGGTTCTCGTAAAAACCCTGCTCGTAACTGCAGAG
TC163136	NM_021034	Homo sapiens interferon induced transmembrane protein 3 (1-8U) (IFITM3), mRNA	SS00004287	-1.33481	-2.52242	0.594345	14.5584	2.12e-06	1.99e-08	-1.05338	-2.07539	0.581231	14.7695	1.35e-05	0.000711	CTGCGGCCTGAGGCAGCCCCTCCTTTCACAGCAGCACATACACATGTGTGTCTACAGTTTAATAAAAGAA
TC162905	NM_000014	Homo sapiens alpha-2-macroglobulin (A2M), mRNA	SS00000038	-1.33539	-2.52344	0.543482	12.5763	9.57e-07	6.5e-09	-1.37007	-2.58482	0.561958	12.8035	7.74e-08	1.4e-05	ACCTCAACACCGGTTACCAGAGACAGCTTCTCTACAAGCACTACGATGGCTCCTATAGCACCTTTGGGGA
TC162457	NM_212482	Homo sapiens fibronectin 1 (FN1), transcript variant 1, mRNA	SS00008241	-1.33619	-2.52483	0.821384	13.2776	4.65e-05	1.14e-06	-1.71687	-3.28723	0.713508	13.5406	4.97e-08	9.9e-06	CACAGCTTCTCCAAGCATCACCCTGGGAGTGTTTTGAGACTTTTCTCATAAATGGCAGTACATGGCCTGC
TC165799	NM_021035	Homo sapiens KIAA1404 protein (KIAA1404), mRNA	SS00010096	-1.33735	-2.52686	0.307836	10.7042	9.91e-09	1.35e-11	-1.08444	-2.12056	0.625862	10.953	2.23e-05	0.00101611	GCTCCAGAGGCAGAGAGGAGCACAGTGAAGCAGACTCATTCTAATTGCCAGGCTCTAACTTGCAGACTAA
TC182862	NM_014399	Homo sapiens transmembrane 4 superfamily member 13 (TM4SF13), mRNA	SS00008477	-1.35782	-2.56298	0.785559	12.0115	2.58e-05	5.2e-07	-1.09361	-2.13407	0.745756	12.1643	0.000158	0.00423491	CTCCTCTGTACCTCAGTGGTACCTGTAATCTCCTATATTAACAGTGTCTGGCACTGTCCACTGTTGCCTT
NONE	NM_000027	Homo sapiens aspartylglucosaminidase (AGA), mRNA	SS00004021	-1.3585	-2.56419	0.740206	11.3888	1.43e-05	2.44e-07	-1.04228	-2.05948	0.689201	11.6248	0.000121	0.00361065	GCCGAAAGATGGGGTTTATCAATGAGGATTTATCCACCAGTGGTTCTCAGGCTCTCCATGCAGACTGGCT
TC182018	NM_001449	Homo sapiens four and a half LIM domains 1 (FHL1), mRNA	SS00008328	-1.37195	-2.58821	0.372258	13.5921	2.43e-08	5.34e-11	-1.30084	-2.46373	0.543671	13.804	1.27e-07	1.96e-05	CCACGTAGCGCTTACCTGAGACGCAGGAGCACCTCCTTACTGTATTCTAGCTACACTGTTATATTACATA
TC189847	NM_005924	Homo sapiens mesenchyme homeo box 2 (growth arrest-specific homeo box) (MEOX2), mRNA	SS00009970	-1.37517	-2.59399	0.985396	9.36901	0.000164	7.04e-06	-1.44193	-2.71683	0.831117	9.71859	1.33e-05	0.000703	AGGAAAAGCGATAGCTCAGACTCCCAGGAAGGAAATTACAAGTCAGAAGTCAATAGCAAACCCAGGAAGG
TC167452	NM_032020	Homo sapiens fucosidase, alpha-L- 2, plasma (FUCA2), mRNA	SS00005294	-1.37931	-2.60144	0.743565	11.5341	1.28e-05	2.06e-07	-1.2502	-2.37875	0.680195	11.8737	7.57e-06	0.000453	CGATTAAGGCAGATGGGGACCTGGCTAAAAGTCAACGGAGAAGCTATCTATGAAACCCGTGCTTGGAGAT
TC182648	NONE	NONE	SS00011374	-1.38935	-2.61961	0.819627	11.8158	2.99e-05	6.37e-07	-1.97505	-3.93143	1.61318	12.263	0.000746	0.0134043	AGGGCAGAAAGATTTTCGAAGAAAATTTTCTTCCTTGGAAAGAAGTTTCAGGGGCCAGAACTGCAATTTC
TC184721	NM_144629	Homo sapiens chromosome 2 open reading frame 11 (C2orf11), mRNA	SS00006173	-1.41649	-2.66935	0.78607	9.43013	1.63e-05	2.82e-07	-1.54895	-2.92604	0.708956	9.79851	3.4e-07	4.12e-05	CTGTCCTCTAATCTATGTAAACTTTGGCTCAACCTCCCAGGCACGGAAGAATAACCAACATATTTGTACA
TC164644	NM_033133	Homo sapiens 2',3'-cyclic nucleotide 3' phosphodiesterase (CNP), mRNA	SS00008596	-1.42442	-2.68407	1.20559	11.6394	0.000683	4.58e-05	-2.22089	-4.66183	1.52945	12.049	0.000104	0.00326003	AGTCTGATAACTAGGGAAGAAAATGAATAAGCAGCAACCACAGCCCAGGCTGGCTGCGGGTGTCACCCAG
TC163754	NM_004725	Homo sapiens BUB3 budding uninhibited by benzimidazoles 3 homolog (yeast) (BUB3), transcript variant 1, mRNA	SS00008234	-1.42756	-2.68991	0.782068	12.4758	1.39e-05	2.35e-07	-1.84808	-3.60022	1.45485	12.7989	0.000519	0.0104557	ACTGGGTGTAAGCCTGAACCCATCTTTTGAAATGTATTTTCTTCATTGCAGGTCCACCTAATCGTCTCGT
TC163981	NONE	NONE	SS00012001	-1.43382	-2.70162	0.713078	9.94899	5.35e-06	6.66e-08	-1.15055	-2.21998	1.01072	10.0902	0.00184242	0.0242454	TTTAAAAAGGCTCACGACCGGAGAAGAGGTATCCCCAACGTTGACCGTCTTTTTTCGGACAGCAGAAACA
NONE	NM_001937	Homo sapiens Dermatopontin (DPT) precursor	SS00010702	-1.44708	-2.72656	0.498996	10.8843	1.63e-07	5.97e-10	-1.45755	-2.74642	0.423797	11.2228	1.38e-10	1.2e-07	CAGAAAGGCTGCGACAGGTGTTCCAAGAACCAGGGTTTTTTTCAGGCTATGAGCAGGCACACAGACTATA
TC181953	NM_002391	Homo sapiens midkine (neurite growth-promoting factor 2) (MDK), mRNA	SS00004147	-1.46012	-2.75132	1.03579	13.0656	0.000145	5.84e-06	-2.19662	-4.58403	1.06524	13.6147	5.28e-07	5.68e-05	AAGAAATAACCCACCAGTGCCTTTTGCCTACTCGTTAGCTTTATCAATCATGCCCCGCTTCCTCCCTTTC
TC187676	NONE	NONE	SS00011291	-1.47345	-2.77686	0.533674	10.4364	2.49e-07	1.01e-09	-1.71629	-3.28589	1.30947	10.8176	0.000382	0.00836312	TATGTTCTGCTACCATAGTGTTCTACCATTTCCCACTCCGAATGAAATGTCTCCGCAGTACTTCCCTTGT
TC165856	NONE	NONE	SS00012525	-1.47706	-2.78381	0.749745	10.2313	6.21e-06	8.11e-08	-1.29065	-2.44638	0.98544	10.4978	0.000452	0.0094675	CATGGCAGCACACAAACCACAAGAAACAGAATGGCTCTTTTCCAGTGGTCATGCCAAGAGTCCTGTTCCA
NONE	NM_015423	Homo sapiens aminoadipate-semialdehyde dehydrogenase-phosphopantetheinyl transferase (AASDHPPT), mRNA	SS00009299	-1.53144	-2.89075	0.921058	11.2561	3.14e-05	6.96e-07	-2.39299	-5.25244	1.63684	11.7492	9.27e-05	0.0029946	CAAGACCATCATATTGATGACACTCTATTGTGTGGTTGTAGCGCATGTCTTGGGAAGTTCAAAAGTCTTG
TC183944	NM_007268	Homo sapiens V-set and immunoglobulin domain containing 4 (VSIG4), mRNA	SS00006480	-1.54217	-2.91232	0.799984	12.8237	7.32e-06	9.87e-08	-1.00232	-2.00322	0.836146	13.0115	0.00129247	0.019381	GGCAACCAAGTCGTGAGAGATAAGATCATTGAACTCCATGTCCAGAAACTCTCTGTTTCCAAGCCCACGG
TC186729	NM_020830	Homo sapiens WD repeat and FYVE domain containing 1 (WDFY1), mRNA	SS00007493	-1.54392	-2.91586	1.00209	10.576	6.35e-05	1.83e-06	-2.10389	-4.29867	1.60332	11.0391	0.00035	0.00792106	ATACCTACGTTTTTAGACTGTTGAAACTGGCCCAAGTATGGAAGAAATACCATATTGGCTCAGACCCAAG
TC182517	NM_002051	Homo sapiens GATA binding protein 3 (GATA3), transcript variant 2, mRNA	SS00011519	-1.58643	-3.00305	0.926413	9.93341	2.32e-05	4.51e-07	-1.68759	-3.22119	1.33327	10.2604	0.000557	0.0110973	AGAAGTCATAAAGTGAAAATAGTTCACAAACAACCACGTCGCATCGTTATCAAGAGCGGCGGCCAAGCTC
TC165620	NM_033034	Homo sapiens tripartite motif protein TRIM5 isoform alpha	SS00012245	-1.59591	-3.02286	0.55287	10.9934	1.19e-07	4.12e-10	-1.39059	-2.62185	0.746108	11.2643	5.07e-06	0.000339	AGAGCAGTATTGAGGTAGCACCTCTGCCAAATTACCATCTCATTTCCAAGAGTAGAAGTTTTGTGTCCAG
TC182782	NM_000358	Homo sapiens transforming growth factor, beta-induced, 68kDa (TGFBI), mRNA	SS00007760	-1.59639	-3.02385	0.708578	11.9956	1.45e-06	1.12e-08	-1.92386	-3.79436	0.595846	12.3423	1.09e-10	1.09e-07	GATTTCGTGCCTATGCCACGTACTCTGGAAAAGGGAACCGAAGGGTCTAAAGCCCACGAAACCTGAATCA
TC182325	NM_012090	Homo sapiens microtubule-actin crosslinking factor 1 (MACF1), transcript variant 1, mRNA	SS00007184	-1.60983	-3.05215	1.19647	14.3263	0.000205	9.35e-06	-1.91553	-3.77251	1.25842	14.7722	6.06e-05	0.0021882	GGCTCCTGTTTTTTAGCTGCTGTTCCTCTTCAGCTCCGACCACGTTGCTGTGTGATTATCTCAATTGGTT
TC165447	NM_004887	Homo sapiens chemokine (C-X-C motif) ligand 14 (CXCL14), mRNA	SS00002094	-1.60998	-3.05248	1.27914	11.0628	0.000382	2.06e-05	-1.34411	-2.53873	1.10408	11.5136	0.000916	0.0154233	ACATGGTTACCCAGCACTTTTACCGAGGGTCGGTGGTTCGTTTTATAGCTGCGAGCAAAAGGCTTCCAGA
TC166415	NM_004867	Homo sapiens integral membrane protein 2A (ITM2A), mRNA	SS00002421	-1.61769	-3.06883	0.72249	12.773	1.51e-06	1.18e-08	-1.32782	-2.51023	0.595853	13.0766	3.7e-07	4.37e-05	AACCGCAAGTCTTTCCGCCTTCGTAGAAGAGACCTCTTGCTGGGTTTCAACAAACGTGCCATTGATAAGT
TC164235	NM_153343	Homo sapiens ectonucleotide pyrophosphatase/phosphodiesterase 6 (ENPP6), mRNA	SS00002345	-1.63647	-3.10904	0.630393	13.9785	3.3e-07	1.54e-09	-1.18728	-2.27724	0.7035	14.1294	2.61e-05	0.00113367	GGCTGACGAAGGATGGTTCATAACTGAGAATCGAGAGCTGCTTCCATTCTGGATGAACAGCACTGGCAAG
TC168786	NM_017912	Homo sapiens hect domain and RLD 6 (HERC6), mRNA	SS00003953	-1.64171	-3.12035	0.789034	9.71334	2.94e-06	3.1e-08	-1.78598	-3.44852	0.994671	10.1511	6.25e-06	0.000396	TTGTGCCTGAAACTTTGAGTGAAAGAGATAACCCAAGGCCACTGACCTGTCATAATATTCTGGACCTCCC
TC168244	NONE	NONE	SS00012227	-1.65028	-3.13895	1.20872	12.9971	0.000176	7.68e-06	-2.17223	-4.5072	1.51807	13.4796	0.000125	0.00369192	TTTTCCGCCAGCATCTCATGTGATGACACAGTTCAACCAAACCCCACCTAATGGGGCCTAACAGGAAGAA
TC165285	NM_016242	Homo sapiens endomucin (EMCN), mRNA	SS00008802	-1.66332	-3.16744	0.95519	11.8257	1.88e-05	3.37e-07	-1.33691	-2.5261	0.756272	12.0794	1.15e-05	0.000631	TATAGGAACATTCCTAGGAGAGTGAATTTTAAGCGGGGTGTCTGCGAGCAGTCGACAGACCAGGTTGACC
TC182178	NM_001753	Homo sapiens caveolin 1, caveolae protein, 22kDa (CAV1), mRNA	SS00008672	-1.66609	-3.17352	0.672962	12.938	5e-07	2.77e-09	-1.38018	-2.60302	0.69117	13.1038	1.84e-06	0.000153	GAGTTGTTGCAAATGTGACCCCTTCAAAGTAAAGCACTTGCAACTGTCTGTTATGCTGTGACACAGGGCC
TC162484	NM_005567	Homo sapiens lectin, galactoside-binding, soluble, 3 binding protein (LGALS3BP), mRNA	SS00007692	-1.67626	-3.19598	0.663913	11.5864	4e-07	2.08e-09	-1.62603	-3.08663	0.667519	11.9674	4.58e-08	9.32e-06	CTTCCACAGATCTCTCCCAGCATAAAGCAATTACTGGAAGGTTTCAAGGAGCTGCGCCCCACGAGCCAAG
TC188162	NM_003107	Homo sapiens SRY (sex determining region Y)-box 4 (SOX4), mRNA	SS00011912	-1.67827	-3.20045	0.680727	11.5506	5.09e-07	2.87e-09	-2.53101	-5.77974	1.21547	12.0321	3.89e-07	4.54e-05	CGTGCCGTTTAAACCACTGGATCTATCTAAATGCCGATTTGAGTTCGCGACACTATGTACTGCGTTTTTC
TC189447	NONE	NONE	SS00011721	-1.68022	-3.20478	0.770976	9.92606	1.78e-06	1.56e-08	-1.37392	-2.59174	0.72062	10.3384	3.72e-06	0.000268	AGGAAGAGATGGGGATTGATTGGTGGCTAAGAAAGGGAAAATCAGAAAGAAGGACCTGAATGCCCCTGAA
TC182215	NM_002118	Homo sapiens major histocompatibility complex, class II, DM beta (HLA-DMB), mRNA	SS00000697	-1.68105	-3.20662	0.621561	12.0104	2.15e-07	8.08e-10	-1.55109	-2.93039	0.673812	12.4073	1.4e-07	2.09e-05	ACCAAAGGACCAGGACAACACCATATTCCCGCTCAGTGTTTGGAGATCATCTATCCAGGCTGGGACTTCT
TC167082	NM_030915	Homo sapiens likely ortholog of mouse limb-bud and heart gene (LBH), mRNA	SS00008203	-1.68322	-3.21143	0.411957	11.7304	4.1e-09	4.29e-12	-1.76044	-3.38802	0.88469	12.1109	1.27e-06	0.000115	CTTTGTGGATGGGGTCTTGCCTTTGAAAACAATCTCGTGTTTCTGTGTCCCCTCTCATCCACTCCCCGGT
TC167468	NONE	NONE	SS00012563	-1.69371	-3.23489	0.810014	11.1224	2.66e-06	2.72e-08	-2.30481	-4.94101	1.27044	11.7264	4.3e-06	0.000294	CCTGCTGTCGGGTGGAGTTGAGATGGAGACTGCTTGTTGTTGGTTTTAATTTAAAAACACAAAGGCCTAA
TC163448	NM_002462	Homo sapiens myxovirus (influenza virus) resistance 1, interferon-inducible protein p78 (mouse) (MX1), mRNA	SS00000805	-1.70293	-3.25562	0.33152	11.3736	8.61e-10	3.42e-13	-1.36837	-2.58178	0.858096	11.73	4.39e-05	0.00174782	TGTACAAGCCTTTCACGCCCAATGTCTTAGGGGCATTACAGCCACCTGTGTGGATGGATGCACATAGAAG
TC178705	NM_138786	Homo sapiens hypothetical protein BC014339 (LOC116441), mRNA	SS00006372	-1.70509	-3.26048	0.93374	9.38819	1.13e-05	1.72e-07	-1.47996	-2.78942	0.950896	9.80859	5.51e-05	0.00204147	ATGTCGATGATCTTTTCGGCCCTTGGAATTGCTTTCTCTGGATACTGCCTGGTCATATCTGCTTTGGGCC
TC165079	NM_003020	Homo sapiens secretory granule, neuroendocrine protein 1 (7B2 protein) (SGNE1), mRNA	SS00000573	-1.73366	-3.3257	0.541501	12.1687	3.25e-08	7.52e-11	-0.954136	-1.93742	0.714907	12.5354	0.000504	0.0102741	TGATTATGTAGTTCCTCCAGCCCTTGGGCGTTGTTACACACCAATAAAGGAGATCTTGCCCCAGAGGAGG
TC184924	NM_002899	Homo sapiens retinol binding protein 1, cellular (RBP1), mRNA	SS00003927	-1.73826	-3.33632	0.765826	10.7199	1.18e-06	8.25e-09	-1.70537	-3.26113	0.884224	11.2908	2.19e-06	0.00017	TGTGGCCTTGCGCAAAATTGCCAACTTGCTGAAGCCAGACAAAGAGATCGTGCAGGACGGCAACCACATG
TC163710	NM_002166	Homo sapiens inhibitor of DNA binding 2, dominant negative helix-loop-helix protein (ID2), mRNA	SS00007619	-1.74334	-3.34809	0.937438	11.706	9.06e-06	1.3e-07	-2.25949	-4.78824	1.00087	12.1081	9.9e-08	1.63e-05	TGGAAGGAAAACTAAGAACGGTCGACTTGCCCAGTGTTCTCTGACCTGGACTGTGTACTAGTTATTTATG
TC167578	NM_017680	Homo sapiens asporin (LRR class 1) (ASPN), mRNA	SS00008549	-1.75716	-3.38031	0.552847	10.0463	3.25e-08	7.82e-11	-1.8699	-3.65508	0.733042	10.4455	1.36e-08	3.33e-06	TTGTAGGATCTTGGTTGGAAGAGACTGGATACTATCAATTCTACACCAAACTGTCTTCTTAGGTACGCAC
TC181583	NM_001063	Homo sapiens transferrin (TF), mRNA	SS00000541	-1.77075	-3.41232	0.664538	10.9765	2.17e-07	8.4e-10	-1.824	-3.54062	0.63388	11.3929	1.38e-09	7.34e-07	TGTATCGGCTCGGAACGTGCGCCTGGAAGGGAATGCTTAGCCAACAACCATGAGAGATACTATGGCTACA
TC166052	NM_014476	Homo sapiens PDZ and LIM domain 3 (PDLIM3), mRNA	SS00004319	-1.84988	-3.6047	0.543447	9.81395	1.34e-08	2.52e-11	-1.63431	-3.10439	0.58608	10.334	3.74e-09	1.36e-06	GTCTAGCCAACTGCCGACTCCCAATCTAGAACCTAGCTTTTGGATGTTTCTCTTGCTGTATTCTCAGGAG
TC164646	NM_006820	Homo sapiens interferon-induced protein 44 (IFI44L), mRNA	SS00011837	-1.86247	-3.6363	0.606458	11.8457	3.96e-08	9.94e-11	-1.57625	-2.98194	1.08879	12.2269	0.000128	0.003709	CCTTCTGGGATCATCATAACTCAAATGCAAAGACCAACCCTGAGCAGTAGTGAGCCAAGCTACGCCCTAC
TC162910	NM_032036	Homo sapiens family with sequence similarity 14, member A (FAM14A), mRNA	SS00001335	-1.90846	-3.75409	0.664235	14.5851	7.64e-08	2.33e-10	-1.52985	-2.88756	0.825452	14.9409	4.72e-06	0.00032	CAAAATAGTGGGCTTGTAATAGCTCCCTGTCACTCCTACTGCAGAGAAGAGGATTTGGTGGGTCCCTGCC
TC163164	NM_199512	Homo sapiens steroid sensitive gene 1 (URB), transcript variant 2, mRNA	SS00004828	-1.93433	-3.82202	1.33447	11.3083	9.39e-05	3.23e-06	-2.55212	-5.86496	1.04576	11.904	1.87e-08	4.46e-06	TTAAAACTGTTCCCGATTAATGGGAGCTCTGTTGTGGAGCGAGAAGACGTACCAGCCCATTTGGTGAAAG
TC184627	NM_017414	Homo sapiens ubiquitin specific protease 18 (USP18), mRNA	SS00000742	-1.94031	-3.83789	0.475929	11.1889	2.6e-09	1.9e-12	-1.40371	-2.64581	0.73865	11.6305	3.75e-06	0.000268	GGTCAGGTGGCAGGGGCCAAGCTCATGTGACTGTACTGGCATGTCCTGGTTGTATTTCACTTCTGTTTGT
TC164187	NM_004223	Homo sapiens ubiquitin-conjugating enzyme E2L 6 (UBE2L6), transcript variant 1, mRNA	SS00008314	-1.94828	-3.85913	0.574529	11.7523	1.24e-08	2.14e-11	-1.36062	-2.56795	0.693854	12.0673	2.5e-06	0.000193	CCTAGGGTGGGGATCCTTTTCACAATGAATCATTTTGTTGATTGAGTGAATGAGATCAGCCAGACCGCTG
TC170632	NM_002534	Homo sapiens 2',5'-oligoadenylate synthetase 1, 40/46kDa (OAS1), transcript variant E16, mRNA	SS00010209	-1.95178	-3.86853	0.86988	10.8224	1.11e-06	7.67e-09	-1.68317	-3.21132	1.08705	11.3971	5.27e-05	0.0019867	CTGGCAGCAGCTGGTAGAAGGGGCACTAATCTGGCTGAATTATCCGTGCTTTTTGAAATGGAACAGGTCA
TC181198	NM_006386	Homo sapiens DEAD box polypeptide 17 isoform 1 (DDX17)	SS00011793	-1.9894	-3.97072	0.849738	12.5349	6.49e-07	4e-09	-2.5006	-5.65921	1.51501	13.1211	1.74e-05	0.000865	TCTGCTATAGCAAGTCTCAGCAAAACAGCTTGAATTACTACAAAGGGGACAGTCTCACCTACCTTCAGGT
TC162820	NM_001280	Homo sapiens cold inducible RNA binding protein (CIRBP), mRNA	SS00013215	-2.00637	-4.01771	1.59345	12.7209	0.000349	1.81e-05	-1.95971	-3.88984	1.62245	13.1522	0.000857	0.0147401	GACTGCCACTGGTCCCAGTTAGGTGAGCAGGTTGAGTGGAAGCCAGTGCAACTCAGAAGGGTGGCCTGAG
TC185785	NM_006917	Homo sapiens retinoid X receptor, gamma (RXRG), mRNA	SS00005576	-2.01392	-4.03878	0.907773	10.4387	1.2e-06	8.55e-09	-1.79975	-3.4816	0.851216	10.8753	4.45e-07	5e-05	TGAGGCCGAATGTGCCAGTAGTGGCCATGAAGATATGCCTGTGGAGAGGATTCTGGAAGCTGAACTTGCT
TC182658	NM_006272	Homo sapiens S100 calcium binding protein, beta (neural) (S100B), mRNA	SS00010971	-2.06799	-4.19301	0.554211	11.2322	4.1e-09	4.52e-12	-1.55322	-2.93471	0.76471	11.6722	1.12e-06	0.000104	GACATTATCACTGTGATTGGAACTGAGAATGGAAATTCTACCCTCGGTGGGTTCTCCTCAGAGGAACACT
TC181121	NONE	NONE	SS00012019	-2.12598	-4.36499	0.730417	9.82647	5.26e-08	1.42e-10	-2.00879	-4.02443	0.757041	10.3078	5.28e-09	1.75e-06	CCCACATCATGGCGTGTGGCAGGTATTCAAAGGCTTCAAATCTTGAACAAGTTATTATTACCCTCCTACC
TC197160	NM_004469	Homo sapiens c-fos induced growth factor (vascular endothelial growth factor D) (FIGF), mRNA	SS00003716	-2.14473	-4.42211	0.765376	10.3743	7.64e-08	2.43e-10	-2.30645	-4.94665	0.694044	10.9833	3.06e-11	4.95e-08	AGACAGATGCCCCTTTCACACCAGAACCTGTACGAACGGAAAACCAGCATGCCCAAAGCACTGCCGCTTT
TC164959	NM_001001887	Homo sapiens interferon-induced protein with tetratricopeptide repeats 1 (IFIT1), transcript variant 1, mRNA	SS00005589	-2.31948	-4.99152	0.994411	10.9834	5.48e-07	3.27e-09	-1.6023	-3.03626	1.0543	11.3825	6.96e-05	0.0024025	CAGGGTCTTGGAGGAGATTGAGTTCCTCGACACCAAATACAATGTGGGAATACACAACCTACTGGCCTAT
TC196246	NM_018286	Homo sapiens hypothetical protein FLJ10970 (FLJ10970), mRNA	SS00011849	-2.39526	-5.26072	0.559628	13.7467	8.61e-10	3.6e-13	-2.14182	-4.4132	0.770698	14.119	1.77e-09	8.37e-07	AAGATGAGTTTGGGGACACCAGCAACCTGGCTGCAAAAGAGATATCCCACGCTTTTAGGAAGTTGTATCA
TC165362	NM_033293	Homo sapiens caspase 1, apoptosis-related cysteine protease (interleukin 1, beta, convertase) (CASP1), transcript variant gamma, mRNA	SS00000872	-2.39578	-5.2626	0.840528	11.2838	5.26e-08	1.47e-10	-2.23849	-4.71903	0.881016	11.7713	1.01e-08	2.68e-06	GCTATAGAGCTGAAGGCATTTGCTGCCCGCCCAGAGCACAAGTCCTCTGATAGTACTTTTCTGGTGCTCA
TC189019	NM_014314	Homo sapiens DEAD (Asp-Glu-Ala-Asp) box polypeptide 58 (DDX58), mRNA	SS00000561	-2.40625	-5.30093	0.849726	10.9353	5.5e-08	1.61e-10	-1.88597	-3.69602	1.36235	11.3701	0.000198	0.00501257	GTTTAAGTCTGGGGTTTTGCAGACACAGAGGCAACTACCTGAGTTTTGCTGTCCATCCAGGTCAAGGTAT
TC170900	NM_007191	Homo sapiens WNT inhibitory factor 1 (WIF1), mRNA	SS00009070	-2.42249	-5.36096	0.53326	10.7609	7.16e-10	1.5e-13	-2.82994	-7.11046	0.596008	11.389	2.94e-15	2.82e-11	GTATTATGTCAGTCGATCAGGTTAAATTTTTGTCTTCTCCATGTGCAGCTGGCAGATAGTTTCCAAAAGA
TC184628	NM_016619	Homo sapiens placenta-specific 8 (PLAC8), mRNA	SS00001790	-2.44474	-5.44426	0.399337	12.2602	2.98e-11	3.11e-15	-2.30139	-4.92933	0.835858	12.8029	1.84e-09	8.37e-07	TTCCCTTCTGCAAGCTTGCTCTTGACCTGATGAAGAGCTCTTAGGAAGCAACTTAAATCAGCTACACACC
TC193224	NM_003480	Homo sapiens microfibrillar associated protein 5 (MFAP5), mRNA	SS00005856	-2.4707	-5.54312	1.01462	12.8369	3.3e-07	1.55e-09	-2.19405	-4.57588	1.2456	13.4316	7.04e-06	0.000437	TGCCGAGATGAGAAATTCGCTTGCACAAGACTCTACTCCGTGCATCGGCCAGTCAAGCAATGCATCCATC
TC184532	NM_004378	Homo sapiens cellular retinoic acid binding protein 1 (CRABP1), mRNA	SS00000135	-2.49459	-5.6357	0.880331	12.7518	5.26e-08	1.48e-10	-2.45389	-5.4789	0.946032	13.2584	5.68e-09	1.75e-06	CCAAGGCTTCGTGCCTCTGTGTCCCTGGGCTCCATAGTTTGGCATCTGGATGGTTTTATCAGTCATTAAA
TC184662	NM_017523	Homo sapiens XIAP associated factor-1 (HSXIAPAF1), transcript variant 1, mRNA	SS00003366	-2.6013	-6.06835	0.95332	11.1439	7.64e-08	2.47e-10	-2.34526	-5.08153	1.55375	11.7452	6.16e-05	0.00221657	CAAACACATGATCCCAGGAAATAAGTATTTCCACCACCTGGGTAGATGCTGTCCAGTCTCAGATTCTGTG
NONE	NM_005101	Homo sapiens interferon, alpha-inducible protein (clone IFI-15K) (G1P2), mRNA	SS00005291	-2.77076	-6.82468	0.746775	12.9368	2.6e-09	1.81e-12	-1.94458	-3.84926	1.54288	13.4819	0.000555	0.0110973	TAGGGAACTGAAGGTTAAGATGTTGGGAGGCCAGGAGATTCTTGGTGCCCTTGAGGGACTGCATGATGGC
TC164932	NM_000715	Homo sapiens complement component 4 binding protein, alpha (C4BPA), mRNA	SS00010190	-2.77198	-6.83044	1.24453	14.1516	8.11e-07	5.34e-09	-2.49206	-5.62581	0.936224	14.7179	3.23e-09	1.28e-06	GCGAAGTACTCAATATAGTTTTTCCAAAGAGGCGGAGGAAAAACATGCCTTGCAGCTCTCAATCCAATGT
TC163805	NM_004772	Homo sapiens chromosome 5 open reading frame 13 (C5orf13), mRNA	SS00009369	-2.8023	-6.97553	0.697524	11.2492	9.9e-10	5.17e-13	-3.17232	-9.01496	0.806957	11.9735	2.22e-13	1.06e-09	GAAGGCTTCCTAAGGGAAGACTTCCCATCCCAAAGGAAGTGAACCGCAAGAAGGATGGCGAGACCGAGGC
TC182765	NM_002038	Homo sapiens interferon, alpha-inducible protein (clone IFI-6-16) (G1P3), transcript variant 1, mRNA	SS00010817	-2.84545	-7.18728	0.89456	13.353	1.21e-08	1.9e-11	-1.85844	-3.62614	1.19044	13.8578	4.42e-05	0.00174782	TTCTGCTCTCTTCAAGGTCCGGTGATAAAGCCTTGCGTGGCGCCACCATGCGGCAGAAGGCGGTATCGCT
TC186355	NM_016817	Homo sapiens 2'-5'-oligoadenylate synthetase 2, 69/71kDa (OAS2), transcript variant 1, mRNA	SS00003660	-3.25614	-9.55421	0.939757	12.795	4.1e-09	3.78e-12	-3.16381	-8.96195	1.78388	13.3963	5.29e-06	0.000349	AGTGAGCTGTTCTTTAGACGTTGGAGATTCATGGACTGATAGTGCTGGAAGAAACCTCTAGAGGCCATCA
Gene is represented by multiple clones (see repeat clones tab)

## Sheet: DE in S at 72 hrs rpt clones
gene_id	top_hit_human_RefSeq	human_RefSeq_description	Oligo ID	S v C Log2 Ratio	S v C Fold change	S v C Variance	S v C Amplitude	S v C BH_adjusted_p_vals	S v C Unadjusted_p_vals	S v FR Log2 Ratio	S v FR Fold Change	S v FR Variance	S v FR Amplitude	S v FR Unadjusted p_value	S v FR BH_adjusted_p_vals_0	oligo_sequence
TC165709	NM_004345	Homo sapiens cathelicidin antimicrobial peptide (CAMP), mRNA	SS00001163	2.40572	5.299	1.24106	13.3675	4.28e-06	4.93e-08	3.37934	10.406	1.17945	12.7698	4.24e-10	2.7e-07	AATGAGGTTCAAGGTGTCAGGGGAGGTCGCCTGTGCTATTGTAGGCGTAGGTTCTGCGTCTGTGTCGGAC
TC170474	NM_004345	Homo sapiens cathelicidin antimicrobial peptide (CAMP), mRNA	SS00001153	2.24203	4.73063	0.95321	11.9168	5.26e-07	3.03e-09	2.73136	6.64084	1.06044	11.2854	5.65e-09	1.75e-06	AATGAGGGTGTCAGGAGATTTCCCTGGTGGTGGCCGTTCCTACGAAGACCACGGTTGCGACGGCAGGCTT
TC181249	NM_005195	Homo sapiens CCAAT/enhancer binding protein (C/EBP), delta (CEBPD), mRNA	SS00010698	1.62901	3.09301	0.56927	12.9858	1.2e-07	4.26e-10	1.8762	3.67106	0.71245	12.6722	7.27e-09	2.05e-06	TGCTTCTCAAACAGGCCGAACTACACCTGAGGACGTGCGGGTTAATTTGAGGAGACCCTCTCAGGTGGAA
TC162668	NM_002046	Homo sapiens glyceraldehyde-3-phosphate dehydrogenase (GAPD), mRNA	SS00001180	1.39831	2.63593	0.641382	14.0786	2.52e-06	2.5e-08	0.841086	1.7914	0.69041	14.6578	0.00134518	0.0199215	GTGACTTCAACAGTGACACTCACTCTTCTACCTTTGATGCTGGGGCTGGCATTGCCCTCAACGACCACTT
TC162668	NM_002046	Homo sapiens glyceraldehyde-3-phosphate dehydrogenase (GAPD), mRNA	SS00001180	1.39724	2.63398	0.633959	14.0575	2.25e-06	2.18e-08	0.841086	1.7914	0.69041	14.6578	0.00134518	0.0199215	GTGACTTCAACAGTGACACTCACTCTTCTACCTTTGATGCTGGGGCTGGCATTGCCCTCAACGACCACTT
TC162668	NM_002046	Homo sapiens glyceraldehyde-3-phosphate dehydrogenase (GAPD), mRNA	SS00001180	1.37694	2.59717	0.617279	14.1216	2.1e-06	1.96e-08	0.841086	1.7914	0.69041	14.6578	0.00134518	0.0199215	GTGACTTCAACAGTGACACTCACTCTTCTACCTTTGATGCTGGGGCTGGCATTGCCCTCAACGACCACTT
TC162668	NM_002046	Homo sapiens glyceraldehyde-3-phosphate dehydrogenase (GAPD), mRNA	SS00001180	1.3714	2.58722	0.629543	14.1889	2.64e-06	2.68e-08	0.841086	1.7914	0.69041	14.6578	0.00134518	0.0199215	GTGACTTCAACAGTGACACTCACTCTTCTACCTTTGATGCTGGGGCTGGCATTGCCCTCAACGACCACTT
TC182542	NM_030666	Homo sapiens serine (or cysteine) proteinase inhibitor, clade B (ovalbumin), member 1 (SERPINB1), mRNA	SS00011447	1.36397	2.57393	0.724948	10.7784	1.15e-05	1.76e-07	1.32674	2.50835	0.726779	10.3245	7.43e-06	0.000451	ACAAATCTTTTAACCTCCTTTGTAAGCTCAGATCTGTTGGCTGTTTACACCCGTTAACTTGGCATGGGCA
TC162668	NM_002046	Homo sapiens glyceraldehyde-3-phosphate dehydrogenase (GAPD), mRNA	SS00001180	1.36054	2.56782	0.662996	14.296	4.81e-06	5.87e-08	0.841086	1.7914	0.69041	14.6578	0.00134518	0.0199215	GTGACTTCAACAGTGACACTCACTCTTCTACCTTTGATGCTGGGGCTGGCATTGCCCTCAACGACCACTT
TC162668	NM_002046	Homo sapiens glyceraldehyde-3-phosphate dehydrogenase (GAPD), mRNA	SS00001180	1.34555	2.54127	0.57781	14.3022	1.55e-06	1.23e-08	0.841086	1.7914	0.69041	14.6578	0.00134518	0.0199215	GTGACTTCAACAGTGACACTCACTCTTCTACCTTTGATGCTGGGGCTGGCATTGCCCTCAACGACCACTT
TC162668	NM_002046	Homo sapiens glyceraldehyde-3-phosphate dehydrogenase (GAPD), mRNA	SS00001180	1.34542	2.54104	0.584752	14.2734	1.71e-06	1.43e-08	0.841086	1.7914	0.69041	14.6578	0.00134518	0.0199215	GTGACTTCAACAGTGACACTCACTCTTCTACCTTTGATGCTGGGGCTGGCATTGCCCTCAACGACCACTT
TC162668	NM_002046	Homo sapiens glyceraldehyde-3-phosphate dehydrogenase (GAPD), mRNA	SS00001180	1.34343	2.53754	0.561024	14.184	1.21e-06	8.74e-09	0.841086	1.7914	0.69041	14.6578	0.00134518	0.0199215	GTGACTTCAACAGTGACACTCACTCTTCTACCTTTGATGCTGGGGCTGGCATTGCCCTCAACGACCACTT
TC162668	NM_002046	Homo sapiens glyceraldehyde-3-phosphate dehydrogenase (GAPD), mRNA	SS00001180	1.31326	2.48503	0.563381	14.143	1.65e-06	1.33e-08	0.841086	1.7914	0.69041	14.6578	0.00134518	0.0199215	GTGACTTCAACAGTGACACTCACTCTTCTACCTTTGATGCTGGGGCTGGCATTGCCCTCAACGACCACTT
TC162668	NM_002046	Homo sapiens glyceraldehyde-3-phosphate dehydrogenase (GAPD), mRNA	SS00001180	1.31321	2.48494	0.548022	14.0565	1.26e-06	9.45e-09	0.841086	1.7914	0.69041	14.6578	0.00134518	0.0199215	GTGACTTCAACAGTGACACTCACTCTTCTACCTTTGATGCTGGGGCTGGCATTGCCCTCAACGACCACTT
TC162668	NM_002046	Homo sapiens glyceraldehyde-3-phosphate dehydrogenase (GAPD), mRNA	SS00001180	1.25813	2.39185	0.554844	14.1906	2.25e-06	2.18e-08	0.841086	1.7914	0.69041	14.6578	0.00134518	0.0199215	GTGACTTCAACAGTGACACTCACTCTTCTACCTTTGATGCTGGGGCTGGCATTGCCCTCAACGACCACTT
TC162759	NM_006744	Homo sapiens retinol binding protein 4, plasma (RBP4), mRNA	SS00000533	1.17779	2.2623	1.07026	11.2448	0.00137263	0.000113	2.11875	4.34318	0.956094	10.7888	1.52e-07	2.24e-05	TTTGTAGCAACATGGAGGGTGTCACGTTTCATTAGGAAACTTCCATTAACCCCTTCAGCCCTCAACTAAA
TC181249	NM_005195	Homo sapiens CCAAT/enhancer binding protein (C/EBP), delta (CEBPD), mRNA	SS00010765	1.11061	2.15937	1.0799	9.17188	0.0023719	0.00023	1.21503	2.32146	0.865925	8.78611	0.000228	0.00558037	CTGTGTCACGACGAGCTCTTCGCTGACCTCTTCAACAGCAACCATAAGGCTGGCGCCCTGGAGCTGCTGC
TC182542	NM_030666	Homo sapiens serine (or cysteine) proteinase inhibitor, clade B (ovalbumin), member 1 (SERPINB1), mRNA	SS00004490	1.09963	2.14299	0.708019	10.4276	8.78e-05	2.9e-06	1.01203	2.01675	0.878817	10.0343	0.00181551	0.0241235	GAGGCCACGAAGGATGCCCCGTTCAGGCTGAATAAGAAAGACAGCAAAACGGTGAAAATGATGTATCAGA
TC162668	NM_002046	Homo sapiens glyceraldehyde-3-phosphate dehydrogenase (GAPD), mRNA	SS00001180	1.07346	2.10448	1.58732	13.0194	0.030749	0.00684597	0.841086	1.7914	0.69041	14.6578	0.00134518	0.0199215	GTGACTTCAACAGTGACACTCACTCTTCTACCTTTGATGCTGGGGCTGGCATTGCCCTCAACGACCACTT
NONE	NM_006744	Homo sapiens retinol binding protein 4, plasma (RBP4), mRNA	SS00013102	1.06835	2.09704	1.13893	10.5002	0.00459592	0.000552	2.30405	4.93841	0.99081	9.96324	5.5e-08	1.07e-05	TTTCTGCAGGACAACATCGTCGGCGAAGTCTCCGTGGGCGAGAATGGGCACATGAGCGGCACGGGCAAGG
TC162668	NM_002046	Homo sapiens glyceraldehyde-3-phosphate dehydrogenase (GAPD), mRNA	SS00001180	1.05953	2.08425	0.56226	14.8324	1.96e-05	3.54e-07	0.841086	1.7914	0.69041	14.6578	0.00134518	0.0199215	GTGACTTCAACAGTGACACTCACTCTTCTACCTTTGATGCTGGGGCTGGCATTGCCCTCAACGACCACTT
TC182344	NM_000137	Homo sapiens fumarylacetoacetate hydrolase (fumarylacetoacetase) (FAH), mRNA	SS00005394	1.02355	2.03292	0.664146	10.2693	0.000105	3.73e-06	0.890468	1.85378	0.706656	10.1585	0.000936	0.015662	TACCATATGCAGGTCCAACTTTAAGTACATGTACTGGACGATGTTGCAGCAGCTCACTCACCACTCTGTC
TC183967	XM_056455	PREDICTED: Homo sapiens Melanoma associated gene (D2S448), mRNA	SS00012843	1.01306	2.01819	0.54517	10.5222	2.46e-05	4.84e-07	1.33487	2.52253	0.586617	10.2298	2.61e-07	3.28e-05	AGGGGACCATGGAGCAGACGCGTGTCCTGACGTCATGTTAGATTTCTCAGGTTTTTATTTAATTTTTTAA
TC182344	NM_000137	Homo sapiens fumarylacetoacetate hydrolase (fumarylacetoacetase) (FAH), mRNA	SS00002164	0.886904	1.8492	0.60389	10.468	0.000198	8.93e-06	0.954776	1.93828	0.863195	10.3063	0.00264039	0.030881	CACATTTTTGGAATGGTCCTTATGAACGACTGGAGTGCTCGAGACATTCAGAAGTGGGAGTATGTCCCTC
TC183967	XM_056455	PREDICTED: Homo sapiens Melanoma associated gene (D2S448), mRNA	SS00000204	0.88387	1.84532	0.767648	9.6723	0.00125795	0.000101	1.07476	2.10637	0.867824	9.43426	0.000906	0.0153111	GACCTCCGCGTGTGGCAGGACTGCTGTGAAGACTGCAGAACCAGGGGCCAGTTCAACGCGTTTTCCTACC
TC163750	NM_004125	Homo sapiens guanine nucleotide binding protein (G protein), gamma 10 (GNG10), mRNA	SS00008625	0.860031	1.81508	0.950963	14.1542	0.00653624	0.000889	1.03856	2.05418	1.03554	13.9304	0.00530103	0.0486241	CTTAGCACCCTGACGGGAAAGACGAGTGTTGTGTTTTGCATGAGATTGCCCCATCCTGTAATGAAACAGA
NONE	NONE	NONE	SS00011768	0.827966	1.77518	0.981074	13.9045	0.0101317	0.00158642	1.29436	2.45268	1.16117	13.6833	0.00208135	0.0263042	GTGCTTGAAAGCATTCCTCAGTGAACTTCTTCCCTACTGTCATCAGAGTAAAGCACAGGATCTGGGCTCC
TC163967	NM_002906	Homo sapiens radixin (RDX), mRNA	SS00011741	-0.851417	-1.80427	0.545423	10.2731	0.000139	5.44e-06	-0.902261	-1.86899	0.743708	10.5185	0.00128727	0.0193564	GAGAGAGCACGCGTGCACCCTTGTAGCAGATGAAGAGTGTCTGATCCTTCATTTCGTAATGTAAGTGTTA
TC164459	NONE	NONE	SS00011361	-0.926415	-1.90055	0.504688	10.2692	3.41e-05	7.7e-07	-0.965521	-1.95277	0.578711	10.3958	4.58e-05	0.00180317	AAAGTTGACCACTGTTCACTGCCCACGTGATCAGTTGTAAGATTACAATGCTGCATGCTAGTTGGTTACA
TC164459	NONE	NONE	SS00012180	-0.980925	-1.97373	0.511097	11.7572	2.09e-05	3.84e-07	-1.10994	-2.15837	0.948474	11.9679	0.00147977	0.021193	AGGGCTGTGTGTTGAGGTTACTCTTTTTTAAAAGTAAGAGTCCGCCTGGCCCTTGGGTGGCCTTTGCAGA
TC169346	XM_370653	PREDICTED: Homo sapiens KIAA1826 protein (KIAA1826), mRNA	SS00009209	-1.03294	-2.04619	0.581765	10.0255	3.34e-05	7.52e-07	-1.45524	-2.74202	1.28098	10.3927	0.00168095	0.0231015	CTCTTCTTCCTGAGTCCAAGGCTTAGAGAATTCACACAGTGAGTAAGTGGCTGATTTCATACATTGTGGT
TC163967	NM_002906	Homo sapiens radixin (RDX), mRNA	SS00007245	-1.07188	-2.10217	0.647651	11.4056	5.56e-05	1.49e-06	-1.02659	-2.03721	0.749788	11.5547	0.000356	0.00800507	ATAACTGGTTAACCTTGAAGTGGCTGTTGTACGGTGGTTGTGCACATGCTTCAGAGCACCGTGGAAGAGA
TC182782	NM_000358	Homo sapiens transforming growth factor, beta-induced, 68kDa (TGFBI), mRNA	SS00006721	-1.08326	-2.11882	0.852517	9.64677	0.000472	2.75e-05	-1.39501	-2.6299	0.963513	9.91057	0.000141	0.00395688	TTCAAAGACGGAACCCCTCGGATTGACGCCCGGACGAAGAATTTGCTTCTGAACCACATGATTAAAGATC
TC163710	NM_002166	Homo sapiens inhibitor of DNA binding 2, dominant negative helix-loop-helix protein (ID2), mRNA	SS00000220	-1.11812	-2.17063	0.70905	12.4295	7.42e-05	2.35e-06	-1.21122	-2.31533	0.720769	12.6972	2.66e-05	0.00113404	TCCTGTCCTTGCAGGCTTCTGAATTCCCTTCTGAGTTAATGTCAAGTGACAGCAAAGCGCTCTGTGGCTG
TC191134	NONE	NONE	SS00010596	-1.13235	-2.19216	0.604838	10.681	1.73e-05	3.08e-07	-1.03868	-2.05434	0.649346	11.222	6.41e-05	0.00226158	CATCACAAGGGAACTCCTTAGGAATACTTTCAAGCATACAAAAGAATAAACTCTCACCCAGATTCAAGAC
TC161983	NM_000850	Homo sapiens glutathione S-transferase M4 (GSTM4), transcript variant 1, mRNA	SS00010763	-1.13255	-2.19247	0.463873	12.3644	1.71e-06	1.46e-08	-1.18377	-2.27169	0.467422	12.6621	7.73e-08	1.4e-05	TTTCTGCTCTGAGGCCAACCAGACCCGCCTTCCTTTCTGTGCTTGCTCCTGCTGTGAGCAGCCTGACCTG
TC163806	NM_004772	Homo sapiens chromosome 5 open reading frame 13 (C5orf13), mRNA	SS00007092	-1.15008	-2.21925	0.798494	9.12896	0.000152	6.29e-06	-1.57878	-2.98718	0.922924	9.67033	1.45e-05	0.000741	CCATGAAGATCTGTTCTTTGGTATTCTTTACCCATGCCAAAGCCTACCTGACCTTGCCTCTTATTTGCAC
TC169346	XM_370653	PREDICTED: Homo sapiens KIAA1826 protein (KIAA1826), mRNA	SS00013059	-1.28325	-2.43386	0.610325	9.53462	4.4e-06	5.15e-08	-1.62121	-3.07634	1.59965	9.9242	0.00424937	0.0424804	AAGTGGTACATGTTACTACTGGCATGCAGTGGATAGAGGCCAGGGATGCCTATGTCCTATAGTGCACTGG
TC181178	NM_030881	Homo sapiens DEAD (Asp-Glu-Ala-Asp) box polypeptide 17 (DDX17), transcript variant 2, mRNA	SS00010937	-1.29395	-2.45199	0.816921	14.3854	6.09e-05	1.67e-06	-1.39983	-2.6387	1.13203	14.7095	0.00077	0.0136848	CCTAACAATTCATGGTGTGGAGTTCTCTCATCTAAAAGGTTGGTGGCTTTTGCTTGGGATCAGTGCTCTC
TC162457	NM_212482	Homo sapiens fibronectin 1 (FN1), transcript variant 1, mRNA	SS00008241	-1.33619	-2.52483	0.821384	13.2776	4.65e-05	1.14e-06	-1.71687	-3.28723	0.713508	13.5406	4.97e-08	9.9e-06	CACAGCTTCTCCAAGCATCACCCTGGGAGTGTTTTGAGACTTTTCTCATAAATGGCAGTACATGGCCTGC
TC182018	NM_001449	Homo sapiens four and a half LIM domains 1 (FHL1), mRNA	SS00008328	-1.37195	-2.58821	0.372258	13.5921	2.43e-08	5.34e-11	-1.30084	-2.46373	0.543671	13.804	1.27e-07	1.96e-05	CCACGTAGCGCTTACCTGAGACGCAGGAGCACCTCCTTACTGTATTCTAGCTACACTGTTATATTACATA
TC189847	NM_005924	Homo sapiens mesenchyme homeo box 2 (growth arrest-specific homeo box) (MEOX2), mRNA	SS00009970	-1.37517	-2.59399	0.985396	9.36901	0.000164	7.04e-06	-1.44193	-2.71683	0.831117	9.71859	1.33e-05	0.000703	AGGAAAAGCGATAGCTCAGACTCCCAGGAAGGAAATTACAAGTCAGAAGTCAATAGCAAACCCAGGAAGG
TC163754	NM_004725	Homo sapiens BUB3 budding uninhibited by benzimidazoles 3 homolog (yeast) (BUB3), transcript variant 1, mRNA	SS00008234	-1.42756	-2.68991	0.782068	12.4758	1.39e-05	2.35e-07	-1.84808	-3.60022	1.45485	12.7989	0.000519	0.0104557	ACTGGGTGTAAGCCTGAACCCATCTTTTGAAATGTATTTTCTTCATTGCAGGTCCACCTAATCGTCTCGT
TC193076	NM_005924	Homo sapiens mesenchyme homeo box 2 (growth arrest-specific homeo box) (MEOX2), mRNA	SS00009136	-1.45274	-2.73727	0.709256	9.8747	4.36e-06	5.06e-08	-1.4623	-2.75546	0.61472	10.2415	9.43e-08	1.63e-05	CACTAAGTTTAGCAATGCATTCATATTAGCTGATGAAAATAGGCACTCACGATGACAACCAGAACAAGCT
TC182090	NONE	NONE	SS00010958	-1.50635	-2.8409	0.727471	13.6793	3.66e-06	4.02e-08	-1.5281	-2.88407	0.798724	13.9985	2.92e-06	0.00022	AGCTATCAGGGAGTTCAGGTCCATTAAGCATTAGCTGCCCATCCTGCTTGCTTGACATCCTGTGAATAAA
TC182782	NM_000358	Homo sapiens transforming growth factor, beta-induced, 68kDa (TGFBI), mRNA	SS00007760	-1.59639	-3.02385	0.708578	11.9956	1.45e-06	1.12e-08	-1.92386	-3.79436	0.595846	12.3423	1.09e-10	1.09e-07	GATTTCGTGCCTATGCCACGTACTCTGGAAAAGGGAACCGAAGGGTCTAAAGCCCACGAAACCTGAATCA
TC182018	NM_001449	Homo sapiens four and a half LIM domains 1 (FHL1), mRNA	SS00001054	-1.62451	-3.08338	0.819626	12.1378	4.98e-06	6.14e-08	-1.38734	-2.61597	0.786995	12.3916	1.13e-05	0.000623	CGTGAATCTGGCCAACAAGCGCTTTGTTTTCCATCAGGAGCAAGTGTATTGCCCCGACTGTGCCAAAAAG
TC162084	NM_000850	Homo sapiens glutathione S-transferase M4 (GSTM4), transcript variant 1, mRNA	SS00001281	-1.63814	-3.11264	0.907056	9.58844	1.3e-05	2.12e-07	-1.27098	-2.41326	1.02814	9.91138	0.000816	0.0143716	AGCCCCATGTTTTCCCTCCTGCACTAAAGCCAACCCTTCTATGCTTCCATGGTTGCTTCTGCTCGGAGGA
TC182178	NM_001753	Homo sapiens caveolin 1, caveolae protein, 22kDa (CAV1), mRNA	SS00008672	-1.66609	-3.17352	0.672962	12.938	5e-07	2.77e-09	-1.38018	-2.60302	0.69117	13.1038	1.84e-06	0.000153	GAGTTGTTGCAAATGTGACCCCTTCAAAGTAAAGCACTTGCAACTGTCTGTTATGCTGTGACACAGGGCC
TC163754	NM_004725	Homo sapiens BUB3 budding uninhibited by benzimidazoles 3 homolog (yeast) (BUB3), transcript variant 1, mRNA	SS00008117	-1.70701	-3.26482	0.945833	12.0913	1.26e-05	2.01e-07	-2.00509	-4.01413	1.63885	12.5026	0.000748	0.0134043	ATTTCCTGGGCTGTGAAACAAAGCGAGGTTAAGGTTAGACTCTGGGGAATCAGCTCGTTTTCAATCTTAT
TC163710	NM_002166	Homo sapiens inhibitor of DNA binding 2, dominant negative helix-loop-helix protein (ID2), mRNA	SS00007619	-1.74334	-3.34809	0.937438	11.706	9.06e-06	1.3e-07	-2.25949	-4.78824	1.00087	12.1081	9.9e-08	1.63e-05	TGGAAGGAAAACTAAGAACGGTCGACTTGCCCAGTGTTCTCTGACCTGGACTGTGTACTAGTTATTTATG
TC182178	NM_001753	Homo sapiens caveolin 1, caveolae protein, 22kDa (CAV1), mRNA	SS00007569	-1.76469	-3.398	0.808605	12.5722	1.69e-06	1.38e-08	-1.69598	-3.23996	0.878178	12.828	2.16e-06	0.00017	ATTGAGAATGGTCCACATCAGCGCCATGAAATGAATTAAGGTGGATAAATGGGGTCAAGCCCTCTCTGGG
TC164716	NM_002534	Homo sapiens 2',5'-oligoadenylate synthetase 1, 40/46kDa (OAS1), transcript variant E16, mRNA	SS00000786	-1.81702	-3.52353	0.70876	11.4328	3.05e-07	1.34e-09	-1.48675	-2.80257	0.826959	11.8842	7.69e-06	0.000457	GTCTCTGGTTGGCGCCTGGACCATGCTGCAGAAAATCTGATTCCTTCATGTAACCTGATATTGATTGCGT
TC162457	NM_212482	Homo sapiens fibronectin 1 (FN1), transcript variant 1, mRNA	SS00003385	-1.9162	-3.77427	0.819263	11.3922	6.74e-07	4.37e-09	-2.31724	-4.98376	0.763935	11.8498	2.27e-10	1.81e-07	GGGACTCAATCCAAATGCTTCTACAGGACAAGAAGCTCTCTCTCAGACAACCATCTCATGGACCCCATTC
TC164187	NM_004223	Homo sapiens ubiquitin-conjugating enzyme E2L 6 (UBE2L6), transcript variant 1, mRNA	SS00008314	-1.94828	-3.85913	0.574529	11.7523	1.24e-08	2.14e-11	-1.36062	-2.56795	0.693854	12.0673	2.5e-06	0.000193	CCTAGGGTGGGGATCCTTTTCACAATGAATCATTTTGTTGATTGAGTGAATGAGATCAGCCAGACCGCTG
TC170632	NM_002534	Homo sapiens 2',5'-oligoadenylate synthetase 1, 40/46kDa (OAS1), transcript variant E16, mRNA	SS00010209	-1.95178	-3.86853	0.86988	10.8224	1.11e-06	7.67e-09	-1.68317	-3.21132	1.08705	11.3971	5.27e-05	0.0019867	CTGGCAGCAGCTGGTAGAAGGGGCACTAATCTGGCTGAATTATCCGTGCTTTTTGAAATGGAACAGGTCA
TC181198	NONE	NONE	SS00011793	-1.9894	-3.97072	0.849738	12.5349	6.49e-07	4e-09	-2.5006	-5.65921	1.51501	13.1211	1.74e-05	0.000865	TCTGCTATAGCAAGTCTCAGCAAAACAGCTTGAATTACTACAAAGGGGACAGTCTCACCTACCTTCAGGT
TC162820	NONE	NONE	SS00013215	-2.00637	-4.01771	1.59345	12.7209	0.000349	1.81e-05	-1.95971	-3.88984	1.62245	13.1522	0.000857	0.0147401	GACTGCCACTGGTCCCAGTTAGGTGAGCAGGTTGAGTGGAAGCCAGTGCAACTCAGAAGGGTGGCCTGAG
TC162818	NM_001280	Homo sapiens cold inducible RNA binding protein (CIRBP), mRNA	SS00007070	-2.04624	-4.13029	1.63077	12.8773	0.000358	1.87e-05	-2.09881	-4.28356	1.69591	13.4626	0.000658	0.0124009	TTTTTCTCAGAGCCCACGCCAATTTCTAAGCAGCTCCTTCCCAAGTGGGTAATCGGGCTTGAGAGTGGAA
TC164187	NM_004223	Homo sapiens ubiquitin-conjugating enzyme E2L 6 (UBE2L6), transcript variant 1, mRNA	SS00004741	-2.3268	-5.01692	0.649333	11.2827	4.1e-09	5.14e-12	-1.4922	-2.81317	0.720257	11.5946	8.79e-07	8.76e-05	GGATCTTCAGAAGGAGCTTCCCAGGTACCTCGGGAAGCTGTTCAGCGATGATGCCAACGTGTTGGTGTGG
TC170900	NM_007191	Homo sapiens WNT inhibitory factor 1 (WIF1), mRNA	SS00009070	-2.42249	-5.36096	0.53326	10.7609	7.16e-10	1.5e-13	-2.82994	-7.11046	0.596008	11.389	2.94e-15	2.82e-11	GTATTATGTCAGTCGATCAGGTTAAATTTTTGTCTTCTCCATGTGCAGCTGGCAGATAGTTTCCAAAAGA
TC174870	NM_007191	Homo sapiens WNT inhibitory factor 1 (WIF1), mRNA	SS00006551	-2.43016	-5.38955	0.734955	9.7535	1.02e-08	1.49e-11	-2.69211	-6.46258	0.98479	10.2844	1.62e-09	8.17e-07	CACCAGGCAAGAGTGCTCATAGGGTTTGAAGAAGATATCTTGATTGTTTCAGAGGGGAAAATGGCCCCTT
TC163805	NM_004772	Homo sapiens chromosome 5 open reading frame 13 (C5orf13), mRNA	SS00009369	-2.8023	-6.97553	0.697524	11.2492	9.9e-10	5.17e-13	-3.17232	-9.01496	0.806957	11.9735	2.22e-13	1.06e-09	GAAGGCTTCCTAAGGGAAGACTTCCCATCCCAAAGGAAGTGAACCGCAAGAAGGATGGCGAGACCGAGGC
